# Supplementary material for: Characterizing the gut phageome and phage-borne antimicrobial resistance genes in pigs
Source: Microbiome. 2024 Jun 5;12:102. doi: 10.1186/s40168-024-01818-9 (PMC11151549; doi:10.1186/s40168-024-01818-9)
Supplement: Supplementary file 2 — Additional file 1: Fig. S1 Workflow for analyzing the pig gut phageome from metagenomic data (DLY, Duroc × [Landrace × Yorkshire]; TM, Tibetan miniature; LW, Laiwu; SZL, Shaziling; CM, Congjiang miniature; HM, Huanjiang miniature; NX, Ningxiang) [file 40168_2024_1818_MOESM1_ESM.xlsx]

## Sheet: DLY
Phage	DLY1 (weaned piglets)	DLY2 (weaned piglets)	DLY3 (weaned piglets)	DLY4 (weaned piglets)	DLY5 (weaned piglets)	DLY6 (weaned piglets)	DLY7 (weaned piglets)	DLY8 (weaned piglets)	DLY1 (finishing pigs)	DLY2 (finishing pigs)	DLY3 (finishing pigs)	DLY4 (finishing pigs)	DLY5 (finishing pigs)	DLY6 (finishing pigs)	DLY7 (finishing pigs)	DLY8 (finishing pigs)	DLY (weaned piglets)_mean	DLY (finishing pigs)_mean	log2 (fold change)	p value
P15589	0	0	0	0	0	0	0	0	0.000149755	0.000540095	0.000767164	0.000379223	0.000420113	0.000253274	0.000202993	0.00255229	0	0.000658113	18.9679	0.000409933
P7332	0	0	0	0	0	0	0	0	0.000148048	0.000361032	0.000280428	0.000227831	0.00126299	0.000200216	0.000151235	0.000769712	0	0.000425186	18.3377	0.000409933
P15890	0	0	0	0	0	0	0	0	0.00048558	0.000490021	0.000167044	0.00037737	0.000240015	0.000153238	0.000725202	0.000269343	0	0.000363477	18.1114	0.000409933
P6831	0	0	0	0	0	0	0	0	0.00106414	0.00023548	0.000437066	0.000199332	0.000325278	0.000155018	0.000310964	0.000165541	0	0.000361603	18.104	0.000409933
P10316	0	0	0	0	0	0	0	0	0.00059174	0.000386577	0.000116231	0.000208809	0.00016796	0.000116952	0.00101238	0.00020828	0	0.000351116	18.0615	0.000409933
P15211	0	0	0	0	0	0	0	0	0.000947972	0.000258093	0.000398714	0.00019738	0.000323288	0.000147894	0.000292337	0.000194742	0	0.000345052	18.0364	0.000409933
P5860	0	0	0	0	0	0	0	0	0.000121395	0.000248468	0.000195804	0.000139677	0.000946553	0.000149199	0.000102644	0.000503283	0	0.000300878	17.8387	0.000409933
P4452	0	0	0	0	0	0	0	0	0.000371768	0.000257248	0.000100921	0.000387153	0.000171474	9.52194e-05	0.000431251	0.000199842	0	0.00025186	17.5822	0.000409933
P5711	0	0	0	0	0	0	0	0	8.90442e-05	0.000208033	0.000317952	0.000112655	0.000183178	0.000108319	6.40794e-05	0.000930594	0	0.000251732	17.5814	0.000409933
P5084	0	0	0	0	0	0	0	0	0.000459627	0.000240728	0.000259289	0.000141117	0.000114811	0.000106365	0.00042975	0.000152878	0	0.000238071	17.5009	0.000409933
P5439	0	0	0	0	0	0	0	0	9.63603e-05	0.000194712	0.000302465	9.61296e-05	0.000173035	0.000117092	6.24983e-05	0.000850185	0	0.00023656	17.4918	0.000409933
P15505	0	0	0	0	0	0	0	0	0.000658913	0.000170294	0.000255834	0.000148127	0.000210186	0.00010694	0.000219502	0.00011489	0	0.000235586	17.4858	0.000409933
P6904	0	0	0	0	0	0	0	0	0.000168093	0.000261426	0.000200504	0.000266431	0.000210962	0.000156421	0.000307585	0.000273164	0	0.000230573	17.4548	0.000409933
P20124	0	0	0	0	0	0	0	0	0.0001654	0.000312913	0.000442975	0.000144604	0.000132039	0.000125674	0.00031628	0.0002005	0	0.000230048	17.4515	0.000409933
P6945	0	0	0	0	0	0	0	0	7.64515e-05	0.000192724	0.000166728	9.52363e-05	0.000685913	0.000112878	9.17119e-05	0.000385244	0	0.000225861	17.425	0.000409933
P6750	0	0	0	0	0	0	0	0	0.000443322	0.000233146	0.000228095	0.000131603	9.50538e-05	8.3362e-05	0.000419215	0.000111646	0	0.00021818	17.3751	0.000409933
P606	0	0	0	0	0	0	0	0	0.000388469	0.000209034	6.41576e-05	0.000101252	8.89353e-05	6.42619e-05	0.000671902	0.000138425	0	0.000215805	17.3593	0.000409933
P5430	0	0	0	0	0	0	0	0	0.000402455	0.000203435	0.000232122	0.000144211	0.000107025	7.39419e-05	0.000331261	0.000111103	0	0.000200694	17.2546	0.000409933
P5870	0	0	0	0	0	0	0	0	0.000253308	0.000159801	0.000262039	0.000102921	0.000191883	0.000109395	0.000267239	0.000237407	0	0.000197999	17.2351	0.000409933
P7059	0	0	0	0	0	0	0	0	9.83711e-05	0.000145199	0.000192424	7.36572e-05	0.000169033	0.000609546	9.7434e-05	0.000180493	0	0.00019577	17.2187	0.000409933
P15534	0	0	0	0	0	0	0	0	0.000354936	0.000188306	0.000202813	0.000128404	7.8229e-05	7.68836e-05	0.000411845	0.00011675	0	0.000194771	17.2113	0.000409933
P237	0	0	0	0	0	0	0	0	0.000563072	0.000134449	0.000207093	0.000124831	0.000168226	7.93403e-05	0.000160212	0.000103965	0	0.000192648	17.1955	0.000409933
P25989	0	0	0	0	0	0	0	0	0.000311186	0.000165375	0.000220601	8.92948e-05	0.000151205	9.96206e-05	0.000294001	0.000178992	0	0.000188784	17.1663	0.000409933
P53	0	0	0	0	0	0	0	0	0.00050568	0.000123604	0.000247772	8.55238e-05	0.000161919	7.98448e-05	0.000161961	8.77129e-05	0	0.000181752	17.1115	0.000409933
P774	0	0	0	0	0	0	0	0	0.000351035	0.00017227	0.000184421	0.000122197	9.58551e-05	6.76415e-05	0.000356326	9.2033e-05	0	0.000180222	17.0993	0.000409933
P14990	0	0	0	0	0	0	0	0	0.000238467	0.000121544	0.00013463	8.90988e-05	0.000108851	7.93005e-05	9.30861e-05	0.000569082	0	0.000179257	17.0916	0.000409933
P16518	0	0	0	0	0	0	0	0	0.000247183	9.2385e-05	0.000199162	0.000117319	0.000142973	3.32838e-05	0.000312899	0.000253566	0	0.000174846	17.0556	0.000409933
P7178	0	0	0	0	0	0	0	0	0.000175275	0.000210366	0.000349371	8.90028e-05	0.00031771	0.000109784	4.86531e-05	9.74332e-05	0	0.000174699	17.0544	0.000409933
P15386	0	0	0	0	0	0	0	0	0.000190711	0.000194018	9.772e-05	0.000248468	0.000107794	0.000201271	0.000214733	0.000129157	0	0.000172984	17.0402	0.000409933
P5281	0	0	0	0	0	0	0	0	0.000355932	0.00016533	0.000188655	7.58544e-05	8.60183e-05	8.26777e-05	0.000313354	0.000111086	0	0.000172363	17.035	0.000409933
P1489	0	0	0	0	0	0	0	0	0.000327848	0.000171785	0.000172364	9.30045e-05	6.23434e-05	5.6518e-05	0.000352668	0.000102864	0	0.000167424	16.9931	0.000409933
P6785	0	0	0	0	0	0	0	0	6.64253e-05	0.000133197	0.000102627	6.74781e-05	0.000460128	8.46568e-05	5.06791e-05	0.000352313	0	0.000164688	16.9693	0.000409933
P5710	0	0	0	0	0	0	0	0	9.16571e-05	0.000324396	0.000119786	0.000223372	9.39064e-05	7.52455e-05	0.000203814	0.000180435	0	0.000164076	16.9639	0.000409933
P6349	0	0	0	0	0	0	0	0	6.22646e-05	0.000382935	0.000122473	0.000190067	7.28094e-05	5.51352e-05	0.000184462	0.000208995	0	0.000159893	16.9267	0.000409933
P19817	0	0	0	0	0	0	0	0	0.000230038	0.000184433	4.14392e-05	9.34049e-05	7.7802e-05	6.64846e-05	0.000436543	8.93125e-05	0	0.000152432	16.8577	0.000409933
P11561	0	0	0	0	0	0	0	0	0.000123556	8.61189e-05	0.000159501	7.61124e-05	0.00013225	8.90176e-05	0.000508948	3.81146e-05	0	0.000151702	16.8508	0.000409933
P27259	0	0	0	0	0	0	0	0	6.51554e-05	0.000198447	7.45279e-05	0.00037985	0.000203131	6.74808e-05	9.2955e-05	9.7185e-05	0	0.000147341	16.8087	0.000409933
P6305	0	0	0	0	0	0	0	0	0.000148002	0.000179395	0.000277506	9.26954e-05	0.000281296	6.83444e-05	3.91145e-05	8.26684e-05	0	0.000146128	16.7968	0.000409933
P5617	0	0	0	0	0	0	0	0	5.62971e-05	0.000123175	0.000125357	7.03939e-05	0.000519153	8.05083e-05	4.74155e-05	0.00014173	0	0.000145504	16.7906	0.000409933
P6730	0	0	0	0	0	0	0	0	0.000266038	6.25997e-05	7.95593e-05	7.08373e-05	6.85077e-05	5.61289e-05	8.22925e-05	0.000454038	0	0.0001425	16.7605	0.000409933
P5793	0	0	0	0	0	0	0	0	0.000113301	0.000133899	0.000124262	9.14833e-05	0.000151341	8.68775e-05	0.000147468	0.000287025	0	0.000141957	16.755	0.000409933
P5879	0	0	0	0	0	0	0	0	4.09843e-05	0.000117258	0.000127425	6.07723e-05	0.00034332	0.000178728	8.1493e-05	0.000169947	0	0.000139991	16.7349	0.000409933
P19105	0	0	0	0	0	0	0	0	5.64734e-05	0.000177403	0.000127991	6.86263e-05	0.000495963	5.641e-05	5.03202e-05	8.38667e-05	0	0.000139632	16.7312	0.000409933
P6212	0	0	0	0	0	0	0	0	0.000133394	9.83023e-05	0.000102019	7.35099e-05	9.35658e-05	5.5897e-05	9.14455e-05	0.000460065	0	0.000138525	16.7197	0.000409933
P29422	0	0	0	0	0	0	0	0	0.000247876	0.000146318	4.13945e-05	0.000101041	7.16963e-05	4.18862e-05	0.000349803	8.39837e-05	0	0.0001355	16.6878	0.000409933
P6017	0	0	0	0	0	0	0	0	4.77522e-05	9.30464e-05	9.99193e-05	7.24084e-05	0.000356809	5.77328e-05	4.28033e-05	0.000307413	0	0.000134736	16.6797	0.000409933
P19551	0	0	0	0	0	0	0	0	0.000359554	0.000111114	0.000139757	6.84248e-05	0.00012927	6.08083e-05	0.000116488	8.18176e-05	0	0.000133404	16.6654	0.000409933
P15265	0	0	0	0	0	0	0	0	0.000136456	0.000152864	8.33328e-05	0.000173017	7.91201e-05	0.000176992	0.000139713	0.000123394	0	0.000133111	16.6622	0.000409933
P15477	0	0	0	0	0	0	0	0	0.000569648	5.97998e-05	5.24255e-05	6.87979e-05	4.4457e-05	6.44156e-05	0.000120693	6.92329e-05	0	0.000131184	16.6411	0.000409933
P16816	0	0	0	0	0	0	0	0	9.44353e-05	0.000188805	9.47863e-05	0.000147089	0.000134496	6.8743e-05	0.000177994	0.000142385	0	0.000131092	16.6401	0.000409933
P6018	0	0	0	0	0	0	0	0	0.000163126	0.000160231	7.73042e-05	7.95101e-05	7.74003e-05	3.8761e-05	0.000321952	0.000130065	0	0.000131044	16.6396	0.000409933
P6657	0	0	0	0	0	0	0	0	9.2106e-05	0.000175423	9.74817e-05	0.000166302	0.000117541	8.62719e-05	0.00017464	0.000128895	0	0.000129833	16.6262	0.000409933
P16485	0	0	0	0	0	0	0	0	0.000121164	6.0864e-05	9.13324e-05	8.24368e-05	7.39615e-05	5.89062e-05	7.93758e-05	0.000467028	0	0.000129384	16.6212	0.000409933
P21443	0	0	0	0	0	0	0	0	0.00019899	9.84733e-05	0.000125193	8.92807e-05	7.01895e-05	5.05563e-05	0.00029982	7.20493e-05	0	0.000125569	16.578	0.000409933
P11682	0	0	0	0	0	0	0	0	0.000120339	0.000147243	7.79529e-05	0.000183873	6.07894e-05	0.000166069	0.000138683	9.07704e-05	0	0.000123215	16.5507	0.000409933
P5569	0	0	0	0	0	0	0	0	7.94925e-05	9.43998e-05	5.81659e-05	4.44711e-05	6.68499e-05	3.70269e-05	0.00052684	6.96386e-05	0	0.000122111	16.5377	0.000409933
P7170	0	0	0	0	0	0	0	0	0.000141284	0.000141151	0.000214145	7.64099e-05	0.000220492	5.47585e-05	3.16449e-05	8.99373e-05	0	0.000121228	16.5273	0.000409933
P16700	0	0	0	0	0	0	0	0	8.87842e-05	0.000157579	0.000106081	0.000138646	0.000112431	6.13737e-05	0.000145759	0.0001304	0	0.000117632	16.4838	0.000409933
P19521	0	0	0	0	0	0	0	0	0.000335851	7.71683e-05	0.000137547	6.17697e-05	0.000111883	4.59726e-05	0.000107063	5.27226e-05	0	0.000116247	16.4668	0.000409933
P6550	0	0	0	0	0	0	0	0	0.000251089	9.05528e-05	0.000131486	6.05208e-05	6.79719e-05	2.88712e-05	0.000212513	7.68104e-05	0	0.000114977	16.4509	0.000409933
P1027	0	0	0	0	0	0	0	0	0.000141622	8.55407e-05	2.01021e-05	4.77459e-05	8.59462e-05	6.50202e-05	0.000384104	8.58341e-05	0	0.000114489	16.4448	0.000409933
P4693	0	0	0	0	0	0	0	0	8.67632e-05	0.000144228	0.000125309	8.88754e-05	0.00013744	0.000150256	9.00782e-05	9.20391e-05	0	0.000114374	16.4433	0.000409933
P15325	0	0	0	0	0	0	0	0	0.00035481	9.60312e-05	0.000120095	5.94361e-05	9.51882e-05	3.78857e-05	9.28154e-05	5.30937e-05	0	0.000113669	16.4344	0.000409933
P15152	0	0	0	0	0	0	0	0	0.000173991	9.60062e-05	0.000149811	6.21137e-05	8.06593e-05	5.0095e-05	0.000167671	0.000120997	0	0.000112668	16.4216	0.000409933
P6388	0	0	0	0	0	0	0	0	0.000139652	0.000100978	6.14186e-05	0.0001303	7.20932e-05	0.000165075	0.000147923	6.28833e-05	0	0.00011004	16.3876	0.000409933
P5675	0	0	0	0	0	0	0	0	0.000476346	6.16638e-05	3.66192e-05	4.82236e-05	3.76088e-05	2.93003e-05	0.000119125	3.70149e-05	0	0.000105738	16.33	0.000409933
P25045	0	0	0	0	0	0	0	0	0.000141458	0.000112198	6.44027e-05	0.000104817	8.10792e-05	4.47379e-05	0.000234355	6.19436e-05	0	0.000105624	16.3285	0.000409933
P16462	0	0	0	0	0	0	0	0	0.000175408	9.31294e-05	2.89037e-05	5.94544e-05	6.24175e-05	5.19948e-05	0.000289455	8.20473e-05	0	0.000105351	16.3248	0.000409933
P24348	0	0	0	0	0	0	0	0	0.000126819	9.84413e-05	6.80445e-05	0.000113907	7.36749e-05	4.3765e-05	0.000260219	5.6004e-05	0	0.000105109	16.3214	0.000409933
P2928	0	0	0	0	0	0	0	0	0.00020121	0.000111079	0.000127472	5.45994e-05	4.28992e-05	6.80414e-05	0.000149901	8.52166e-05	0	0.000105052	16.3207	0.000409933
P1531	0	0	0	0	0	0	0	0	9.99436e-05	0.000122048	0.000102872	7.46881e-05	0.000139602	0.000125202	6.74138e-05	8.67657e-05	0	0.000102317	16.2826	0.000409933
P16359	0	0	0	0	0	0	0	0	0.000186551	7.61131e-05	0.000124749	2.90318e-05	6.82226e-05	4.79723e-05	0.000153942	0.00012123	0	0.000100977	16.2636	0.000409933
P7005	0	0	0	0	0	0	0	0	0.000444681	4.61918e-05	3.75879e-05	6.22316e-05	3.88747e-05	3.92051e-05	7.16698e-05	6.47791e-05	0	0.000100653	16.2589	0.000409933
P29233	0	0	0	0	0	0	0	0	0.000154231	9.11894e-05	0.000111431	6.24778e-05	5.01503e-05	3.70102e-05	0.000237706	6.03462e-05	0	0.000100568	16.2577	0.000409933
P6042	0	0	0	0	0	0	0	0	2.83985e-05	0.000114187	0.000114676	7.10983e-06	0.000358513	4.40502e-05	3.98116e-05	9.21254e-05	0	9.9859e-05	16.2475	0.000409933
P25805	0	0	0	0	0	0	0	0	9.39954e-05	8.01722e-05	7.82094e-05	7.44913e-05	0.000109462	6.38514e-05	0.000117824	0.000180617	0	9.98278e-05	16.2471	0.000409933
P4012	0	0	0	0	0	0	0	0	0.0001902	9.52822e-05	9.33161e-05	3.36428e-05	4.46949e-05	5.20689e-05	0.000196488	7.49374e-05	0	9.75788e-05	16.2142	0.000409933
P20758	0	0	0	0	0	0	0	0	0.000433782	4.37327e-05	3.73433e-05	5.293e-05	3.83341e-05	2.23312e-05	0.000114269	3.44819e-05	0	9.71505e-05	16.2079	0.000409933
P730	0	0	0	0	0	0	0	0	0.000240138	5.01826e-05	8.78146e-05	0.000134151	2.0668e-05	9.72305e-05	7.21876e-05	7.43544e-05	0	9.70908e-05	16.207	0.000409933
P6100	0	0	0	0	0	0	0	0	7.99235e-05	7.85887e-05	7.85231e-05	8.01433e-05	0.000104424	6.25106e-05	8.64934e-05	0.000200821	0	9.64284e-05	16.1971	0.000409933
P7360	0	0	0	0	0	0	0	0	3.30499e-05	4.67882e-05	4.64325e-05	4.81389e-05	6.44752e-05	4.59002e-05	3.95034e-05	0.000435525	0	9.49767e-05	16.1752	0.000409933
P20242	0	0	0	0	0	0	0	0	0.0001363	8.31601e-05	0.000103195	6.0686e-05	5.00866e-05	4.72482e-05	0.000217057	5.8356e-05	0	9.45111e-05	16.1681	0.000409933
P6274	0	0	0	0	0	0	0	0	0.000112637	8.8103e-05	0.000105907	8.7002e-05	5.51193e-05	0.000188603	5.94691e-05	5.87109e-05	0	9.44439e-05	16.1671	0.000409933
P7244	0	0	0	0	0	0	0	0	0.000169341	5.41641e-05	4.38395e-05	3.17314e-05	5.25989e-05	0.000276144	6.15223e-05	6.24683e-05	0	9.39762e-05	16.1599	0.000409933
P14987	0	0	0	0	0	0	0	0	8.16207e-05	0.000167786	6.91532e-05	0.000100494	7.94496e-05	4.39876e-05	0.000118703	9.0307e-05	0	9.39376e-05	16.1593	0.000409933
P6748	0	0	0	0	0	0	0	0	8.87335e-05	0.00010715	0.000158297	4.03162e-05	0.000211732	7.13431e-05	1.5167e-05	5.53067e-05	0	9.35056e-05	16.1527	0.000409933
P28496	0	0	0	0	0	0	0	0	8.20733e-05	7.12883e-05	9.50944e-05	4.41423e-05	7.26772e-05	5.83818e-05	0.000144722	0.000163904	0	9.15354e-05	16.122	0.000409933
P5820	0	0	0	0	0	0	0	0	0.000247682	8.42121e-05	0.000203221	5.33789e-05	3.36316e-05	4.48548e-05	2.10673e-05	4.41423e-05	0	9.15236e-05	16.1218	0.000409933
P21169	0	0	0	0	0	0	0	0	7.32488e-05	0.00012292	9.75972e-05	7.79843e-05	0.000126832	0.000114242	4.98106e-05	6.61149e-05	0	9.10937e-05	16.115	0.000409933
P18501	0	0	0	0	0	0	0	0	5.36549e-05	0.000206247	8.27732e-05	0.000119944	4.09194e-05	3.19269e-05	8.92415e-05	0.000100725	0	9.0679e-05	16.1084	0.000409933
P5542	0	0	0	0	0	0	0	0	9.85964e-05	9.38792e-05	5.77481e-05	0.00013974	5.88808e-05	9.44594e-05	0.000110373	7.1315e-05	0	9.0624e-05	16.1075	0.000409933
P29883	0	0	0	0	0	0	0	0	0.000143828	9.12491e-05	0.000102047	5.49287e-05	4.53989e-05	3.75227e-05	0.000195138	5.22879e-05	0	9.03e-05	16.1024	0.000409933
P15102	0	0	0	0	0	0	0	0	9.69472e-05	8.20747e-05	5.89331e-05	9.96065e-05	5.86364e-05	0.000122428	0.000114843	7.36069e-05	0	8.83845e-05	16.0714	0.000409933
P27009	0	0	0	0	0	0	0	0	7.16742e-05	9.67283e-05	5.72033e-05	7.121e-05	9.8012e-05	5.80606e-05	0.000161032	8.60103e-05	0	8.74914e-05	16.0568	0.000409933
P21444	0	0	0	0	0	0	0	0	0.000308347	3.58345e-05	6.35149e-05	5.44387e-05	6.95958e-05	3.79257e-05	7.88149e-05	4.92189e-05	0	8.72113e-05	16.0521	0.000409933
P6892	0	0	0	0	0	0	0	0	0.000165109	0.000109643	0.000112755	7.57336e-05	4.33314e-05	3.51252e-05	9.1735e-05	5.83753e-05	0	8.64759e-05	16.0399	0.000409933
P5606	0	0	0	0	0	0	0	0	6.72704e-05	7.04202e-05	5.147e-05	7.85155e-05	9.9538e-05	3.27962e-05	0.000239718	5.16013e-05	0	8.64162e-05	16.0389	0.000409933
P7010	0	0	0	0	0	0	0	0	8.85794e-05	0.00013695	0.000145136	6.14834e-05	5.85547e-05	3.00757e-05	9.34244e-05	7.44344e-05	0	8.60798e-05	16.0333	0.000409933
P2659	0	0	0	0	0	0	0	0	0.000133066	0.000148468	0.000125838	3.36783e-05	7.15762e-05	0.000103619	2.08087e-05	4.82984e-05	0	8.56691e-05	16.0264	0.000409933
P1713	0	0	0	0	0	0	0	0	5.87717e-05	0.000130654	6.78727e-05	0.00011044	8.49197e-05	9.81863e-05	8.21824e-05	4.71615e-05	0	8.50235e-05	16.0155	0.000409933
P30550	0	0	0	0	0	0	0	0	7.13245e-05	0.000114886	7.52361e-05	8.02523e-05	7.44218e-05	0.000126531	6.63441e-05	6.84062e-05	0	8.46753e-05	16.0096	0.000409933
P16159	0	0	0	0	0	0	0	0	7.22685e-05	7.49877e-05	7.25874e-05	6.15279e-05	8.85883e-05	5.38003e-05	8.08101e-05	0.00017188	0	8.45563e-05	16.0075	0.000409933
P18764	0	0	0	0	0	0	0	0	5.97139e-05	0.000106345	5.63616e-05	0.000105316	0.0001048	4.15581e-05	0.000112978	8.37116e-05	0	8.38479e-05	15.9954	0.000409933
P16955	0	0	0	0	0	0	0	0	6.23112e-05	4.19172e-05	6.1024e-05	4.59368e-05	3.6117e-05	3.62693e-05	4.87797e-05	0.000334811	0	8.33958e-05	15.9876	0.000409933
P727	0	0	0	0	0	0	0	0	0.000118157	0.000100642	9.97417e-05	2.29807e-05	9.3825e-05	0.000100077	0.000105376	2.61508e-05	0	8.33688e-05	15.9871	0.000409933
P899	0	0	0	0	0	0	0	0	0.000171558	0.00013792	5.27134e-05	0.00010413	4.79199e-05	2.86471e-05	6.91242e-05	5.47952e-05	0	8.33509e-05	15.9868	0.000409933
P16176	0	0	0	0	0	0	0	0	4.35012e-05	5.55375e-05	6.62511e-05	4.74706e-05	4.29712e-05	2.6479e-05	4.66006e-05	0.000336241	0	8.31316e-05	15.983	0.000409933
P22965	0	0	0	0	0	0	0	0	0.000151216	0.000115793	5.50473e-05	0.000129056	4.84306e-05	3.94012e-05	8.32328e-05	4.08645e-05	0	8.28802e-05	15.9787	0.000409933
P29825	0	0	0	0	0	0	0	0	8.96708e-05	6.75289e-05	6.46417e-05	4.77732e-05	7.04289e-05	2.78573e-05	0.00014637	0.000147378	0	8.27061e-05	15.9756	0.000409933
P15295	0	0	0	0	0	0	0	0	4.89038e-05	0.000129471	5.6366e-05	0.000100761	6.91065e-05	4.39014e-05	0.000106264	0.000103833	0	8.23259e-05	15.969	0.000409933
P21360	0	0	0	0	0	0	0	0	0.000286529	3.51105e-05	4.61746e-05	4.39287e-05	3.55315e-05	3.22503e-05	7.20593e-05	0.000106047	0	8.22039e-05	15.9668	0.000409933
P6040	0	0	0	0	0	0	0	0	5.2816e-05	7.76449e-05	8.40391e-05	7.07201e-05	0.000109373	4.84372e-05	0.000150409	6.08015e-05	0	8.17802e-05	15.9594	0.000409933
P6666	0	0	0	0	0	0	0	0	2.93176e-05	4.53063e-05	0.000100436	3.56888e-05	0.000149546	0.00010893	4.06641e-05	0.00014302	0	8.16137e-05	15.9564	0.000409933
P5911	0	0	0	0	0	0	0	0	6.1086e-05	7.19433e-05	7.33307e-05	5.66616e-05	8.09848e-05	5.55505e-05	9.61182e-05	0.000156574	0	8.15312e-05	15.955	0.000409933
P20714	0	0	0	0	0	0	0	0	0.000357502	2.67552e-05	3.78502e-05	3.5183e-05	2.29715e-05	3.23504e-05	7.12505e-05	6.82079e-05	0	8.15088e-05	15.9546	0.000409933
P25918	0	0	0	0	0	0	0	0	7.67825e-05	6.52977e-05	5.46048e-05	7.43369e-05	7.71093e-05	4.63865e-05	0.000100237	0.000156389	0	8.1393e-05	15.9525	0.000409933
P25160	0	0	0	0	0	0	0	0	0.000133879	6.94397e-05	8.83581e-05	1.48739e-05	6.79481e-05	2.68776e-05	0.000126764	0.000122113	0	8.12816e-05	15.9506	0.000409933
P3188	0	0	0	0	0	0	0	0	6.40346e-05	9.18206e-05	8.0355e-05	7.65132e-05	0.000122113	0.000110093	5.1633e-05	5.33587e-05	0	8.12402e-05	15.9498	0.000409933
P25628	0	0	0	0	0	0	0	0	0.000341775	4.44541e-05	3.25538e-05	5.0887e-05	2.33183e-05	3.16654e-05	6.95246e-05	4.50946e-05	0	7.99091e-05	15.926	0.000409933
P16942	0	0	0	0	0	0	0	0	0.000106934	7.40635e-05	4.63404e-05	8.43459e-05	6.14821e-05	2.97482e-05	0.000193276	4.15358e-05	0	7.97158e-05	15.9225	0.000409933
P15300	0	0	0	0	0	0	0	0	0.000364582	2.82043e-05	3.60715e-05	4.96765e-05	3.32733e-05	2.34783e-05	4.97259e-05	4.02884e-05	0	7.81626e-05	15.8941	0.000409933
P1467	0	0	0	0	0	0	0	0	0.000223434	6.04123e-05	8.76633e-05	4.34274e-05	6.90224e-05	4.1288e-05	6.28255e-05	3.31966e-05	0	7.76587e-05	15.8848	0.000409933
P15606	0	0	0	0	0	0	0	0	7.03154e-05	6.25445e-05	5.9109e-05	5.04739e-05	8.64611e-05	5.07289e-05	9.00677e-05	0.000151102	0	7.76004e-05	15.8837	0.000409933
P6624	0	0	0	0	0	0	0	0	2.80363e-05	6.29864e-05	6.8533e-05	3.78026e-05	0.000127115	0.000100122	3.89501e-05	0.000154196	0	7.72178e-05	15.8766	0.000409933
P30235	0	0	0	0	0	0	0	0	0.000165364	7.29031e-05	4.3257e-05	0.000113731	6.4186e-05	4.84191e-05	4.14457e-05	6.72554e-05	0	7.70702e-05	15.8738	0.000409933
P15426	0	0	0	0	0	0	0	0	7.00473e-05	4.489e-05	5.43901e-05	4.4227e-05	4.14251e-05	2.89032e-05	4.70689e-05	0.000281336	0	7.65359e-05	15.8638	0.000409933
P12768	0	0	0	0	0	0	0	0	6.9423e-05	9.40284e-05	8.14537e-05	7.6683e-05	0.000116171	9.71095e-05	5.6374e-05	1.55622e-05	0	7.58506e-05	15.8508	0.000409933
P6882	0	0	0	0	0	0	0	0	6.41246e-05	5.62419e-05	8.08579e-05	4.25145e-05	5.7742e-05	3.19077e-05	0.000134106	0.000137854	0	7.56686e-05	15.8473	0.000409933
P15491	0	0	0	0	0	0	0	0	3.24712e-05	7.8808e-05	7.75706e-05	5.07275e-05	0.000101041	4.11474e-05	7.66164e-05	0.000146295	0	7.55846e-05	15.8457	0.000409933
P11371	0	0	0	0	0	0	0	0	0.000178667	4.25046e-05	5.84544e-05	5.41097e-05	7.52342e-05	2.79271e-05	0.000126919	3.974e-05	0	7.54445e-05	15.843	0.000409933
P26199	0	0	0	0	0	0	0	0	5.30702e-05	6.51577e-05	9.92124e-05	4.73267e-05	0.000110233	2.866e-05	0.000140507	5.82131e-05	0	7.52974e-05	15.8402	0.000409933
P13487	0	0	0	0	0	0	0	0	7.28032e-05	9.62904e-05	8.61031e-05	6.65283e-05	9.34841e-05	8.89182e-05	3.99674e-05	5.69001e-05	0	7.51244e-05	15.8369	0.000409933
P5518	0	0	0	0	0	0	0	0	6.59263e-05	5.53944e-05	7.78946e-05	3.36869e-05	6.75537e-05	3.61849e-05	0.000121878	0.000135346	0	7.42331e-05	15.8197	0.000409933
P6015	0	0	0	0	0	0	0	0	8.67753e-05	8.15147e-05	7.89081e-05	6.75963e-05	4.30606e-05	0.000138378	3.89457e-05	4.75984e-05	0	7.28471e-05	15.7925	0.000409933
P6478	0	0	0	0	0	0	0	0	5.31304e-05	2.91566e-05	7.68093e-05	7.08539e-05	0.000106574	3.85554e-05	0.000158539	4.688e-05	0	7.25623e-05	15.7868	0.000409933
P5773	0	0	0	0	0	0	0	0	8.0834e-05	5.31562e-05	3.82659e-05	7.44452e-05	7.67068e-05	2.7952e-05	0.000206601	2.22188e-05	0	7.25224e-05	15.7861	0.000409933
P11069	0	0	0	0	0	0	0	0	0.000176738	3.72611e-05	5.21688e-05	4.8217e-05	7.05344e-05	2.83012e-05	0.000126849	3.89033e-05	0	7.23716e-05	15.7831	0.000409933
P25900	0	0	0	0	0	0	0	0	5.93611e-05	7.94356e-05	5.03003e-05	0.000140821	5.86371e-05	6.95613e-05	4.89019e-05	7.02879e-05	0	7.21632e-05	15.7789	0.000409933
P5488	0	0	0	0	0	0	0	0	0.000133497	5.20911e-05	6.15887e-05	4.17058e-05	4.45385e-05	4.35833e-05	0.000147089	4.42978e-05	0	7.10489e-05	15.7564	0.000409933
P6028	0	0	0	0	0	0	0	0	3.79383e-05	7.55565e-05	7.85707e-05	3.70565e-05	5.79317e-05	4.30795e-05	0.000103487	0.000126856	0	7.00595e-05	15.7362	0.000409933
P7387	0	0	0	0	0	0	0	0	3.81565e-05	4.133e-05	2.8181e-05	2.37321e-05	4.81544e-05	3.17776e-05	2.37328e-05	0.000321989	0	6.96317e-05	15.7274	0.000409933
P6655	0	0	0	0	0	0	0	0	3.65071e-05	6.16456e-05	7.20396e-05	3.06354e-05	0.000101708	8.55073e-05	3.58756e-05	0.000131901	0	6.94775e-05	15.7242	0.000409933
P16848	0	0	0	0	0	0	0	0	7.34311e-05	4.8619e-05	6.32201e-05	4.14576e-05	4.22957e-05	2.34995e-05	0.000201968	5.67635e-05	0	6.89068e-05	15.7123	0.000409933
P5631	0	0	0	0	0	0	0	0	5.72021e-05	7.04367e-05	6.25063e-05	4.43779e-05	4.9737e-05	3.60813e-05	0.000122878	0.000107708	0	6.8866e-05	15.7114	0.000409933
P30331	0	0	0	0	0	0	0	0	8.65781e-05	6.02825e-05	4.23488e-05	6.52601e-05	5.27897e-05	1.85935e-05	0.000189828	3.28503e-05	0	6.85663e-05	15.7051	0.000409933
P17776	0	0	0	0	0	0	0	0	2.33589e-05	5.94904e-05	5.17353e-05	9.74382e-05	9.62459e-05	4.57042e-05	9.11495e-05	7.66347e-05	0	6.77196e-05	15.6872	0.000409933
P15983	0	0	0	0	0	0	0	0	4.10792e-05	7.58975e-05	6.7904e-05	5.69069e-05	9.36656e-05	3.90098e-05	0.000106646	6.01257e-05	0	6.76543e-05	15.6858	0.000409933
P5973	0	0	0	0	0	0	0	0	4.87723e-05	5.53019e-05	4.97505e-05	6.53398e-05	0.000105118	6.01787e-05	5.6228e-05	9.33855e-05	0	6.67594e-05	15.6666	0.000409933
P5909	0	0	0	0	0	0	0	0	5.12477e-05	6.40646e-05	7.90488e-05	7.31101e-05	9.02805e-05	8.02673e-05	2.69512e-05	6.84504e-05	0	6.66776e-05	15.6648	0.000409933
P26000	0	0	0	0	0	0	0	0	5.42257e-05	5.32397e-05	7.2804e-05	3.54921e-05	5.17976e-05	2.88279e-05	0.000118975	0.000114974	0	6.62919e-05	15.6565	0.000409933
P6468	0	0	0	0	0	0	0	0	0.00010539	8.4849e-05	2.61484e-05	0.000104682	8.23936e-05	4.88406e-05	3.46679e-05	4.32834e-05	0	6.62819e-05	15.6562	0.000409933
P6066	0	0	0	0	0	0	0	0	3.96362e-05	8.01201e-05	0.00012536	6.4743e-05	4.38843e-05	3.26267e-05	0.000110275	3.24074e-05	0	6.61315e-05	15.653	0.000409933
P4586	0	0	0	0	0	0	0	0	7.73393e-05	5.77975e-05	4.09215e-05	5.70294e-05	7.29663e-05	2.24992e-05	0.000166869	3.36066e-05	0	6.61286e-05	15.6529	0.000409933
P23900	0	0	0	0	0	0	0	0	5.63945e-05	9.24429e-05	8.74719e-05	6.9839e-05	4.51161e-05	4.39403e-05	8.50765e-05	4.64311e-05	0	6.5839e-05	15.6466	0.000409933
P20180	0	0	0	0	0	0	0	0	2.74665e-05	7.12384e-05	9.46745e-05	3.18153e-05	7.19014e-05	3.23834e-05	9.70266e-05	9.71488e-05	0	6.54569e-05	15.6382	0.000409933
P26802	0	0	0	0	0	0	0	0	3.27306e-05	6.02825e-05	4.12294e-05	9.29329e-05	9.3879e-05	4.6018e-05	8.34102e-05	7.20678e-05	0	6.53188e-05	15.6351	0.000409933
P16606	0	0	0	0	0	0	0	0	8.42299e-05	5.09051e-05	5.80251e-05	3.57822e-05	6.33147e-05	2.76157e-05	8.33567e-05	0.000118314	0	6.51929e-05	15.6323	0.000409933
P3143	0	0	0	0	0	0	0	0	0.000114498	2.98881e-05	5.00108e-05	4.67246e-05	5.57473e-05	0.000156669	2.16386e-05	4.048e-05	0	6.4457e-05	15.616	0.000409933
P16174	0	0	0	0	0	0	0	0	8.42238e-05	5.78742e-05	3.8508e-05	8.35137e-05	3.16163e-05	9.1064e-05	8.92666e-05	3.36134e-05	0	6.371e-05	15.5991	0.000409933
P10886	0	0	0	0	0	0	0	0	0.000148068	4.18769e-05	3.45606e-05	5.29577e-05	6.14409e-05	9.38862e-06	0.000112932	3.83596e-05	0	6.24481e-05	15.5703	0.000409933
P5759	0	0	0	0	0	0	0	0	2.50433e-05	6.82775e-05	6.17279e-05	4.66388e-05	0.00015255	7.14471e-05	1.00906e-05	6.37062e-05	0	6.24352e-05	15.57	0.000409933
P5579	0	0	0	0	0	0	0	0	3.9606e-05	6.56835e-05	5.88138e-05	3.26816e-05	5.64233e-05	4.08326e-05	8.29581e-05	0.000121274	0	6.2284e-05	15.5665	0.000409933
P5416	0	0	0	0	0	0	0	0	0.00010034	2.38334e-05	4.24454e-05	4.09237e-05	2.78265e-05	2.5008e-05	4.22023e-05	0.000194359	0	6.21173e-05	15.5626	0.000409933
P5527	0	0	0	0	0	0	0	0	6.34924e-05	5.12308e-05	5.09664e-05	6.36103e-05	7.01807e-05	4.92494e-05	7.691e-05	7.05327e-05	0	6.20216e-05	15.5604	0.000409933
P6797	0	0	0	0	0	0	0	0	2.81812e-05	4.65705e-05	6.88057e-05	2.59572e-05	9.33628e-05	8.10224e-05	3.45606e-05	0.000116401	0	6.18576e-05	15.5566	0.000409933
P26266	0	0	0	0	0	0	0	0	0.000162874	4.99125e-05	1.71136e-05	2.96667e-05	2.13838e-05	2.20682e-05	0.000158271	3.35307e-05	0	6.18526e-05	15.5565	0.000409933
P21359	0	0	0	0	0	0	0	0	0.000276214	2.42946e-05	2.6412e-05	4.11948e-05	1.3483e-05	2.1704e-05	6.40096e-05	2.74549e-05	0	6.18459e-05	15.5563	0.000409933
P22764	0	0	0	0	0	0	0	0	6.75967e-05	6.38086e-05	7.25959e-05	3.64934e-05	0.000117823	3.55459e-05	6.63074e-05	3.38512e-05	0	6.17527e-05	15.5541	0.000409933
P16198	0	0	0	0	0	0	0	0	3.8543e-05	6.42033e-05	0.000118614	5.54688e-05	2.9862e-05	3.08456e-05	0.000119882	3.42007e-05	0	6.14524e-05	15.5471	0.000409933
P6532	0	0	0	0	0	0	0	0	2.19725e-05	4.75081e-05	7.10026e-05	2.22277e-05	0.000104357	7.50491e-05	3.37178e-05	0.000114665	0	6.13124e-05	15.5438	0.000409933
P16355	0	0	0	0	0	0	0	0	0.000165024	3.5648e-05	4.9726e-05	3.72522e-05	5.14851e-05	2.40039e-05	9.40212e-05	2.98729e-05	0	6.08792e-05	15.5336	0.000409933
P5505	0	0	0	0	0	0	0	0	0.000268731	2.84815e-05	3.18395e-05	2.65974e-05	3.70505e-05	2.41146e-05	3.49275e-05	3.16647e-05	0	6.04259e-05	15.5228	0.000409933
P10014	0	0	0	0	0	0	0	0	0.000160708	6.71756e-05	2.07101e-05	6.75778e-05	5.45337e-05	3.66459e-05	2.80171e-05	4.69973e-05	0	6.02957e-05	15.5197	0.000409933
P28518	0	0	0	0	0	0	0	0	4.44694e-05	6.84143e-05	9.99413e-05	5.15967e-05	5.14319e-05	3.93006e-05	0.000107328	1.95399e-05	0	6.02527e-05	15.5187	0.000409933
P6205	0	0	0	0	0	0	0	0	4.32918e-05	0.000131571	4.5376e-05	7.49682e-05	5.95802e-05	2.8221e-05	4.80117e-05	5.03462e-05	0	6.01708e-05	15.5167	0.000409933
P5857	0	0	0	0	0	0	0	0	1.91104e-05	4.61529e-05	6.78193e-05	2.33781e-05	9.94393e-05	7.14532e-05	2.96323e-05	0.000124015	0	6.01251e-05	15.5156	0.000409933
P12132	0	0	0	0	0	0	0	0	0.000133251	5.01217e-05	4.23778e-05	3.36581e-05	6.02455e-05	2.44547e-05	0.00010461	3.07885e-05	0	5.99384e-05	15.5111	0.000409933
P1381	0	0	0	0	0	0	0	0	6.13052e-05	4.21087e-05	4.00639e-05	5.62359e-05	1.48107e-05	4.41152e-05	0.000190413	3.02209e-05	0	5.99092e-05	15.5104	0.000409933
P11319	0	0	0	0	0	0	0	0	4.84748e-05	6.18231e-05	7.49337e-05	5.16066e-05	8.69659e-05	6.43566e-05	3.1655e-05	5.4571e-05	0	5.92983e-05	15.4956	0.000409933
P16758	0	0	0	0	0	0	0	0	0.000267174	2.92919e-05	3.36541e-05	3.1429e-05	2.3805e-05	2.74482e-05	3.38827e-05	2.5758e-05	0	5.90554e-05	15.4897	0.000409933
P16836	0	0	0	0	0	0	0	0	0.00010227	3.06275e-05	6.33239e-05	3.01244e-05	2.59e-05	2.4612e-05	4.71676e-05	0.000147948	0	5.89967e-05	15.4883	0.000409933
P7262	0	0	0	0	0	0	0	0	4.52279e-05	2.81827e-05	7.4281e-05	2.72878e-05	8.89914e-05	7.94772e-05	5.73869e-05	6.59115e-05	0	5.83433e-05	15.4722	0.000409933
P6974	0	0	0	0	0	0	0	0	2.37769e-05	8.64326e-05	3.94496e-05	8.08582e-05	3.10398e-05	2.29938e-05	7.74586e-05	0.000103732	0	5.82177e-05	15.4691	0.000409933
P5342	0	0	0	0	0	0	0	0	4.85656e-05	5.24888e-05	4.79961e-05	3.94023e-05	4.78948e-05	2.96928e-05	8.87028e-05	0.000110638	0	5.81726e-05	15.468	0.000409933
P29276	0	0	0	0	0	0	0	0	3.70723e-05	7.37614e-05	4.29256e-05	6.75476e-05	3.88459e-05	2.91483e-05	6.92439e-05	0.00010597	0	5.80644e-05	15.4653	0.000409933
P29306	0	0	0	0	0	0	0	0	2.6371e-05	7.57015e-05	4.24958e-05	6.21029e-05	2.25979e-05	2.78639e-05	7.55169e-05	0.00012886	0	5.76888e-05	15.4559	0.000409933
P7316	0	0	0	0	0	0	0	0	3.06997e-05	6.58414e-05	6.83916e-05	2.68048e-05	5.19009e-05	2.26761e-05	8.27868e-05	0.00011221	0	5.76638e-05	15.4553	0.000409933
P5650	0	0	0	0	0	0	0	0	0.000134666	7.88715e-05	2.72845e-05	7.93894e-05	4.58504e-05	3.06303e-05	1.80621e-05	4.51366e-05	0	5.74863e-05	15.4508	0.000409933
P15494	0	0	0	0	0	0	0	0	0.000136148	4.29956e-05	4.79551e-05	4.21412e-05	4.14753e-05	1.92489e-05	0.00010346	2.5667e-05	0	5.73865e-05	15.4483	0.000409933
P5814	0	0	0	0	0	0	0	0	0.000161262	2.82116e-05	6.44334e-05	3.28623e-05	3.58936e-05	2.47828e-05	8.32885e-05	2.80186e-05	0	5.73441e-05	15.4473	0.000409933
P16777	0	0	0	0	0	0	0	0	8.14862e-05	1.54082e-05	3.85111e-05	1.66086e-05	4.37252e-05	2.39079e-05	3.14364e-05	0.000206317	0	5.71751e-05	15.443	0.000409933
P5564	0	0	0	0	0	0	0	0	6.58477e-05	5.13964e-05	7.9008e-05	4.47292e-05	5.17363e-05	3.0341e-05	9.47275e-05	3.78144e-05	0	5.69501e-05	15.4373	0.000409933
P25831	0	0	0	0	0	0	0	0	5.31134e-05	4.56437e-05	4.18662e-05	4.30997e-05	4.6274e-05	3.15936e-05	7.65436e-05	0.000114589	0	5.65904e-05	15.4282	0.000409933
P6436	0	0	0	0	0	0	0	0	4.83109e-05	4.34264e-05	3.44924e-05	5.14261e-05	7.60974e-05	2.97895e-05	0.000138516	3.02152e-05	0	5.65342e-05	15.4268	0.000409933
P21677	0	0	0	0	0	0	0	0	9.8252e-05	9.13669e-05	0	1.84754e-05	6.31459e-05	3.10506e-05	0.000149134	0	0	5.6428e-05	15.424	0.0045693
P6320	0	0	0	0	0	0	0	0	2.9023e-05	6.59878e-05	4.51617e-05	8.00555e-05	3.46999e-05	2.25474e-05	6.37336e-05	0.000109575	0	5.6348e-05	15.422	0.000409933
P5336	0	0	0	0	0	0	0	0	0.000128797	5.71315e-05	8.06618e-05	3.75262e-05	2.18934e-05	3.92713e-05	2.90586e-05	5.59074e-05	0	5.62809e-05	15.4203	0.000409933
P6223	0	0	0	0	0	0	0	0	3.53055e-05	7.55986e-05	3.06529e-05	6.19351e-05	2.51721e-05	3.73807e-05	3.39965e-05	0.000149343	0	5.61731e-05	15.4175	0.000409933
P29460	0	0	0	0	0	0	0	0	7.2203e-05	4.32472e-05	4.89573e-05	4.81707e-05	3.01566e-05	1.31266e-05	0.000163131	2.85499e-05	0	5.59428e-05	15.4116	0.000409933
P17487	0	0	0	0	0	0	0	0	4.2095e-05	5.5539e-05	5.20393e-05	6.30841e-05	8.07294e-05	4.67166e-05	6.16812e-05	4.38985e-05	0	5.57229e-05	15.4059	0.000409933
P6200	0	0	0	0	0	0	0	0	7.72538e-05	6.91981e-05	4.58616e-05	6.76744e-05	4.18321e-05	6.59357e-05	2.41335e-05	5.35066e-05	0	5.56745e-05	15.4046	0.000409933
P14375	0	0	0	0	0	0	0	0	4.06802e-05	6.37458e-05	6.65803e-05	3.45462e-05	9.07226e-05	5.37906e-05	4.09117e-05	5.38122e-05	0	5.55987e-05	15.4027	0.000409933
P19225	0	0	0	0	0	0	0	0	6.96787e-05	4.35198e-05	7.08326e-05	2.72519e-05	4.82546e-05	4.23641e-05	9.16429e-05	5.00009e-05	0	5.54432e-05	15.3986	0.000409933
P6614	0	0	0	0	0	0	0	0	4.95553e-05	6.25556e-05	3.47967e-05	7.19356e-05	4.70748e-05	6.09399e-05	6.01747e-05	5.46441e-05	0	5.52096e-05	15.3925	0.000409933
P15141	0	0	0	0	0	0	0	0	3.37795e-05	3.75769e-05	5.91908e-05	2.78042e-05	4.4693e-05	2.87512e-05	9.49265e-05	0.000114569	0	5.51614e-05	15.3913	0.000409933
P20492	0	0	0	0	0	0	0	0	1.8701e-05	5.98045e-05	7.76992e-05	5.33578e-05	5.34921e-05	9.04034e-05	3.94421e-05	4.81171e-05	0	5.51271e-05	15.3904	0.000409933
P7129	0	0	0	0	0	0	0	0	0.000124471	3.86779e-05	1.5913e-05	3.1851e-05	2.37114e-05	2.3383e-05	0.000155022	2.75236e-05	0	5.50691e-05	15.3889	0.000409933
P26090	0	0	0	0	0	0	0	0	0.000129249	4.92059e-05	4.38916e-05	3.58311e-05	4.42735e-05	1.81652e-05	8.65771e-05	3.29332e-05	0	5.50159e-05	15.3875	0.000409933
P5326	0	0	0	0	0	0	0	0	8.94242e-05	9.03437e-05	2.87706e-05	7.58319e-05	2.43564e-05	4.89415e-05	3.85222e-05	4.29069e-05	0	5.48872e-05	15.3841	0.000409933
P6224	0	0	0	0	0	0	0	0	4.64756e-05	5.84835e-05	6.36732e-05	9.53224e-05	8.0127e-05	2.34736e-05	3.44025e-05	3.65999e-05	0	5.48197e-05	15.3823	0.000409933
P6909	0	0	0	0	0	0	0	0	0.00010004	3.35936e-05	4.20672e-05	2.64551e-05	6.12581e-05	2.42581e-05	0.000114332	3.56211e-05	0	5.47032e-05	15.3793	0.000409933
P26094	0	0	0	0	0	0	0	0	2.58571e-05	7.43956e-05	9.6472e-05	5.06355e-05	2.60964e-05	2.13834e-05	0.00010396	3.84722e-05	0	5.4659e-05	15.3781	0.000409933
P20603	0	0	0	0	0	0	0	0	0.000130115	2.93892e-05	4.07081e-05	3.895e-05	4.60037e-05	2.05541e-05	9.48246e-05	3.59002e-05	0	5.45556e-05	15.3754	0.000409933
P5654	0	0	0	0	0	0	0	0	2.43554e-05	8.28831e-05	4.28245e-05	7.0348e-05	3.21629e-05	2.64983e-05	6.63651e-05	9.08002e-05	0	5.45297e-05	15.3747	0.000409933
P18227	0	0	0	0	0	0	0	0	3.2499e-05	9.2625e-05	4.04963e-05	5.79196e-05	4.87169e-05	2.5039e-05	0.000106463	3.05375e-05	0	5.42871e-05	15.3682	0.000409933
P24825	0	0	0	0	0	0	0	0	3.70225e-05	4.86076e-05	5.08369e-05	6.27784e-05	5.67429e-05	4.82346e-05	6.91203e-05	5.9946e-05	0	5.41611e-05	15.3649	0.000409933
P23989	0	0	0	0	0	0	0	0	5.09578e-05	0.000113077	8.22018e-05	3.50381e-05	2.89479e-05	2.20686e-05	5.39829e-05	4.56737e-05	0	5.39935e-05	15.3604	0.000409933
P20920	0	0	0	0	0	0	0	0	4.50509e-05	5.95713e-05	0.000166975	2.54993e-05	2.87806e-05	3.75704e-05	2.9061e-05	3.92308e-05	0	5.39674e-05	15.3597	0.000409933
P15899	0	0	0	0	0	0	0	0	3.91894e-05	4.24409e-05	4.02752e-05	1.9605e-05	4.47398e-05	3.55869e-05	2.7254e-05	0.000180742	0	5.37291e-05	15.3533	0.000409933
P6141	0	0	0	0	0	0	0	0	0.000116892	2.8516e-05	1.39583e-05	5.82027e-05	3.86415e-05	2.33013e-05	0.000119755	2.78198e-05	0	5.33859e-05	15.3441	0.000409933
P6814	0	0	0	0	0	0	0	0	6.452e-05	6.00484e-05	4.29872e-05	4.56132e-05	4.72674e-05	7.12433e-05	2.96335e-05	6.52918e-05	0	5.33256e-05	15.3425	0.000409933
P6933	0	0	0	0	0	0	0	0	5.47666e-05	6.31007e-05	4.60381e-05	6.79854e-05	3.94612e-05	5.24204e-05	8.0959e-05	2.07382e-05	0	5.31837e-05	15.3386	0.000409933
P5683	0	0	0	0	0	0	0	0	3.17977e-05	6.41954e-05	6.29401e-05	6.05431e-05	4.92877e-05	4.8793e-05	6.35958e-05	4.35709e-05	0	5.30905e-05	15.3361	0.000409933
P29413	0	0	0	0	0	0	0	0	4.90294e-05	4.93002e-05	7.83462e-05	4.49413e-05	2.3168e-05	1.92601e-05	0.000120505	4.01147e-05	0	5.30831e-05	15.3359	0.000409933
P15299	0	0	0	0	0	0	0	0	3.81308e-05	8.14564e-05	4.27006e-05	9.50023e-05	2.8014e-05	4.11662e-05	3.12843e-05	6.42027e-05	0	5.27447e-05	15.3267	0.000409933
P6062	0	0	0	0	0	0	0	0	2.25789e-05	4.77454e-05	9.88473e-05	4.0513e-05	3.10348e-05	8.35368e-05	2.15803e-05	7.35296e-05	0	5.24208e-05	15.3178	0.000409933
P6123	0	0	0	0	0	0	0	0	2.80103e-05	1.11705e-05	3.1216e-06	7.92023e-05	0.000174316	2.25459e-05	2.1669e-05	7.76353e-05	0	5.22089e-05	15.3119	0.000409933
P25810	0	0	0	0	0	0	0	0	5.79437e-05	6.32904e-05	6.59721e-05	3.17509e-05	2.4571e-05	2.85743e-05	0.000100245	4.4831e-05	0	5.21473e-05	15.3102	0.000409933
P19924	0	0	0	0	0	0	0	0	0.000155157	3.39692e-05	1.92685e-05	4.48024e-05	4.86555e-05	6.35757e-05	3.01671e-05	2.00545e-05	0	5.19562e-05	15.3049	0.000409933
P5334	0	0	0	0	0	0	0	0	6.23804e-05	5.45096e-05	6.50546e-05	4.3343e-05	6.16124e-05	6.00393e-05	2.14522e-05	4.56593e-05	0	5.17564e-05	15.2994	0.000409933
P18143	0	0	0	0	0	0	0	0	2.08024e-05	5.37328e-05	9.36933e-05	4.13639e-05	4.35636e-05	2.9934e-05	0.000105738	2.38159e-05	0	5.15806e-05	15.2945	0.000409933
P25207	0	0	0	0	0	0	0	0	0.000195111	6.0175e-05	5.04135e-07	3.81404e-05	0	7.07978e-06	0.000110118	0	0	5.13911e-05	15.2891	0.0045693
P6078	0	0	0	0	0	0	0	0	2.98679e-05	4.86828e-05	2.78353e-05	7.70923e-05	7.29813e-05	3.15594e-05	6.01217e-05	6.28643e-05	0	5.13756e-05	15.2887	0.000409933
P14968	0	0	0	0	0	0	0	0	4.8728e-05	5.26934e-05	3.85909e-05	2.65532e-05	5.6073e-05	2.98708e-05	3.71193e-05	0.000121168	0	5.13496e-05	15.288	0.000409933
P7345	0	0	0	0	0	0	0	0	2.19835e-05	3.68835e-05	5.12234e-05	1.93248e-05	0.000142164	2.61314e-05	2.4729e-05	8.79311e-05	0	5.12964e-05	15.2865	0.000409933
P10372	0	0	0	0	0	0	0	0	4.64917e-05	5.31309e-05	4.82461e-05	4.51936e-05	7.48373e-05	6.76301e-05	2.50959e-05	4.91134e-05	0	5.12174e-05	15.2843	0.000409933
P15271	0	0	0	0	0	0	0	0	2.33983e-05	3.75187e-05	5.68916e-05	1.04471e-05	7.96411e-05	4.75272e-05	0.000122932	2.61813e-05	0	5.05672e-05	15.2658	0.000409933
P30282	0	0	0	0	0	0	0	0	0.000225764	2.23091e-05	3.0099e-05	3.56071e-05	2.23131e-05	1.66191e-05	2.61015e-05	2.4214e-05	0	5.03784e-05	15.2604	0.000409933
P6729	0	0	0	0	0	0	0	0	2.47495e-05	6.15209e-05	4.76014e-05	3.80416e-05	3.95952e-05	0.000125418	2.19845e-05	4.39874e-05	0	5.03623e-05	15.26	0.000409933
P11591	0	0	0	0	0	0	0	0	8.72838e-05	3.73029e-05	6.51226e-05	5.16589e-05	2.65529e-05	3.70416e-05	6.95414e-05	2.80272e-05	0	5.03164e-05	15.2587	0.000409933
P6772	0	0	0	0	0	0	0	0	2.20701e-05	6.69528e-05	4.94415e-05	3.3433e-05	3.97612e-05	0.000122166	1.79665e-05	4.80481e-05	0	4.99799e-05	15.249	0.000409933
P6817	0	0	0	0	0	0	0	0	2.68077e-05	5.48858e-05	3.86084e-05	3.4675e-05	4.63836e-05	0.000124666	1.48448e-05	5.42094e-05	0	4.93851e-05	15.2317	0.000409933
P5673	0	0	0	0	0	0	0	0	2.90209e-05	8.54049e-05	6.91516e-05	7.38327e-05	2.79127e-05	5.78946e-05	2.03334e-05	3.03496e-05	0	4.92376e-05	15.2274	0.000409933
P5578	0	0	0	0	0	0	0	0	7.84735e-05	4.22785e-05	7.32525e-05	4.31906e-05	2.69967e-05	2.6614e-05	7.82689e-05	2.33049e-05	0	4.90474e-05	15.2218	0.000409933
P15391	0	0	0	0	0	0	0	0	8.60236e-05	6.1996e-05	2.95152e-05	5.96063e-05	3.94962e-05	6.30277e-05	2.9523e-05	2.19177e-05	0	4.88882e-05	15.2171	0.000409933
P26246	0	0	0	0	0	0	0	0	2.30755e-05	5.16044e-05	5.10295e-05	2.41155e-05	4.21288e-05	2.15536e-05	0.000148683	2.82895e-05	0	4.88099e-05	15.2148	0.000409933
P3330	0	0	0	0	0	0	0	0	4.50605e-05	4.02984e-05	7.85522e-05	7.08685e-05	5.73278e-05	1.66822e-05	7.38067e-05	7.18859e-06	0	4.87231e-05	15.2122	0.000409933
P20210	0	0	0	0	0	0	0	0	2.53839e-05	4.01807e-05	6.07317e-05	2.83208e-05	4.04298e-05	3.60492e-05	7.1291e-05	8.71131e-05	0	4.86875e-05	15.2112	0.000409933
P7149	0	0	0	0	0	0	0	0	6.68693e-05	3.75115e-05	9.03224e-05	5.00117e-05	3.07272e-05	2.51667e-05	5.99288e-05	2.89347e-05	0	4.8684e-05	15.2111	0.000409933
P27282	0	0	0	0	0	0	0	0	5.00196e-05	6.21579e-05	8.17751e-05	1.24659e-05	6.88232e-05	2.65579e-05	4.29779e-05	4.30515e-05	0	4.84786e-05	15.205	0.000409933
P6109	0	0	0	0	0	0	0	0	2.96495e-05	4.89376e-05	9.27709e-06	0.000114672	0.00010315	1.50192e-05	2.94493e-05	3.49748e-05	0	4.81411e-05	15.1949	0.000409933
P14425	0	0	0	0	0	0	0	0	3.98187e-05	4.68491e-05	4.69465e-05	5.1032e-05	6.36926e-05	5.51642e-05	2.83366e-05	5.30456e-05	0	4.81107e-05	15.194	0.000409933
P26881	0	0	0	0	0	0	0	0	3.30047e-05	3.99988e-05	3.06742e-05	6.83686e-05	7.66319e-05	3.10328e-05	5.17744e-05	5.27813e-05	0	4.80334e-05	15.1917	0.000409933
P6768	0	0	0	0	0	0	0	0	3.63738e-05	5.35898e-05	4.58833e-05	1.87729e-05	5.31961e-05	3.24617e-05	6.6582e-05	7.72663e-05	0	4.80157e-05	15.1911	0.000409933
P20086	0	0	0	0	0	0	0	0	9.688e-05	3.81548e-05	1.88564e-05	7.88533e-05	5.67622e-05	3.22862e-05	2.90674e-05	3.23821e-05	0	4.79053e-05	15.1878	0.000409933
P5610	0	0	0	0	0	0	0	0	3.46953e-05	6.94809e-05	0.000154557	2.50409e-05	2.14495e-05	3.24099e-05	2.27308e-05	2.24719e-05	0	4.78546e-05	15.1863	0.000409933
P11920	0	0	0	0	0	0	0	0	0.000132018	3.67645e-05	3.12778e-05	2.81115e-05	3.38996e-05	1.77259e-05	8.33217e-05	1.77202e-05	0	4.76049e-05	15.1787	0.000409933
P1266	0	0	0	0	0	0	0	0	6.91201e-05	4.88825e-05	2.91991e-05	3.69989e-05	6.17842e-05	1.68465e-05	8.5497e-05	3.17725e-05	0	4.75126e-05	15.1759	0.000409933
P26829	0	0	0	0	0	0	0	0	3.48883e-05	4.21991e-05	4.0868e-05	2.8245e-05	3.88381e-05	2.42497e-05	0.000134885	3.48628e-05	0	4.73794e-05	15.1719	0.000409933
P26030	0	0	0	0	0	0	0	0	8.83842e-05	4.49241e-05	2.46747e-05	7.05819e-05	5.39859e-05	3.22461e-05	3.05157e-05	3.22411e-05	0	4.71942e-05	15.1662	0.000409933
P21343	0	0	0	0	0	0	0	0	8.20236e-05	3.24108e-05	3.34649e-05	6.00593e-05	3.92561e-05	1.68432e-05	8.99989e-05	2.12792e-05	0	4.6917e-05	15.1577	0.000409933
P4864	0	0	0	0	0	0	0	0	0.000134231	4.98267e-05	2.42174e-05	5.79344e-05	2.87436e-05	3.36031e-05	1.46044e-05	2.95282e-05	0	4.6586e-05	15.1475	0.000409933
P7361	0	0	0	0	0	0	0	0	2.3821e-05	9.03217e-05	4.42268e-05	3.03235e-05	3.60766e-05	4.14469e-05	2.53096e-05	8.04287e-05	0	4.64943e-05	15.1447	0.000409933
P7358	0	0	0	0	0	0	0	0	7.45573e-05	2.95499e-05	2.47578e-05	2.90226e-05	1.98344e-05	2.06776e-05	7.15112e-05	0.00010083	0	4.63427e-05	15.14	0.000409933
P19811	0	0	0	0	0	0	0	0	0.000205661	2.30592e-05	2.45511e-05	2.48143e-05	2.20646e-05	1.57918e-05	2.86099e-05	2.5647e-05	0	4.62749e-05	15.1379	0.000409933
P5584	0	0	0	0	0	0	0	0	1.95529e-05	7.57589e-05	3.94889e-05	4.80771e-05	3.34359e-05	8.65462e-06	4.72812e-05	9.6998e-05	0	4.61559e-05	15.1341	0.000409933
P6256	0	0	0	0	0	0	0	0	5.9409e-05	4.58587e-05	3.29907e-05	0.000114765	5.42629e-05	1.79838e-05	1.14241e-05	3.20501e-05	0	4.60931e-05	15.1322	0.000409933
P16594	0	0	0	0	0	0	0	0	7.97986e-05	2.79669e-05	2.0165e-05	1.9754e-05	0.00010864	2.34106e-05	7.08479e-05	1.67143e-05	0	4.59122e-05	15.1265	0.000409933
P32149	0	0	0	0	0	0	0	0	5.92497e-05	5.17439e-05	2.13595e-05	4.64136e-05	4.01325e-05	1.62356e-05	0.000111508	2.00083e-05	0	4.58314e-05	15.124	0.000409933
P5410	0	0	0	0	0	0	0	0	0.000123336	6.10082e-05	7.11821e-05	1.86024e-05	1.60614e-05	3.22137e-05	1.01025e-05	3.36976e-05	0	4.57754e-05	15.1222	0.000409933
P15566	0	0	0	0	0	0	0	0	3.58182e-05	3.53436e-05	6.80357e-05	5.13028e-05	2.69705e-05	2.26308e-05	9.23285e-05	3.23227e-05	0	4.55941e-05	15.1165	0.000409933
P20760	0	0	0	0	0	0	0	0	2.20539e-05	5.90009e-05	6.25079e-05	5.24434e-05	4.58233e-05	5.08697e-05	2.30963e-05	4.62722e-05	0	4.52585e-05	15.1058	0.000409933
P16224	0	0	0	0	0	0	0	0	2.5418e-05	5.98942e-05	6.71522e-05	4.23482e-05	4.57086e-05	2.49534e-05	4.63583e-05	4.95033e-05	0	4.5167e-05	15.1029	0.000409933
P16231	0	0	0	0	0	0	0	0	3.3032e-05	4.75389e-05	6.71667e-05	2.78785e-05	5.06026e-05	1.80132e-05	8.15535e-05	3.52693e-05	0	4.51318e-05	15.1018	0.000409933
P5938	0	0	0	0	0	0	0	0	4.01697e-05	6.57166e-05	6.71409e-05	2.98178e-05	4.9242e-05	5.00414e-05	2.68634e-05	3.11765e-05	0	4.5021e-05	15.0982	0.000409933
P19115	0	0	0	0	0	0	0	0	3.09362e-05	4.28278e-05	3.481e-05	6.55484e-05	5.32931e-05	3.65204e-05	6.13452e-05	3.12232e-05	0	4.4563e-05	15.0835	0.000409933
P6432	0	0	0	0	0	0	0	0	8.86059e-06	4.28696e-05	8.30317e-05	1.76574e-05	7.1943e-05	8.17385e-05	1.1141e-05	3.88399e-05	0	4.45102e-05	15.0818	0.000409933
P16980	0	0	0	0	0	0	0	0	1.99208e-05	5.05158e-05	1.79167e-05	5.65535e-05	4.14214e-05	4.67294e-05	8.42542e-05	3.85586e-05	0	4.44838e-05	15.0809	0.000409933
P15061	0	0	0	0	0	0	0	0	1.57976e-05	4.06845e-05	5.97844e-05	2.43841e-05	3.85383e-05	2.28603e-05	6.87827e-05	8.49742e-05	0	4.44758e-05	15.0806	0.000409933
P6294	0	0	0	0	0	0	0	0	2.48025e-05	6.24024e-05	9.56009e-05	6.3217e-05	3.34997e-05	2.88173e-05	2.21057e-05	2.48558e-05	0	4.44126e-05	15.0786	0.000409933
P17832	0	0	0	0	0	0	0	0	8.86924e-05	4.84964e-05	2.03014e-05	5.83898e-05	5.23441e-05	3.31953e-05	2.62387e-05	2.76523e-05	0	4.44138e-05	15.0786	0.000409933
P16647	0	0	0	0	0	0	0	0	8.35194e-05	4.04994e-05	2.03743e-05	5.74269e-05	5.25635e-05	4.09343e-05	2.96379e-05	3.02785e-05	0	4.44043e-05	15.0783	0.000409933
P3232	0	0	0	0	0	0	0	0	7.20156e-05	4.40106e-05	4.71293e-05	2.97293e-05	2.37187e-05	2.39272e-05	8.69066e-05	2.65398e-05	0	4.42471e-05	15.0732	0.000409933
P6675	0	0	0	0	0	0	0	0	3.09799e-05	5.7013e-05	5.23911e-05	4.68282e-05	4.66244e-05	4.19823e-05	3.34365e-05	4.42161e-05	0	4.41839e-05	15.0712	0.000409933
P10973	0	0	0	0	0	0	0	0	7.89687e-05	3.25141e-05	1.97059e-05	4.10569e-05	2.89149e-05	6.06521e-05	7.21734e-05	1.71524e-05	0	4.38923e-05	15.0616	0.000409933
P24785	0	0	0	0	0	0	0	0	3.72087e-05	3.58932e-05	5.5229e-05	5.19445e-05	3.01701e-05	3.99076e-05	4.85694e-05	5.19279e-05	0	4.38563e-05	15.0604	0.000409933
P11335	0	0	0	0	0	0	0	0	8.75575e-05	4.56816e-05	1.99944e-05	6.76247e-05	4.8011e-05	2.87116e-05	2.2252e-05	2.97689e-05	0	4.37002e-05	15.0553	0.000409933
P6471	0	0	0	0	0	0	0	0	3.93001e-05	4.54849e-05	5.40572e-05	1.19776e-05	6.36546e-05	5.38e-05	2.53596e-05	5.51777e-05	0	4.36015e-05	15.052	0.000409933
P5881	0	0	0	0	0	0	0	0	2.71183e-05	5.14163e-05	0.000107609	1.89079e-05	4.79335e-05	3.38419e-05	7.45023e-06	5.44146e-05	0	4.35864e-05	15.0515	0.000409933
P15052	0	0	0	0	0	0	0	0	4.57509e-05	6.05177e-05	1.73528e-05	7.56836e-05	2.57634e-05	1.94373e-05	7.26687e-05	3.11792e-05	0	4.35442e-05	15.0501	0.000409933
P15985	0	0	0	0	0	0	0	0	3.39039e-05	5.20495e-05	3.53542e-05	6.28213e-05	4.653e-05	1.30707e-05	5.03109e-05	5.32453e-05	0	4.34107e-05	15.0457	0.000409933
P26159	0	0	0	0	0	0	0	0	2.37976e-05	4.45921e-05	3.93249e-05	8.78906e-05	4.38134e-05	3.45513e-05	3.09223e-05	4.10587e-05	0	4.32438e-05	15.0401	0.000409933
P7105	0	0	0	0	0	0	0	0	2.07726e-05	8.83911e-05	1.62361e-05	3.0158e-05	4.79485e-05	2.63421e-05	7.57598e-05	3.8932e-05	0	4.30675e-05	15.0342	0.000409933
P24262	0	0	0	0	0	0	0	0	9.23312e-05	3.88242e-05	4.71724e-05	3.10574e-05	3.99359e-05	2.42227e-05	4.82799e-05	2.24672e-05	0	4.30364e-05	15.0332	0.000409933
P7263	0	0	0	0	0	0	0	0	3.18735e-05	5.65775e-05	4.42607e-05	2.5581e-05	4.33853e-05	4.95408e-05	3.54128e-05	5.727e-05	0	4.29877e-05	15.0316	0.000409933
P29612	0	0	0	0	0	0	0	0	0.00019457	2.5619e-05	2.33671e-05	2.71699e-05	1.31574e-05	7.23443e-06	1.85484e-05	3.34974e-05	0	4.28955e-05	15.0285	0.000409933
P20264	0	0	0	0	0	0	0	0	0.000119348	1.44854e-05	3.33461e-05	3.27705e-05	3.92732e-05	2.00431e-05	6.11186e-05	2.23539e-05	0	4.28424e-05	15.0267	0.000409933
P6839	0	0	0	0	0	0	0	0	2.037e-05	5.3457e-05	2.8048e-05	3.48305e-05	4.43784e-05	9.92806e-05	1.57005e-05	4.64726e-05	0	4.28172e-05	15.0258	0.000409933
P18514	0	0	0	0	0	0	0	0	5.23802e-05	4.14047e-05	4.35425e-05	3.34437e-05	4.15171e-05	2.76721e-05	5.81849e-05	4.39185e-05	0	4.2758e-05	15.0238	0.000409933
P15591	0	0	0	0	0	0	0	0	2.87053e-05	4.81966e-05	6.59079e-05	2.03214e-05	3.76715e-05	7.81684e-06	6.50281e-05	6.82462e-05	0	4.27367e-05	15.0231	0.000409933
P27263	0	0	0	0	0	0	0	0	1.41099e-05	3.5913e-05	7.17635e-05	3.74054e-05	2.79486e-05	3.81599e-05	7.90699e-05	3.70114e-05	0	4.26727e-05	15.0209	0.000409933
P2411	0	0	0	0	0	0	0	0	7.41558e-05	3.65388e-05	2.94691e-05	3.11124e-05	5.83023e-05	8.57832e-06	8.08384e-05	2.21527e-05	0	4.26435e-05	15.02	0.000409933
P7191	0	0	0	0	0	0	0	0	0	5.62617e-05	6.76493e-05	6.88099e-05	2.18082e-05	2.76007e-05	5.94198e-05	3.82361e-05	0	4.24732e-05	15.0142	0.00146006
P19857	0	0	0	0	0	0	0	0	8.73717e-05	4.63798e-05	4.10864e-05	2.37545e-05	3.05879e-05	1.64907e-05	6.69579e-05	2.70245e-05	0	4.24567e-05	15.0136	0.000409933
P29278	0	0	0	0	0	0	0	0	3.18333e-05	4.00497e-05	3.22339e-05	4.6423e-05	2.93474e-05	4.57686e-05	7.84914e-05	3.52807e-05	0	4.24285e-05	15.0127	0.000409933
P29096	0	0	0	0	0	0	0	0	4.63232e-05	5.28674e-05	7.23116e-05	8.17835e-06	7.06995e-05	2.6397e-05	1.57162e-05	4.68124e-05	0	4.24132e-05	15.0121	0.000409933
P21374	0	0	0	0	0	0	0	0	4.78457e-05	6.58102e-05	1.22601e-05	4.53529e-05	2.82866e-05	1.64912e-05	6.97785e-05	5.17742e-05	0	4.21999e-05	15.0049	0.000409933
P5315	0	0	0	0	0	0	0	0	0.000115661	2.50182e-05	2.35363e-05	2.38242e-05	4.83019e-05	1.84163e-05	5.64235e-05	2.54622e-05	0	4.20805e-05	15.0008	0.000409933
P31194	0	0	0	0	0	0	0	0	0.00019804	1.35208e-05	2.29607e-05	2.62848e-05	1.45706e-05	1.22462e-05	2.39043e-05	2.4841e-05	0	4.2046e-05	14.9996	0.000409933
P15210	0	0	0	0	0	0	0	0	4.02443e-05	4.36845e-05	4.0903e-05	2.83059e-05	4.42183e-05	2.32802e-05	6.43042e-05	5.13602e-05	0	4.20376e-05	14.9993	0.000409933
P7325	0	0	0	0	0	0	0	0	1.20264e-05	3.11811e-05	1.32915e-05	2.06983e-05	2.06187e-05	1.54747e-05	8.57769e-05	0.000136456	0	4.19404e-05	14.996	0.000409933
P18692	0	0	0	0	0	0	0	0	8.53794e-05	4.28607e-05	1.40329e-07	7.99625e-05	7.22307e-05	3.70815e-07	1.77055e-05	3.65952e-05	0	4.19056e-05	14.9948	0.000409933
P18228	0	0	0	0	0	0	0	0	2.31904e-05	3.71832e-05	5.41583e-05	1.45445e-05	2.87831e-05	2.38374e-05	5.94158e-05	9.16519e-05	0	4.15956e-05	14.9841	0.000409933
P7253	0	0	0	0	0	0	0	0	6.5613e-06	4.19613e-05	3.94631e-05	5.8392e-05	3.76032e-05	3.82718e-05	7.42523e-05	3.53937e-05	0	4.14873e-05	14.9803	0.000409933
P26080	0	0	0	0	0	0	0	0	4.32212e-05	4.89113e-05	1.67952e-05	6.46489e-05	2.14517e-05	2.25406e-05	7.11785e-05	4.26319e-05	0	4.14224e-05	14.978	0.000409933
P7270	0	0	0	0	0	0	0	0	2.82506e-05	4.65932e-05	2.31594e-05	2.14431e-05	2.25323e-05	1.22311e-05	8.26063e-05	9.42181e-05	0	4.13792e-05	14.9765	0.000409933
P26166	0	0	0	0	0	0	0	0	2.95254e-05	4.40922e-05	5.64771e-05	4.75171e-05	2.36272e-05	2.08502e-05	8.38666e-05	2.43971e-05	0	4.12941e-05	14.9736	0.000409933
P6773	0	0	0	0	0	0	0	0	7.221e-05	3.06634e-05	4.36353e-05	2.21644e-05	4.50735e-05	2.43891e-05	7.20313e-05	1.9694e-05	0	4.12326e-05	14.9714	0.000409933
P245	0	0	0	0	0	0	0	0	7.55631e-05	5.47355e-05	3.14398e-05	4.62871e-05	3.31011e-05	1.97103e-05	3.96611e-05	2.87097e-05	0	4.1151e-05	14.9686	0.000409933
P28274	0	0	0	0	0	0	0	0	5.42776e-05	3.16282e-05	7.05559e-05	2.59547e-05	3.80048e-05	2.62825e-05	2.92922e-05	5.31388e-05	0	4.11418e-05	14.9682	0.000409933
P7376	0	0	0	0	0	0	0	0	2.58798e-05	6.31097e-05	3.80356e-05	4.78607e-05	3.01358e-05	1.5825e-05	2.18899e-05	8.59124e-05	0	4.10811e-05	14.9661	0.000409933
P22465	0	0	0	0	0	0	0	0	4.14398e-05	4.79053e-05	5.91662e-05	1.36576e-05	1.84326e-05	1.79016e-05	0.000102887	2.48838e-05	0	4.07842e-05	14.9556	0.000409933
P20859	0	0	0	0	0	0	0	0	4.47234e-05	3.83032e-05	4.48904e-05	2.04726e-05	8.66568e-05	2.35819e-05	3.8603e-05	2.77564e-05	0	4.06235e-05	14.9499	0.000409933
P11120	0	0	0	0	0	0	0	0	8.5655e-05	4.06476e-05	1.34536e-05	5.30277e-05	3.88536e-05	2.88381e-05	3.25512e-05	2.89834e-05	0	4.02513e-05	14.9367	0.000409933
P6799	0	0	0	0	0	0	0	0	1.43445e-05	3.44318e-05	2.64951e-05	2.75766e-05	7.63679e-05	9.18384e-05	1.44022e-05	3.60573e-05	0	4.01892e-05	14.9344	0.000409933
P29452	0	0	0	0	0	0	0	0	2.02797e-05	6.09579e-05	2.66641e-05	4.56795e-05	3.00986e-05	2.18136e-05	4.08664e-05	7.4206e-05	0	4.00707e-05	14.9302	0.000409933
P5770	0	0	0	0	0	0	0	0	3.24597e-05	6.39745e-05	4.34299e-05	3.9107e-05	5.11163e-05	1.85002e-05	2.21418e-05	4.96371e-05	0	4.00458e-05	14.9293	0.000409933
P6871	0	0	0	0	0	0	0	0	1.87792e-05	2.13939e-05	1.59531e-05	1.56765e-05	1.73068e-05	1.74406e-05	8.37443e-05	0.000129396	0	3.99612e-05	14.9262	0.000409933
P17805	0	0	0	0	0	0	0	0	4.79625e-05	3.15093e-05	6.81714e-05	2.12252e-05	4.03848e-05	2.03154e-05	3.47181e-05	5.44936e-05	0	3.98475e-05	14.9221	0.000409933
P6959	0	0	0	0	0	0	0	0	8.19697e-05	3.16492e-05	3.54923e-05	2.55808e-05	1.89705e-05	1.52429e-05	8.52704e-05	2.44585e-05	0	3.98293e-05	14.9215	0.000409933
P18899	0	0	0	0	0	0	0	0	4.96546e-05	3.45664e-05	3.36449e-05	1.4102e-05	2.17209e-06	1.03799e-05	0.000141502	3.21406e-05	0	3.97703e-05	14.9193	0.000409933
P18834	0	0	0	0	0	0	0	0	1.45771e-05	6.52777e-05	4.38175e-05	2.06217e-05	4.2911e-05	4.30496e-05	3.3387e-05	5.29737e-05	0	3.95769e-05	14.9123	0.000409933
P2869	0	0	0	0	0	0	0	0	3.93729e-05	5.40906e-05	6.55403e-05	3.75544e-05	3.6216e-05	2.34706e-05	2.4506e-05	3.5055e-05	0	3.94757e-05	14.9086	0.000409933
P5872	0	0	0	0	0	0	0	0	1.66304e-05	6.57715e-05	5.43768e-05	4.14189e-05	3.32639e-05	1.6709e-05	2.58936e-05	6.13222e-05	0	3.94233e-05	14.9067	0.000409933
P7340	0	0	0	0	0	0	0	0	2.69804e-05	6.91071e-05	2.99224e-05	4.64479e-05	3.04375e-05	2.84634e-05	1.60671e-05	6.69465e-05	0	3.92965e-05	14.902	0.000409933
P4434	0	0	0	0	0	0	0	0	5.9236e-05	3.90039e-05	2.73083e-05	3.87465e-05	4.18659e-05	1.694e-05	6.34098e-05	2.76765e-05	0	3.92734e-05	14.9012	0.000409933
P10926	0	0	0	0	0	0	0	0	3.38088e-05	4.44558e-05	7.23376e-05	1.65681e-05	2.17797e-05	1.47112e-05	8.29121e-05	2.68065e-05	0	3.91725e-05	14.8975	0.000409933
P16456	0	0	0	0	0	0	0	0	0.000176137	2.22139e-05	1.74495e-05	2.09333e-05	1.65738e-05	1.60655e-05	2.86842e-05	1.53375e-05	0	3.91744e-05	14.8975	0.000409933
P6723	0	0	0	0	0	0	0	0	1.86812e-05	3.14652e-05	2.09879e-05	2.4598e-05	6.53043e-05	3.64147e-05	2.83909e-05	8.68906e-05	0	3.90916e-05	14.8945	0.000409933
P6399	0	0	0	0	0	0	0	0	8.65478e-05	3.48113e-05	1.44254e-05	5.04118e-05	6.23789e-05	3.05702e-05	2.32826e-05	1.01139e-05	0	3.90678e-05	14.8936	0.000409933
P16016	0	0	0	0	0	0	0	0	3.04457e-05	7.26096e-05	5.37297e-05	3.68988e-05	3.39202e-05	2.20226e-05	2.32099e-05	3.9117e-05	0	3.89942e-05	14.8909	0.000409933
P6340	0	0	0	0	0	0	0	0	1.93411e-05	4.12559e-05	2.69765e-05	7.68585e-05	9.38336e-05	1.79239e-05	1.33859e-05	2.18723e-05	0	3.8931e-05	14.8885	0.000409933
P7100	0	0	0	0	0	0	0	0	2.11645e-05	2.69078e-05	2.42796e-05	2.25472e-05	2.51478e-05	1.38811e-05	0.000154832	2.20953e-05	0	3.88569e-05	14.8858	0.000409933
P5380	0	0	0	0	0	0	0	0	0.000108638	2.63868e-05	3.46267e-05	2.87596e-05	2.45576e-05	2.52018e-05	8.06233e-06	5.29226e-05	0	3.86445e-05	14.8779	0.000409933
P5347	0	0	0	0	0	0	0	0	0.000113454	2.73779e-05	1.52667e-05	3.00149e-05	6.15208e-05	1.57916e-05	1.88966e-05	2.61533e-05	0	3.85594e-05	14.8747	0.000409933
P28419	0	0	0	0	0	0	0	0	3.84839e-05	3.80326e-05	4.45083e-05	3.55991e-05	4.11468e-05	4.19932e-05	2.23527e-05	4.55506e-05	0	3.84584e-05	14.8709	0.000409933
P6584	0	0	0	0	0	0	0	0	2.49274e-05	5.07713e-05	4.53615e-05	2.99427e-05	6.90811e-05	2.91192e-05	3.01736e-05	2.77646e-05	0	3.83927e-05	14.8685	0.000409933
P19805	0	0	0	0	0	0	0	0	2.27754e-05	3.57618e-05	4.52491e-05	2.08596e-05	5.02867e-05	1.86049e-05	4.57524e-05	6.57093e-05	0	3.81249e-05	14.8584	0.000409933
P6121	0	0	0	0	0	0	0	0	1.89862e-05	7.1514e-05	2.58581e-05	4.58821e-05	1.9332e-05	2.99483e-05	2.15861e-05	7.18195e-05	0	3.81158e-05	14.858	0.000409933
P7261	0	0	0	0	0	0	0	0	4.19681e-05	5.00679e-05	1.62387e-05	4.28229e-05	7.83328e-05	1.41109e-05	0	6.05532e-05	0	3.80118e-05	14.8541	0.00146006
P16595	0	0	0	0	0	0	0	0	3.26577e-05	2.77231e-05	3.44486e-05	1.89782e-05	5.98243e-05	5.36084e-05	4.38348e-05	3.22314e-05	0	3.79133e-05	14.8503	0.000409933
P1778	0	0	0	0	0	0	0	0	3.07634e-05	7.00367e-05	7.3955e-06	2.66614e-05	1.61443e-05	1.64129e-05	0.000102971	3.08468e-05	0	3.7654e-05	14.8404	0.000409933
P19394	0	0	0	0	0	0	0	0	8.55603e-05	3.46953e-05	5.2646e-05	2.45183e-05	1.01595e-05	2.58779e-05	5.54907e-05	1.12828e-05	0	3.75289e-05	14.8356	0.000409933
P27138	0	0	0	0	0	0	0	0	2.01959e-05	3.69607e-05	4.64655e-05	1.83239e-05	2.69215e-05	2.38922e-05	5.83197e-05	6.87248e-05	0	3.74755e-05	14.8336	0.000409933
P10374	0	0	0	0	0	0	0	0	2.26392e-05	2.62304e-05	5.00512e-05	3.9125e-05	2.45266e-05	1.85511e-05	9.91959e-05	1.81627e-05	0	3.73103e-05	14.8272	0.000409933
P26086	0	0	0	0	0	0	0	0	3.90935e-05	4.96742e-05	2.1836e-05	4.5614e-05	2.33877e-05	1.50725e-05	7.71477e-05	2.60977e-05	0	3.72404e-05	14.8245	0.000409933
P5750	0	0	0	0	0	0	0	0	1.44776e-05	4.8882e-05	9.74441e-05	1.39881e-05	3.03937e-05	2.49155e-05	4.485e-05	2.2699e-05	0	3.72062e-05	14.8232	0.000409933
P5561	0	0	0	0	0	0	0	0	8.82491e-06	1.20028e-05	1.40016e-05	4.93486e-06	1.7881e-05	4.96317e-05	1.72508e-05	0.000172972	0	3.71875e-05	14.8224	0.000409933
P19916	0	0	0	0	0	0	0	0	4.71261e-05	2.57552e-05	1.81975e-05	3.57753e-06	7.94288e-06	2.51488e-05	0.000141436	2.80198e-05	0	3.71505e-05	14.821	0.000409933
P26304	0	0	0	0	0	0	0	0	4.49917e-05	3.60813e-05	4.39103e-05	4.93322e-05	3.36466e-05	2.7906e-05	2.99317e-05	3.02604e-05	0	3.70075e-05	14.8154	0.000409933
P17869	0	0	0	0	0	0	0	0	6.89339e-05	4.23621e-05	1.16324e-05	6.16568e-05	4.12919e-05	2.21713e-05	2.37442e-05	2.34288e-05	0	3.69027e-05	14.8114	0.000409933
P2751	0	0	0	0	0	0	0	0	6.1915e-05	6.06987e-05	1.72078e-05	4.895e-05	2.3718e-05	1.23402e-05	2.80604e-05	4.13173e-05	0	3.67759e-05	14.8064	0.000409933
P6240	0	0	0	0	0	0	0	0	1.84816e-05	3.75512e-05	3.35748e-05	6.43584e-05	2.11516e-05	1.38635e-05	3.19413e-05	7.32239e-05	0	3.67683e-05	14.8061	0.000409933
P24735	0	0	0	0	0	0	0	0	7.33904e-05	4.64051e-05	2.98287e-05	3.40586e-05	3.07586e-05	2.07116e-05	3.29215e-05	2.54826e-05	0	3.66946e-05	14.8032	0.000409933
P7123	0	0	0	0	0	0	0	0	5.02356e-05	3.73532e-05	1.28859e-05	4.69592e-05	1.00728e-05	1.7035e-05	8.85302e-05	3.02643e-05	0	3.6667e-05	14.8021	0.000409933
P1047	0	0	0	0	0	0	0	0	7.59232e-05	3.06279e-05	1.8873e-05	5.45118e-05	5.30325e-05	2.19668e-05	1.91589e-05	1.83323e-05	0	3.65533e-05	14.7976	0.000409933
P11881	0	0	0	0	0	0	0	0	2.23961e-05	2.99444e-05	4.39383e-05	2.09163e-05	4.98113e-05	1.83797e-05	4.93251e-05	5.76486e-05	0	3.6545e-05	14.7973	0.000409933
P14333	0	0	0	0	0	0	0	0	2.67425e-05	4.12353e-05	5.16669e-05	2.71033e-05	5.82923e-05	3.10496e-05	2.08952e-05	3.46957e-05	0	3.64601e-05	14.7939	0.000409933
P10716	0	0	0	0	0	0	0	0	4.15342e-05	4.93674e-05	2.34154e-05	3.35155e-05	3.65095e-05	2.04657e-05	6.6429e-05	1.82554e-05	0	3.61865e-05	14.7831	0.000409933
P20548	0	0	0	0	0	0	0	0	0.000196512	1.34457e-05	8.90878e-06	1.16868e-05	1.99493e-05	1.03666e-05	5.90723e-06	2.26403e-05	0	3.61771e-05	14.7827	0.000409933
P6373	0	0	0	0	0	0	0	0	5.71184e-05	2.63604e-05	3.83438e-05	1.80761e-05	0.000106682	1.98683e-05	6.97225e-06	1.59138e-05	0	3.61668e-05	14.7823	0.000409933
P6288	0	0	0	0	0	0	0	0	1.47366e-05	4.16465e-05	1.62403e-05	9.03205e-05	6.65082e-05	1.66418e-05	1.35813e-05	2.94996e-05	0	3.61468e-05	14.7815	0.000409933
P26065	0	0	0	0	0	0	0	0	6.25456e-05	2.57517e-05	3.20999e-05	2.28647e-05	4.4834e-05	1.85444e-05	6.34899e-05	1.84841e-05	0	3.60768e-05	14.7787	0.000409933
P19313	0	0	0	0	0	0	0	0	1.91334e-05	4.50072e-05	4.82242e-05	1.36489e-05	9.41657e-05	1.31838e-05	1.38353e-05	4.10533e-05	0	3.60315e-05	14.7769	0.000409933
P28982	0	0	0	0	0	0	0	0	5.48147e-05	3.44772e-05	1.96178e-05	7.39247e-05	3.21538e-05	1.79598e-05	3.02179e-05	2.50267e-05	0	3.60241e-05	14.7766	0.000409933
P5291	0	0	0	0	0	0	0	0	6.31974e-05	3.61324e-05	2.51373e-05	2.25901e-05	4.25976e-05	1.32224e-05	6.33123e-05	2.12351e-05	0	3.59281e-05	14.7727	0.000409933
P20394	0	0	0	0	0	0	0	0	5.68362e-05	3.10287e-05	3.86056e-05	2.31007e-05	8.74551e-05	2.24937e-05	1.10112e-05	1.55851e-05	0	3.57645e-05	14.7662	0.000409933
P26458	0	0	0	0	0	0	0	0	4.85774e-05	5.49438e-05	4.44248e-05	2.46305e-05	3.83026e-05	1.56002e-05	1.48344e-05	4.41038e-05	0	3.56772e-05	14.7626	0.000409933
P6097	0	0	0	0	0	0	0	0	1.36976e-05	4.99389e-05	2.48667e-05	4.60841e-05	1.7898e-05	1.97178e-05	5.26083e-05	5.8188e-05	0	3.53749e-05	14.7504	0.000409933
P1941	0	0	0	0	0	0	0	0	6.31876e-05	2.48327e-05	3.00265e-05	2.28911e-05	4.11228e-05	1.48393e-05	7.0587e-05	1.48868e-05	0	3.52967e-05	14.7472	0.000409933
P6903	0	0	0	0	0	0	0	0	6.90672e-05	2.14399e-05	1.61439e-05	2.02036e-05	5.58881e-05	1.0104e-05	6.78508e-05	2.01001e-05	0	3.50997e-05	14.7391	0.000409933
P15538	0	0	0	0	0	0	0	0	7.27199e-05	4.7152e-05	1.86073e-05	2.08485e-05	3.67636e-05	1.52368e-05	5.39158e-05	1.47795e-05	0	3.50029e-05	14.7351	0.000409933
P21296	0	0	0	0	0	0	0	0	5.40083e-05	4.11285e-05	1.6221e-05	4.94424e-05	5.14709e-05	1.83387e-05	2.96785e-05	1.95956e-05	0	3.49855e-05	14.7344	0.000409933
P1071	0	0	0	0	0	0	0	0	7.06193e-05	3.909e-05	3.06709e-05	2.38329e-05	4.54999e-05	1.4957e-05	2.82919e-05	2.53872e-05	0	3.47936e-05	14.7265	0.000409933
P24547	0	0	0	0	0	0	0	0	5.72603e-05	2.98846e-05	3.34159e-05	1.56105e-05	8.07669e-05	1.1789e-05	2.12574e-05	2.81719e-05	0	3.47696e-05	14.7255	0.000409933
P21422	0	0	0	0	0	0	0	0	5.37243e-05	3.76842e-05	2.11847e-05	4.50814e-05	3.25302e-05	3.70118e-05	3.30963e-05	1.77194e-05	0	3.4754e-05	14.7248	0.000409933
P26008	0	0	0	0	0	0	0	0	4.32315e-05	4.03613e-05	6.90331e-05	1.27361e-05	3.51396e-05	1.77472e-05	2.60749e-05	3.35185e-05	0	3.47303e-05	14.7238	0.000409933
P2696	0	0	0	0	0	0	0	0	4.43193e-05	5.58222e-05	2.08167e-05	2.88009e-05	2.3492e-05	1.55717e-05	6.93613e-05	1.91131e-05	0	3.46622e-05	14.721	0.000409933
P20562	0	0	0	0	0	0	0	0	4.44216e-05	0.00010856	3.43582e-05	3.49119e-05	1.38043e-05	1.09789e-05	1.35868e-05	1.56772e-05	0	3.45374e-05	14.7158	0.000409933
P11143	0	0	0	0	0	0	0	0	5.40959e-05	3.80268e-05	2.67758e-05	2.86973e-05	2.11411e-05	2.45126e-05	5.99238e-05	2.28785e-05	0	3.45065e-05	14.7145	0.000409933
P22707	0	0	0	0	0	0	0	0	6.13811e-05	5.57698e-05	2.25741e-05	2.45508e-05	1.44975e-05	1.31873e-05	7.31102e-05	1.06637e-05	0	3.44668e-05	14.7128	0.000409933
P14123	0	0	0	0	0	0	0	0	2.9975e-05	1.18138e-05	1.48363e-05	4.58057e-05	5.43356e-05	7.71957e-05	1.62728e-05	2.53772e-05	0	3.44515e-05	14.7122	0.000409933
P26288	0	0	0	0	0	0	0	0	4.88011e-05	3.35541e-05	3.70723e-05	3.52505e-05	3.44979e-05	2.46593e-05	3.68295e-05	2.38925e-05	0	3.43197e-05	14.7067	0.000409933
P2598	0	0	0	0	0	0	0	0	2.51036e-05	2.68245e-05	1.41286e-05	1.50548e-05	2.06971e-05	1.84067e-05	0.000133687	2.03728e-05	0	3.42844e-05	14.7052	0.000409933
P10681	0	0	0	0	0	0	0	0	2.39003e-05	3.77349e-05	3.63138e-05	1.19064e-05	4.38064e-05	1.69089e-05	4.20835e-05	6.1595e-05	0	3.42811e-05	14.705	0.000409933
P7025	0	0	0	0	0	0	0	0	7.9333e-05	2.3442e-05	2.61416e-05	9.76364e-06	2.56545e-05	1.7718e-05	4.9645e-05	4.20077e-05	0	3.42132e-05	14.7022	0.000409933
P29048	0	0	0	0	0	0	0	0	9.6937e-05	5.27772e-05	4.21407e-05	2.90097e-06	4.89074e-05	0	1.0594e-05	1.89773e-05	0	3.41543e-05	14.6997	0.00146006
P12007	0	0	0	0	0	0	0	0	0.000105068	2.98976e-05	1.22521e-05	3.12336e-05	3.0259e-05	3.07709e-05	1.25725e-05	2.11356e-05	0	3.41486e-05	14.6995	0.000409933
P32003	0	0	0	0	0	0	0	0	1.64612e-05	1.14593e-05	2.03978e-05	5.5141e-07	1.93767e-05	0.000169863	1.50928e-05	1.96236e-05	0	3.41032e-05	14.6975	0.000409933
P15474	0	0	0	0	0	0	0	0	5.65289e-05	2.54622e-05	2.75784e-05	1.83167e-05	4.66783e-05	1.93791e-05	5.77055e-05	2.08649e-05	0	3.40642e-05	14.6959	0.000409933
P7013	0	0	0	0	0	0	0	0	4.86104e-05	4.02688e-05	2.10058e-05	3.16362e-05	1.03923e-05	1.1872e-05	7.25603e-05	3.60436e-05	0	3.40487e-05	14.6952	0.000409933
P6483	0	0	0	0	0	0	0	0	1.95568e-05	4.07712e-05	4.17913e-05	2.50781e-05	9.80175e-05	2.11744e-05	1.76798e-05	8.21356e-06	0	3.40354e-05	14.6947	0.000409933
P4350	0	0	0	0	0	0	0	0	3.80128e-05	2.40155e-05	5.51973e-05	2.28455e-05	3.28051e-05	1.75229e-05	2.39771e-05	5.61764e-05	0	3.38191e-05	14.6855	0.000409933
P31556	0	0	0	0	0	0	0	0	4.7929e-06	4.15021e-06	1.61274e-05	0	1.8375e-05	0.000196123	5.31847e-06	2.41492e-05	0	3.36295e-05	14.6774	0.00146006
P19370	0	0	0	0	0	0	0	0	1.51687e-05	3.35012e-05	5.27285e-05	1.5016e-05	8.17572e-05	1.79943e-05	5.51797e-06	4.65669e-05	0	3.35314e-05	14.6731	0.000409933
P20522	0	0	0	0	0	0	0	0	0.000175496	1.31989e-05	9.18576e-06	1.42304e-05	2.03495e-05	1.46083e-05	5.2165e-06	1.53718e-05	0	3.34572e-05	14.6699	0.000409933
P6170	0	0	0	0	0	0	0	0	1.21711e-05	2.48095e-05	1.93745e-05	7.26774e-05	6.40314e-05	1.86171e-05	3.21935e-05	2.30777e-05	0	3.3369e-05	14.6661	0.000409933
P6365	0	0	0	0	0	0	0	0	3.40217e-05	2.87285e-05	3.61382e-05	3.42981e-05	5.44696e-05	3.56251e-05	2.07778e-05	2.23813e-05	0	3.3305e-05	14.6634	0.000409933
P16556	0	0	0	0	0	0	0	0	0.000102174	2.51512e-05	5.45229e-05	2.13602e-05	2.03434e-05	1.33835e-05	2.21632e-05	7.28689e-06	0	3.32982e-05	14.6631	0.000409933
P26006	0	0	0	0	0	0	0	0	1.18937e-05	4.29496e-05	4.13927e-05	3.6471e-05	3.8545e-05	1.81452e-05	4.61875e-05	3.07065e-05	0	3.32864e-05	14.6626	0.000409933
P16782	0	0	0	0	0	0	0	0	7.80738e-05	2.26353e-05	2.63945e-05	1.85285e-05	3.57674e-05	7.77161e-06	5.44732e-05	2.2083e-05	0	3.32159e-05	14.6595	0.000409933
P6392	0	0	0	0	0	0	0	0	3.9538e-05	2.47521e-05	3.14042e-05	1.53419e-05	6.71496e-05	2.4852e-05	4.39378e-05	1.85438e-05	0	3.31899e-05	14.6584	0.000409933
P16335	0	0	0	0	0	0	0	0	1.71418e-05	3.79535e-05	3.14513e-05	3.12229e-05	2.53709e-05	1.89407e-05	8.38191e-05	1.96025e-05	0	3.31878e-05	14.6583	0.000409933
P5329	0	0	0	0	0	0	0	0	0.000100811	1.46496e-05	1.15498e-05	1.50676e-05	1.47598e-05	7.22703e-05	1.19497e-05	2.39603e-05	0	3.31273e-05	14.6556	0.000409933
P24921	0	0	0	0	0	0	0	0	3.35302e-05	6.57926e-05	4.09379e-05	3.0807e-05	2.11264e-05	2.52803e-05	2.76751e-05	1.8772e-05	0	3.29902e-05	14.6497	0.000409933
P26145	0	0	0	0	0	0	0	0	4.74332e-05	3.01781e-05	3.81644e-05	4.78304e-05	3.45721e-05	1.90594e-05	2.12506e-05	2.48374e-05	0	3.29157e-05	14.6464	0.000409933
P15156	0	0	0	0	0	0	0	0	0.000119121	2.2598e-05	2.25771e-05	3.40449e-05	1.77173e-05	8.06468e-06	1.6325e-05	2.23522e-05	0	3.285e-05	14.6435	0.000409933
P17562	0	0	0	0	0	0	0	0	1.32624e-05	3.16133e-05	5.53044e-05	1.84382e-05	3.45645e-05	6.38739e-05	1.27843e-05	3.22708e-05	0	3.2764e-05	14.6397	0.000409933
P1021	0	0	0	0	0	0	0	0	2.08959e-05	2.81212e-05	3.02596e-05	1.78509e-05	3.90246e-05	1.284e-05	4.57398e-05	6.71084e-05	0	3.27301e-05	14.6382	0.000409933
P11966	0	0	0	0	0	0	0	0	3.1653e-05	2.33629e-05	3.53141e-05	5.3286e-05	5.99453e-05	1.31415e-05	1.48328e-05	2.99041e-05	0	3.268e-05	14.636	0.000409933
P6921	0	0	0	0	0	0	0	0	1.03589e-05	3.54884e-05	2.19486e-05	1.87688e-05	4.3435e-05	1.42877e-05	7.47953e-05	4.18062e-05	0	3.26111e-05	14.633	0.000409933
P2036	0	0	0	0	0	0	0	0	2.66868e-05	3.44326e-05	2.84001e-05	3.03547e-05	3.42896e-05	3.90213e-05	3.92303e-05	2.5892e-05	0	3.22884e-05	14.6186	0.000409933
P5677	0	0	0	0	0	0	0	0	2.10631e-05	6.0231e-05	5.11778e-05	2.33711e-05	2.24366e-05	1.44008e-05	2.81273e-05	3.73778e-05	0	3.22732e-05	14.618	0.000409933
P24718	0	0	0	0	0	0	0	0	1.70139e-05	2.68305e-05	2.39801e-05	3.06733e-05	2.7422e-05	8.51441e-06	9.56937e-05	2.80677e-05	0	3.22745e-05	14.618	0.000409933
P17174	0	0	0	0	0	0	0	0	1.24948e-05	3.07251e-05	1.46828e-05	3.36093e-05	3.83527e-05	2.31869e-05	4.71298e-05	5.72848e-05	0	3.21833e-05	14.6139	0.000409933
P5869	0	0	0	0	0	0	0	0	3.27582e-05	3.26796e-05	6.61268e-05	3.66989e-05	2.74499e-05	2.22977e-05	9.95224e-06	2.91497e-05	0	3.21391e-05	14.612	0.000409933
P30609	0	0	0	0	0	0	0	0	4.8369e-05	2.2314e-05	3.29637e-07	3.06818e-05	2.81258e-05	3.8659e-05	7.13749e-05	1.70655e-05	0	3.2115e-05	14.6109	0.000409933
P20137	0	0	0	0	0	0	0	0	1.96452e-05	2.70466e-05	2.5482e-05	2.11759e-05	4.29978e-05	9.92158e-06	4.70161e-05	6.25392e-05	0	3.1978e-05	14.6047	0.000409933
P26853	0	0	0	0	0	0	0	0	3.71571e-05	3.52472e-05	2.50567e-05	2.90835e-05	3.341e-05	1.97682e-05	5.84253e-05	1.73222e-05	0	3.19338e-05	14.6027	0.000409933
P25957	0	0	0	0	0	0	0	0	8.36257e-05	2.03346e-05	4.06844e-05	2.05692e-05	9.43601e-06	6.38933e-06	5.64169e-05	1.76145e-05	0	3.18838e-05	14.6005	0.000409933
P18577	0	0	0	0	0	0	0	0	1.31032e-05	2.87112e-05	2.06172e-05	9.01304e-06	7.30682e-05	5.7865e-05	1.66799e-05	3.59302e-05	0	3.18735e-05	14.6	0.000409933
P10650	0	0	0	0	0	0	0	0	3.59554e-05	2.42707e-05	2.40014e-05	5.22679e-05	3.90048e-05	2.25665e-05	3.11179e-05	2.52516e-05	0	3.18045e-05	14.5969	0.000409933
P25902	0	0	0	0	0	0	0	0	2.18552e-05	3.32146e-05	1.56618e-05	8.31697e-05	1.20987e-05	1.68484e-05	2.64648e-05	4.50636e-05	0	3.17971e-05	14.5965	0.000409933
P7206	0	0	0	0	0	0	0	0	3.16219e-05	2.91882e-05	2.0026e-05	2.06789e-05	1.7607e-05	9.99373e-06	4.96818e-05	7.54749e-05	0	3.1784e-05	14.5959	0.000409933
P6143	0	0	0	0	0	0	0	0	2.72146e-05	3.51824e-05	2.01496e-05	6.57086e-05	2.85178e-05	3.81017e-05	1.57903e-05	2.26794e-05	0	3.16681e-05	14.5907	0.000409933
P5408	0	0	0	0	0	0	0	0	6.89982e-05	4.5622e-05	1.98746e-05	1.67886e-05	2.51326e-05	4.01227e-05	1.0441e-05	2.61577e-05	0	3.16422e-05	14.5895	0.000409933
P25082	0	0	0	0	0	0	0	0	8.57687e-05	2.75994e-05	1.23479e-05	2.39008e-05	1.6071e-05	1.47296e-05	4.77966e-05	2.47321e-05	0	3.16183e-05	14.5884	0.000409933
P12110	0	0	0	0	0	0	0	0	5.7953e-05	3.12473e-05	1.17302e-05	5.92345e-05	2.60024e-05	1.77602e-05	2.54273e-05	2.26893e-05	0	3.15055e-05	14.5832	0.000409933
P24922	0	0	0	0	0	0	0	0	1.27563e-05	3.65433e-05	5.78043e-05	2.82594e-05	4.18158e-05	1.26718e-05	2.24723e-05	3.95973e-05	0	3.14901e-05	14.5825	0.000409933
P18312	0	0	0	0	0	0	0	0	4.14844e-05	3.06802e-05	2.07942e-05	4.00685e-05	2.49601e-05	1.30153e-05	5.73117e-05	2.29105e-05	0	3.14031e-05	14.5785	0.000409933
P6008	0	0	0	0	0	0	0	0	4.24366e-05	2.86682e-05	7.15613e-05	1.57169e-05	2.04538e-05	2.53919e-05	2.83201e-05	1.8646e-05	0	3.13993e-05	14.5784	0.000409933
P24220	0	0	0	0	0	0	0	0	1.65023e-05	2.68177e-05	3.01053e-05	1.967e-05	9.02961e-05	2.08805e-05	2.91588e-05	1.76414e-05	0	3.1384e-05	14.5777	0.000409933
P7014	0	0	0	0	0	0	0	0	2.59898e-05	2.66192e-05	4.65605e-05	3.50476e-05	3.73765e-05	2.10928e-06	6.17706e-05	1.53126e-05	0	3.13483e-05	14.576	0.000409933
P6714	0	0	0	0	0	0	0	0	2.11169e-05	1.47888e-05	2.80684e-05	1.97228e-05	2.48712e-05	9.33378e-05	2.39124e-05	2.44718e-05	0	3.12863e-05	14.5732	0.000409933
P1365	0	0	0	0	0	0	0	0	6.8399e-05	3.51798e-05	1.99668e-05	2.8073e-05	3.26362e-05	1.98081e-05	2.31218e-05	2.25433e-05	0	3.1216e-05	14.5699	0.000409933
P5540	0	0	0	0	0	0	0	0	0.000115517	2.7185e-05	3.39019e-05	1.95262e-05	7.7965e-06	1.36769e-05	3.39302e-06	2.86399e-05	0	3.12046e-05	14.5694	0.000409933
P17691	0	0	0	0	0	0	0	0	2.06496e-05	3.88981e-05	3.15583e-05	9.52331e-06	3.03733e-05	9.67294e-06	5.57123e-05	5.2282e-05	0	3.10837e-05	14.5638	0.000409933
P10641	0	0	0	0	0	0	0	0	3.72878e-05	1.86881e-05	2.43243e-05	3.7273e-05	4.53268e-05	1.88926e-05	2.35619e-05	4.32698e-05	0	3.1078e-05	14.5635	0.000409933
P17007	0	0	0	0	0	0	0	0	1.24072e-05	2.95155e-05	5.74163e-05	1.82869e-05	3.95673e-05	5.37854e-05	1.2061e-05	2.50891e-05	0	3.10161e-05	14.5606	0.000409933
P30260	0	0	0	0	0	0	0	0	2.67897e-05	1.76232e-05	2.54893e-05	1.96882e-05	1.7901e-05	1.78954e-05	7.23352e-05	4.95197e-05	0	3.09052e-05	14.5555	0.000409933
P5968	0	0	0	0	0	0	0	0	1.17985e-05	4.5073e-05	8.51116e-05	2.35058e-05	2.1605e-05	2.38287e-05	1.48521e-05	2.12496e-05	0	3.08781e-05	14.5542	0.000409933
P17589	0	0	0	0	0	0	0	0	2.67065e-05	1.56478e-05	3.67502e-05	1.48701e-05	4.01673e-05	1.76111e-05	3.73927e-05	5.72746e-05	0	3.08025e-05	14.5507	0.000409933
P16831	0	0	0	0	0	0	0	0	2.97824e-05	3.20851e-05	2.72435e-05	2.16071e-05	2.10815e-05	8.44386e-06	8.59699e-05	1.97096e-05	0	3.07404e-05	14.5478	0.000409933
P21348	0	0	0	0	0	0	0	0	5.85082e-05	2.09236e-05	5.23851e-05	1.50012e-05	1.47334e-05	1.60196e-05	4.57945e-05	2.19487e-05	0	3.06643e-05	14.5442	0.000409933
P2029	0	0	0	0	0	0	0	0	1.74078e-05	3.43826e-05	6.32558e-05	3.10093e-05	3.01883e-05	2.13749e-05	2.61846e-05	2.13324e-05	0	3.0642e-05	14.5431	0.000409933
P16445	0	0	0	0	0	0	0	0	6.21651e-05	2.6004e-05	2.18158e-05	1.58391e-05	3.91493e-05	4.69477e-06	5.97421e-05	1.5132e-05	0	3.05678e-05	14.5396	0.000409933
P20960	0	0	0	0	0	0	0	0	6.31067e-05	2.30775e-05	2.64118e-05	2.70792e-05	2.53453e-05	3.22359e-06	5.45506e-05	2.00769e-05	0	3.0359e-05	14.5298	0.000409933
P27476	0	0	0	0	0	0	0	0	1.1827e-05	2.51378e-05	5.85768e-05	1.87219e-05	2.88143e-05	6.05587e-05	9.63717e-06	2.8974e-05	0	3.0281e-05	14.526	0.000409933
P164	0	0	0	0	0	0	0	0	0.000140919	1.67247e-05	9.84885e-06	1.68227e-05	1.2679e-05	1.43483e-05	1.17248e-05	1.91406e-05	0	3.0276e-05	14.5258	0.000409933
P12158	0	0	0	0	0	0	0	0	1.93668e-05	2.66512e-05	5.8386e-06	1.61746e-05	2.033e-05	1.32527e-05	0.000121403	1.67937e-05	0	2.99763e-05	14.5115	0.000409933
P6995	0	0	0	0	0	0	0	0	2.25766e-05	2.68329e-05	1.66175e-05	3.16631e-05	2.46633e-05	1.57639e-05	4.52674e-05	5.63065e-05	0	2.99614e-05	14.5107	0.000409933
P6513	0	0	0	0	0	0	0	0	1.16128e-05	3.82473e-05	1.48711e-05	6.91528e-05	5.41794e-05	1.40141e-05	1.41296e-05	2.24582e-05	0	2.98332e-05	14.5045	0.000409933
P11148	0	0	0	0	0	0	0	0	3.56057e-05	1.71285e-05	2.57821e-05	4.34191e-05	4.81547e-05	1.87563e-05	2.06472e-05	2.9047e-05	0	2.98176e-05	14.5038	0.000409933
P19050	0	0	0	0	0	0	0	0	3.61609e-05	2.27965e-05	3.10057e-05	2.4988e-05	3.83418e-05	4.00064e-05	6.06687e-06	3.82728e-05	0	2.97049e-05	14.4983	0.000409933
P20443	0	0	0	0	0	0	0	0	0.000171681	1.4421e-05	7.17481e-06	1.23467e-05	1.02062e-05	1.79052e-06	3.5582e-06	1.64509e-05	0	2.97036e-05	14.4983	0.000409933
P5530	0	0	0	0	0	0	0	0	2.97251e-05	3.38678e-05	1.81972e-05	2.76143e-05	2.08066e-05	1.30271e-05	7.12061e-05	2.31391e-05	0	2.96979e-05	14.498	0.000409933
P2436	0	0	0	0	0	0	0	0	6.223e-05	3.55684e-05	1.76857e-05	3.5786e-05	2.03076e-05	2.30831e-05	2.52045e-05	1.71574e-05	0	2.96278e-05	14.4946	0.000409933
P4895	0	0	0	0	0	0	0	0	2.47288e-05	1.39295e-05	6.74117e-06	3.57419e-05	4.98881e-05	5.67732e-05	1.23683e-05	3.65611e-05	0	2.95915e-05	14.4928	0.000409933
P5924	0	0	0	0	0	0	0	0	0	2.34108e-05	8.41248e-05	5.11893e-05	0	1.51332e-05	3.07057e-05	3.19661e-05	0	2.95663e-05	14.4916	0.0045693
P2704	0	0	0	0	0	0	0	0	2.80327e-05	3.50679e-05	4.88321e-05	2.37465e-05	2.81319e-05	1.49145e-05	3.60272e-05	2.13123e-05	0	2.95082e-05	14.4887	0.000409933
P21376	0	0	0	0	0	0	0	0	2.26846e-05	4.49541e-05	5.95047e-05	1.99108e-05	3.16278e-05	1.42657e-05	2.19823e-05	2.10658e-05	0	2.94995e-05	14.4883	0.000409933
P11599	0	0	0	0	0	0	0	0	4.96272e-05	2.63014e-05	3.6367e-05	1.8076e-05	3.00598e-05	1.20837e-05	2.58989e-05	3.71303e-05	0	2.9443e-05	14.4856	0.000409933
P16326	0	0	0	0	0	0	0	0	3.90749e-05	3.13019e-05	3.64132e-05	2.77055e-05	2.27947e-05	1.78866e-05	1.21727e-05	4.76435e-05	0	2.93741e-05	14.4822	0.000409933
P25827	0	0	0	0	0	0	0	0	5.28695e-06	2.94999e-05	3.25126e-05	2.20902e-05	3.24658e-05	1.8536e-05	8.0779e-05	1.21137e-05	0	2.91605e-05	14.4716	0.000409933
P6917	0	0	0	0	0	0	0	0	2.70155e-05	4.29648e-05	2.29149e-05	3.97071e-05	2.07695e-05	1.67693e-05	4.5075e-05	1.76968e-05	0	2.91141e-05	14.4693	0.000409933
P18486	0	0	0	0	0	0	0	0	2.40306e-05	2.54703e-05	2.15453e-05	1.58276e-05	4.2579e-05	1.2311e-05	3.67072e-05	5.4153e-05	0	2.9078e-05	14.4676	0.000409933
P25413	0	0	0	0	0	0	0	0	0.000131516	1.77908e-05	1.11284e-05	1.47096e-05	8.50635e-06	1.29019e-05	2.05513e-05	1.45353e-05	0	2.89549e-05	14.4614	0.000409933
P6362	0	0	0	0	0	0	0	0	1.7786e-05	4.70904e-05	4.06455e-05	3.59068e-05	3.06362e-05	1.29715e-05	2.61783e-05	2.017e-05	0	2.89231e-05	14.4599	0.000409933
P6899	0	0	0	0	0	0	0	0	5.33886e-05	4.30874e-05	2.8792e-05	1.47271e-05	1.41517e-05	1.38306e-05	4.31205e-05	1.99656e-05	0	2.88829e-05	14.4578	0.000409933
P16585	0	0	0	0	0	0	0	0	3.7082e-05	1.19719e-05	4.91195e-05	2.02366e-05	2.85762e-05	4.90364e-06	3.97061e-05	3.93217e-05	0	2.88647e-05	14.4569	0.000409933
P16488	0	0	0	0	0	0	0	0	2.62476e-05	2.95634e-05	3.28429e-06	5.63798e-05	2.15952e-05	5.42718e-06	8.82804e-05	0	0	2.88472e-05	14.4561	0.00146006
P7134	0	0	0	0	0	0	0	0	3.11538e-05	4.35375e-05	1.77274e-05	2.63535e-05	2.12336e-05	7.96747e-06	5.74061e-05	2.52499e-05	0	2.88286e-05	14.4551	0.000409933
P5289	0	0	0	0	0	0	0	0	5.64392e-05	2.69986e-05	2.49733e-05	9.90938e-06	4.12827e-05	1.33432e-05	2.91439e-05	2.84504e-05	0	2.88176e-05	14.4546	0.000409933
P21171	0	0	0	0	0	0	0	0	3.50576e-05	4.1628e-05	1.48852e-05	5.47261e-05	1.66552e-05	1.22347e-05	2.31073e-05	3.20813e-05	0	2.87969e-05	14.4535	0.000409933
P15595	0	0	0	0	0	0	0	0	7.59099e-05	1.45093e-05	9.63215e-06	2.72017e-05	2.48655e-05	5.99866e-06	6.2301e-05	9.78975e-06	0	2.8776e-05	14.4525	0.000409933
P6935	0	0	0	0	0	0	0	0	1.74128e-05	1.48426e-05	1.35015e-05	1.07887e-05	1.70842e-05	1.56629e-05	5.48108e-05	8.55201e-05	0	2.8703e-05	14.4488	0.000409933
P19041	0	0	0	0	0	0	0	0	5.88368e-05	3.1434e-05	1.5645e-05	3.93796e-05	2.45119e-05	2.09609e-05	1.86572e-05	1.99805e-05	0	2.86757e-05	14.4475	0.000409933
P3296	0	0	0	0	0	0	0	0	4.727e-05	1.18041e-05	1.50406e-05	1.96605e-05	1.30848e-05	9.22717e-05	1.37993e-05	1.62449e-05	0	2.8647e-05	14.446	0.000409933
P5470	0	0	0	0	0	0	0	0	5.82921e-05	3.61137e-05	1.8303e-05	2.72032e-05	2.36925e-05	1.47434e-05	3.21201e-05	1.85459e-05	0	2.86267e-05	14.445	0.000409933
P1139	0	0	0	0	0	0	0	0	2.44325e-05	2.8466e-05	4.83913e-05	3.15028e-05	1.55012e-05	1.97367e-05	3.20524e-05	2.79177e-05	0	2.85001e-05	14.4386	0.000409933
P17141	0	0	0	0	0	0	0	0	0	4.42257e-05	2.21592e-05	3.1943e-05	5.39706e-05	1.93118e-05	1.36372e-05	4.25787e-05	0	2.84783e-05	14.4375	0.00146006
P4712	0	0	0	0	0	0	0	0	7.20539e-05	4.34929e-05	1.87641e-05	1.7162e-05	2.09286e-05	2.01768e-05	1.62181e-05	1.89047e-05	0	2.84626e-05	14.4367	0.000409933
P20189	0	0	0	0	0	0	0	0	1.46241e-05	2.66147e-05	2.93113e-05	2.12369e-05	2.67372e-05	1.3655e-05	6.08691e-05	3.45235e-05	0	2.84465e-05	14.4359	0.000409933
P6713	0	0	0	0	0	0	0	0	9.48579e-06	2.8018e-05	2.59532e-05	2.17412e-05	1.69036e-05	9.11465e-05	1.04906e-05	2.35028e-05	0	2.84052e-05	14.4338	0.000409933
P12934	0	0	0	0	0	0	0	0	1.37115e-05	2.47535e-05	1.57976e-05	1.1182e-05	6.47487e-05	3.09197e-05	1.31455e-05	5.28626e-05	0	2.83901e-05	14.433	0.000409933
P17307	0	0	0	0	0	0	0	0	3.33714e-05	2.30679e-05	5.27407e-05	1.36705e-05	2.01104e-05	1.48389e-05	2.13792e-05	4.79437e-05	0	2.83903e-05	14.433	0.000409933
P3698	0	0	0	0	0	0	0	0	5.25479e-05	2.97492e-05	1.47456e-05	6.05256e-05	2.55422e-05	1.08497e-05	1.29366e-05	1.99679e-05	0	2.83581e-05	14.4314	0.000409933
P6873	0	0	0	0	0	0	0	0	8.68298e-06	2.08202e-05	3.86487e-05	7.10457e-06	2.16228e-05	1.96538e-05	6.60227e-05	4.41592e-05	0	2.83394e-05	14.4304	0.000409933
P20299	0	0	0	0	0	0	0	0	9.96752e-06	4.14984e-05	2.54187e-05	2.54201e-05	1.9591e-05	8.84932e-06	7.51346e-05	2.083e-05	0	2.83387e-05	14.4304	0.000409933
P2096	0	0	0	0	0	0	0	0	3.16518e-05	3.78618e-05	6.69357e-05	2.11243e-05	2.3053e-05	1.598e-05	1.61529e-05	1.29624e-05	0	2.82152e-05	14.4241	0.000409933
P18073	0	0	0	0	0	0	0	0	1.1387e-05	2.22514e-05	5.39013e-05	2.00067e-05	3.00922e-05	5.05053e-05	8.37142e-06	2.85338e-05	0	2.81312e-05	14.4198	0.000409933
P28366	0	0	0	0	0	0	0	0	1.2126e-05	3.46312e-05	2.9135e-05	1.74688e-05	2.78698e-05	1.03235e-05	7.63518e-05	1.70374e-05	0	2.81179e-05	14.4191	0.000409933
P27204	0	0	0	0	0	0	0	0	5.43148e-05	2.84252e-05	1.37609e-05	3.58412e-05	2.90976e-05	2.51243e-05	2.19689e-05	1.60427e-05	0	2.8072e-05	14.4168	0.000409933
P4344	0	0	0	0	0	0	0	0	2.37751e-05	3.01818e-05	5.76126e-05	1.83449e-05	1.26636e-05	1.23442e-05	4.43697e-05	2.50649e-05	0	2.80446e-05	14.4154	0.000409933
P26210	0	0	0	0	0	0	0	0	4.64192e-05	2.86081e-05	2.06032e-05	2.46093e-05	2.5233e-05	1.56951e-05	3.61296e-05	2.70256e-05	0	2.80404e-05	14.4151	0.000409933
P21069	0	0	0	0	0	0	0	0	4.89832e-05	3.03369e-05	3.8167e-05	1.76216e-05	1.98968e-05	1.20286e-05	2.38104e-05	3.32412e-05	0	2.80107e-05	14.4136	0.000409933
P615	0	0	0	0	0	0	0	0	3.14211e-05	3.83994e-05	6.65382e-05	2.43578e-05	1.7581e-05	1.20153e-05	1.19249e-05	2.16575e-05	0	2.79869e-05	14.4124	0.000409933
P29853	0	0	0	0	0	0	0	0	4.71895e-05	2.47964e-05	1.84274e-05	6.90598e-05	2.1266e-05	1.13103e-05	2.21323e-05	9.23638e-06	0	2.79273e-05	14.4093	0.000409933
P7131	0	0	0	0	0	0	0	0	2.09707e-05	2.96308e-05	3.39219e-05	2.70227e-05	2.44957e-05	1.10886e-05	6.07923e-05	1.51295e-05	0	2.78815e-05	14.4069	0.000409933
P16656	0	0	0	0	0	0	0	0	0.000109672	2.30137e-05	8.98478e-06	2.30385e-05	8.18659e-06	9.30081e-06	2.4407e-05	1.62986e-05	0	2.78627e-05	14.406	0.000409933
P10570	0	0	0	0	0	0	0	0	3.14172e-05	1.69876e-05	9.08418e-06	0	2.17576e-05	1.58345e-05	0.000113421	1.41284e-05	0	2.78289e-05	14.4042	0.00146006
P11690	0	0	0	0	0	0	0	0	9.80745e-05	2.60394e-05	1.20439e-05	1.95239e-05	9.49604e-06	2.05306e-05	2.26972e-05	1.36902e-05	0	2.7762e-05	14.4007	0.000409933
P29874	0	0	0	0	0	0	0	0	1.80977e-05	3.97759e-05	3.55534e-05	4.5561e-05	2.39625e-05	1.15608e-05	2.39456e-05	2.35997e-05	0	2.77571e-05	14.4005	0.000409933
P6745	0	0	0	0	0	0	0	0	7.93892e-06	2.70838e-05	5.01316e-05	1.06332e-05	3.70735e-05	5.46232e-05	6.16353e-06	2.82093e-05	0	2.77321e-05	14.3992	0.000409933
P11168	0	0	0	0	0	0	0	0	5.32109e-05	4.35502e-05	2.21459e-05	2.27251e-05	1.79283e-05	7.68853e-06	3.5347e-05	1.86379e-05	0	2.76542e-05	14.3951	0.000409933
P3268	0	0	0	0	0	0	0	0	1.40693e-06	1.5389e-05	4.50109e-05	2.98146e-05	2.66063e-05	1.4317e-05	6.72691e-05	2.04951e-05	0	2.75386e-05	14.3891	0.000409933
P16746	0	0	0	0	0	0	0	0	3.28523e-05	2.05003e-05	1.86996e-05	9.65582e-06	1.91762e-05	2.37764e-05	1.52035e-05	8.03533e-05	0	2.75272e-05	14.3885	0.000409933
P11360	0	0	0	0	0	0	0	0	6.71569e-05	3.24881e-05	1.45103e-05	4.68026e-05	1.902e-05	6.25318e-06	1.98392e-05	1.3963e-05	0	2.75042e-05	14.3873	0.000409933
P20411	0	0	0	0	0	0	0	0	1.85836e-05	3.99311e-05	5.82251e-05	2.24146e-05	2.59215e-05	1.32644e-05	1.55753e-05	2.56553e-05	0	2.74464e-05	14.3842	0.000409933
P5918	0	0	0	0	0	0	0	0	1.29549e-05	3.8388e-05	9.90166e-05	1.17342e-05	2.22042e-05	1.90458e-05	4.73967e-06	1.09277e-05	0	2.73764e-05	14.3806	0.000409933
P16378	0	0	0	0	0	0	0	0	3.50431e-05	3.40079e-05	5.64739e-05	4.51374e-05	6.03398e-06	0	2.79632e-05	1.4263e-05	0	2.73653e-05	14.38	0.00146006
P5844	0	0	0	0	0	0	0	0	1.60468e-05	3.44067e-05	8.58103e-05	1.43087e-05	1.59411e-05	2.30718e-05	1.01862e-05	1.83214e-05	0	2.72616e-05	14.3745	0.000409933
P609	0	0	0	0	0	0	0	0	2.20896e-05	2.63947e-05	1.18756e-05	4.82384e-05	3.87812e-05	1.90733e-05	3.08949e-05	2.02567e-05	0	2.72005e-05	14.3713	0.000409933
P19545	0	0	0	0	0	0	0	0	0.000106431	2.32582e-05	2.12169e-06	1.45996e-05	1.48994e-05	1.78107e-05	1.79334e-05	2.05473e-05	0	2.72002e-05	14.3712	0.000409933
P15744	0	0	0	0	0	0	0	0	3.51759e-05	2.06871e-05	3.52954e-05	3.16176e-05	3.10408e-05	9.65132e-06	3.77178e-05	1.60732e-05	0	2.71574e-05	14.369	0.000409933
P19058	0	0	0	0	0	0	0	0	2.05014e-05	2.9306e-05	2.93872e-05	2.57846e-05	2.5574e-05	1.84011e-05	3.9599e-05	2.81514e-05	0	2.70881e-05	14.3653	0.000409933
P6965	0	0	0	0	0	0	0	0	6.96404e-06	1.71152e-05	4.75171e-06	9.8173e-06	1.33786e-05	7.54873e-06	0.000140032	1.64472e-05	0	2.70069e-05	14.361	0.000409933
P7214	0	0	0	0	0	0	0	0	4.10394e-05	2.37178e-05	2.79685e-05	4.26177e-05	1.37762e-05	1.75612e-05	8.17701e-06	3.97529e-05	0	2.68263e-05	14.3513	0.000409933
P30653	0	0	0	0	0	0	0	0	2.83313e-05	2.59448e-05	4.38826e-05	1.50078e-05	1.45409e-05	1.48556e-05	5.19305e-05	1.9705e-05	0	2.67748e-05	14.3485	0.000409933
P735	0	0	0	0	0	0	0	0	2.40522e-05	2.89163e-05	3.31369e-05	1.67673e-05	2.76501e-05	1.17972e-05	5.76084e-05	1.39964e-05	0	2.67406e-05	14.3467	0.000409933
P15462	0	0	0	0	0	0	0	0	0.000154408	1.13674e-05	5.48187e-06	1.67098e-05	6.76708e-06	2.3566e-06	1.51965e-05	1.09938e-06	0	2.66733e-05	14.343	0.000409933
P10756	0	0	0	0	0	0	0	0	3.85882e-05	1.03754e-05	3.72035e-05	2.20377e-05	2.93767e-05	2.20867e-05	2.75383e-05	2.6101e-05	0	2.66634e-05	14.3425	0.000409933
P24535	0	0	0	0	0	0	0	0	2.68384e-05	2.21802e-05	4.39308e-05	2.68394e-05	1.45147e-05	1.22712e-05	5.427e-05	1.23422e-05	0	2.66484e-05	14.3417	0.000409933
P19219	0	0	0	0	0	0	0	0	1.12264e-05	3.58243e-05	4.62783e-05	3.13289e-05	2.11965e-05	1.43917e-05	2.63198e-05	2.55278e-05	0	2.65117e-05	14.3343	0.000409933
P6245	0	0	0	0	0	0	0	0	5.76922e-05	6.34924e-06	1.05411e-05	2.65741e-05	0	1.58446e-05	5.9842e-05	3.5173e-05	0	2.6502e-05	14.3337	0.00146006
P15195	0	0	0	0	0	0	0	0	1.14617e-05	3.66796e-05	2.45121e-05	2.36662e-05	3.15604e-05	4.82726e-06	3.10324e-05	4.80873e-05	0	2.64784e-05	14.3324	0.000409933
P19871	0	0	0	0	0	0	0	0	4.70384e-05	3.25863e-05	1.39113e-05	4.69057e-05	2.15858e-05	8.43337e-06	1.73059e-05	2.37773e-05	0	2.6443e-05	14.3305	0.000409933
P24201	0	0	0	0	0	0	0	0	4.38066e-05	3.32487e-05	3.80522e-05	1.62677e-05	2.05416e-05	1.40391e-05	3.0348e-05	1.51782e-05	0	2.64353e-05	14.3301	0.000409933
P19528	0	0	0	0	0	0	0	0	9.68935e-05	1.58788e-05	3.04547e-05	1.19698e-05	2.1157e-05	1.77146e-05	9.71808e-06	7.60651e-06	0	2.64241e-05	14.3295	0.000409933
P5971	0	0	0	0	0	0	0	0	4.30574e-06	3.61817e-05	9.9241e-05	1.2871e-05	1.35344e-05	1.85016e-05	9.74406e-06	1.66566e-05	0	2.63795e-05	14.327	0.000409933
P21318	0	0	0	0	0	0	0	0	2.50019e-05	4.04906e-05	5.69236e-05	1.33854e-05	1.90291e-05	1.7665e-05	1.64315e-05	2.06943e-05	0	2.62027e-05	14.3173	0.000409933
P6278	0	0	0	0	0	0	0	0	1.58182e-05	2.01921e-05	2.85485e-05	6.24712e-05	4.49859e-05	1.46323e-05	8.29327e-06	1.45925e-05	0	2.61918e-05	14.3167	0.000409933
P30537	0	0	0	0	0	0	0	0	3.0985e-05	4.66431e-05	3.99518e-05	2.59136e-05	1.369e-05	1.40874e-05	1.74327e-05	2.08287e-05	0	2.61915e-05	14.3167	0.000409933
P24690	0	0	0	0	0	0	0	0	1.01945e-05	3.07204e-05	4.01801e-05	1.38947e-05	2.75613e-05	3.11398e-05	4.76719e-05	7.60476e-06	0	2.61209e-05	14.3128	0.000409933
P7097	0	0	0	0	0	0	0	0	0	7.30392e-05	1.79029e-05	1.82075e-05	2.09662e-05	2.45031e-05	4.93777e-05	4.82938e-06	0	2.61033e-05	14.3119	0.00146006
P15206	0	0	0	0	0	0	0	0	3.45248e-05	1.62276e-05	2.15396e-05	1.98528e-05	2.4382e-05	1.20983e-05	7.00274e-05	9.61221e-06	0	2.60331e-05	14.308	0.000409933
P16289	0	0	0	0	0	0	0	0	1.16759e-05	3.68002e-05	1.95161e-05	5.12027e-05	1.40091e-05	1.79214e-05	4.22802e-05	1.47615e-05	0	2.60209e-05	14.3073	0.000409933
P5036	0	0	0	0	0	0	0	0	9.97223e-05	1.1475e-05	2.34516e-05	1.06406e-05	1.30706e-05	1.201e-05	2.32282e-05	1.41115e-05	0	2.59637e-05	14.3041	0.000409933
P7062	0	0	0	0	0	0	0	0	4.49265e-05	1.70962e-05	2.6971e-05	1.14971e-05	2.84999e-05	1.24882e-05	5.2094e-05	1.39301e-05	0	2.59379e-05	14.3027	0.000409933
P6989	0	0	0	0	0	0	0	0	1.26531e-05	2.06334e-05	7.93992e-06	7.83604e-06	4.2063e-05	5.02829e-06	5.54202e-05	5.57772e-05	0	2.59189e-05	14.3016	0.000409933
P26200	0	0	0	0	0	0	0	0	0.000118739	2.78186e-05	7.60974e-06	6.0824e-06	1.10868e-05	1.41314e-05	1.06767e-05	1.0793e-05	0	2.58671e-05	14.2988	0.000409933
P16033	0	0	0	0	0	0	0	0	1.79345e-05	1.70897e-05	2.17035e-05	1.72126e-05	3.42852e-05	1.10542e-05	2.87837e-05	5.83469e-05	0	2.58013e-05	14.2951	0.000409933
P6698	0	0	0	0	0	0	0	0	1.20163e-05	2.3256e-05	3.04287e-05	1.19722e-05	1.51022e-05	9.22978e-05	9.67256e-06	1.11481e-05	0	2.57367e-05	14.2915	0.000409933
P7151	0	0	0	0	0	0	0	0	5.84686e-06	1.74407e-05	1.76836e-05	1.48567e-05	3.59201e-05	2.88227e-05	1.32522e-05	7.11148e-05	0	2.56172e-05	14.2847	0.000409933
P19403	0	0	0	0	0	0	0	0	1.24725e-05	4.30399e-05	3.86573e-05	2.52143e-05	2.07427e-05	1.29897e-05	2.43372e-05	2.62035e-05	0	2.54571e-05	14.2757	0.000409933
P16641	0	0	0	0	0	0	0	0	8.85566e-05	2.38704e-05	7.10748e-06	2.1631e-05	6.54131e-06	1.52271e-05	2.45696e-05	1.60759e-05	0	2.54474e-05	14.2751	0.000409933
P19860	0	0	0	0	0	0	0	0	6.91104e-05	2.38053e-05	8.63306e-06	2.34772e-05	2.90943e-05	1.74175e-05	1.45807e-05	1.71311e-05	0	2.54062e-05	14.2728	0.000409933
P29807	0	0	0	0	0	0	0	0	1.85078e-05	1.57078e-05	3.11177e-05	3.26194e-05	2.43436e-05	1.32644e-05	5.48944e-05	1.26759e-05	0	2.53914e-05	14.272	0.000409933
P7195	0	0	0	0	0	0	0	0	5.53289e-06	1.54521e-05	1.22728e-05	5.9891e-06	9.00851e-06	9.50659e-06	1.19277e-05	0.000133187	0	2.53596e-05	14.2702	0.000409933
P11522	0	0	0	0	0	0	0	0	6.52626e-06	5.31841e-05	5.68408e-05	2.60073e-05	1.09325e-05	1.18687e-05	1.051e-05	2.68932e-05	0	2.53454e-05	14.2694	0.000409933
P16736	0	0	0	0	0	0	0	0	6.63236e-05	2.05601e-05	1.57313e-05	3.03658e-05	7.35975e-06	1.0322e-05	3.48582e-05	1.72285e-05	0	2.53436e-05	14.2693	0.000409933
P4739	0	0	0	0	0	0	0	0	1.89955e-05	2.16156e-05	2.76994e-05	2.47549e-05	2.44175e-05	1.43772e-05	5.92704e-05	1.04381e-05	0	2.51961e-05	14.2608	0.000409933
P7384	0	0	0	0	0	0	0	0	1.01873e-05	1.32674e-05	5.46774e-06	1.27877e-05	1.51908e-05	1.35483e-05	5.29345e-05	7.8088e-05	0	2.5184e-05	14.2601	0.000409933
P20202	0	0	0	0	0	0	0	0	2.44217e-05	1.15889e-05	1.07138e-05	5.70635e-06	2.05589e-05	0	0.000121073	7.00705e-06	0	2.51337e-05	14.2573	0.00146006
P16047	0	0	0	0	0	0	0	0	2.17421e-05	2.00363e-05	2.9372e-05	2.476e-05	2.27841e-05	1.88444e-05	3.5401e-05	2.77759e-05	0	2.50895e-05	14.2547	0.000409933
P30528	0	0	0	0	0	0	0	0	7.58126e-06	1.74216e-05	2.40075e-05	1.6054e-05	2.69003e-05	1.05436e-05	6.4325e-05	3.33418e-05	0	2.50219e-05	14.2508	0.000409933
P21797	1.0309e-08	0	0	0	0	0	0	0	1.95684e-05	4.0914e-05	2.75718e-05	5.57281e-05	0	3.47134e-05	6.72788e-07	2.15804e-05	1.28862e-09	2.50936e-05	14.2492	0.00245523
P25689	0	0	0	0	0	0	0	0	8.75756e-06	1.79961e-05	2.46277e-05	9.20644e-06	2.4716e-05	2.15164e-05	4.81791e-05	4.48018e-05	0	2.49751e-05	14.2481	0.000409933
P7283	0	0	0	0	0	0	0	0	8.36256e-06	1.17008e-05	1.31299e-05	9.01112e-06	1.46707e-05	1.16662e-05	1.54355e-05	0.000115783	0	2.49699e-05	14.2478	0.000409933
P11971	0	0	0	0	0	0	0	0	4.57226e-05	3.65554e-05	2.10166e-05	1.20203e-05	2.57025e-05	1.31668e-05	1.65282e-05	2.83513e-05	0	2.4883e-05	14.2428	0.000409933
P5843	0	0	0	0	0	0	0	0	2.85169e-05	3.57772e-05	6.17621e-05	1.19161e-05	8.30601e-06	1.57322e-05	2.26664e-05	1.41223e-05	0	2.48499e-05	14.2409	0.000409933
P7389	0	0	0	0	0	0	0	0	1.08959e-05	1.17025e-05	1.0187e-05	1.24277e-05	1.6156e-05	1.47736e-05	1.1129e-05	0.000111009	0	2.47851e-05	14.2371	0.000409933
P5354	0	0	0	0	0	0	0	0	6.84779e-05	2.32101e-05	3.0431e-05	2.11495e-05	1.09547e-05	9.39878e-06	6.30088e-06	2.81615e-05	0	2.47606e-05	14.2357	0.000409933
P16714	0	0	0	0	0	0	0	0	1.32886e-05	1.72256e-05	3.20251e-05	7.35535e-05	2.16413e-05	1.23211e-05	1.42667e-05	1.3709e-05	0	2.47539e-05	14.2353	0.000409933
P20140	0	0	0	0	0	0	0	0	1.59946e-05	2.7552e-05	2.31913e-05	2.06871e-05	3.01636e-05	2.5082e-05	2.43352e-05	3.07426e-05	0	2.47185e-05	14.2332	0.000409933
P20021	0	0	0	0	0	0	0	0	1.47698e-05	2.16929e-05	3.96164e-05	2.43392e-05	2.50787e-05	0	4.53658e-05	2.61032e-05	0	2.46207e-05	14.2275	0.00146006
P27133	0	0	0	0	0	0	0	0	4.49612e-05	2.80406e-05	5.99225e-06	3.29873e-05	2.37093e-05	1.27197e-05	1.76116e-05	3.04979e-05	0	2.4565e-05	14.2242	0.000409933
P6477	0	0	0	0	0	0	0	0	1.09143e-05	1.8407e-05	1.07251e-05	1.22412e-05	0.000112851	8.98613e-06	7.87205e-06	1.44887e-05	0	2.45606e-05	14.224	0.000409933
P28565	0	0	0	0	0	0	0	0	1.41623e-05	2.67135e-05	1.56792e-05	6.80736e-06	2.79614e-05	4.81494e-06	5.31666e-05	4.71776e-05	0	2.45604e-05	14.224	0.000409933
P18148	0	0	0	0	0	0	0	0	2.21677e-05	4.95349e-05	1.65467e-05	3.40286e-05	3.64483e-05	9.79686e-06	9.14828e-06	1.85501e-05	0	2.45277e-05	14.222	0.000409933
P28420	0	0	0	0	0	0	0	0	2.83777e-05	3.30373e-05	2.46317e-05	3.7694e-05	2.26332e-05	6.82551e-06	2.04048e-05	2.22679e-05	0	2.4484e-05	14.2195	0.000409933
P17708	0	0	0	0	0	0	0	0	1.59595e-05	2.70318e-05	1.77163e-05	1.94355e-05	4.7833e-05	2.65556e-05	1.5435e-05	2.55395e-05	0	2.44383e-05	14.2168	0.000409933
P24577	0	0	0	0	0	0	0	0	1.54481e-05	3.30626e-05	2.38593e-05	9.69268e-06	2.44871e-05	6.32708e-06	2.53416e-05	5.72839e-05	0	2.44378e-05	14.2167	0.000409933
P5958	0	0	0	0	0	0	0	0	8.17078e-06	3.9068e-05	9.22481e-05	1.09791e-05	8.58203e-06	1.79987e-05	7.13015e-06	1.10413e-05	0	2.44023e-05	14.2146	0.000409933
P6145	0	0	0	0	0	0	0	0	2.24162e-05	3.18342e-05	1.58012e-05	6.89554e-05	1.63446e-05	6.89988e-06	9.79956e-06	2.31383e-05	0	2.43987e-05	14.2144	0.000409933
P11249	0	0	0	0	0	0	0	0	5.13307e-05	3.14681e-05	1.84569e-05	2.0378e-05	1.0023e-05	1.99919e-05	2.65769e-05	1.68832e-05	0	2.43886e-05	14.2138	0.000409933
P1676	0	0	0	0	0	0	0	0	3.66296e-05	2.86927e-05	1.71504e-05	2.43431e-05	1.33125e-05	8.08664e-06	4.80868e-05	1.84752e-05	0	2.43471e-05	14.2114	0.000409933
P6803	0	0	0	0	0	0	0	0	5.16918e-06	1.71131e-05	2.61757e-05	7.7248e-06	3.24733e-05	7.05083e-05	1.43073e-05	2.13026e-05	0	2.43468e-05	14.2114	0.000409933
P17144	0	0	0	0	0	0	0	0	3.21066e-05	1.24948e-05	1.00244e-05	1.46506e-05	1.75745e-05	1.00038e-05	6.98994e-05	2.79868e-05	0	2.43426e-05	14.2111	0.000409933
P5988	0	0	0	0	0	0	0	0	1.76098e-05	3.17377e-05	6.4472e-05	8.09688e-06	1.55979e-05	1.91576e-05	1.22727e-05	2.51117e-05	0	2.4257e-05	14.206	0.000409933
P14978	0	0	0	0	0	0	0	0	2.58502e-05	3.58577e-05	1.88384e-05	2.29912e-05	1.5427e-05	9.69315e-06	4.63004e-05	1.90186e-05	0	2.42471e-05	14.2054	0.000409933
P19363	0	0	0	0	0	0	0	0	1.42553e-05	3.61037e-05	1.04186e-05	2.88147e-05	1.29209e-05	2.18152e-05	3.92765e-05	3.01635e-05	0	2.4221e-05	14.2039	0.000409933
P11735	0	0	0	0	0	0	0	0	1.28174e-05	2.22e-05	5.39447e-05	1.17577e-05	4.12709e-05	2.01482e-05	1.49469e-05	1.6673e-05	0	2.42198e-05	14.2038	0.000409933
P29595	0	0	0	0	0	0	0	0	1.02621e-05	7.09868e-06	1.29126e-05	1.70415e-05	3.03352e-05	3.45783e-06	1.26178e-05	9.9621e-05	0	2.41683e-05	14.2007	0.000409933
P11096	0	0	0	0	0	0	0	0	4.3216e-05	2.5889e-05	1.73647e-05	1.15951e-05	3.08405e-05	6.06357e-06	4.75788e-05	1.03735e-05	0	2.41152e-05	14.1976	0.000409933
P29819	0	0	0	0	0	0	0	0	1.8986e-05	3.70329e-05	4.29126e-05	3.52868e-05	1.39691e-05	0	3.8268e-05	5.01471e-06	0	2.39338e-05	14.1867	0.00146006
P14743	0	0	0	0	0	0	0	0	3.99575e-05	1.80054e-05	0	4.24358e-05	4.07834e-05	2.2374e-08	2.15951e-05	2.83892e-05	0	2.38986e-05	14.1846	0.00146006
P30511	0	0	0	0	0	0	0	0	1.17629e-05	2.79553e-05	1.98654e-05	2.14897e-05	1.64386e-05	1.09051e-05	5.32241e-05	2.93418e-05	0	2.38729e-05	14.183	0.000409933
P5921	0	0	0	0	0	0	0	0	2.70964e-05	3.69649e-05	3.71985e-05	0	2.20717e-05	1.96244e-05	2.42419e-05	2.36095e-05	0	2.38509e-05	14.1817	0.00146006
P16443	0	0	0	0	0	0	0	0	1.70349e-05	4.34324e-05	3.15598e-05	1.80137e-05	2.7567e-06	1.93562e-05	1.24735e-05	4.60323e-05	0	2.38324e-05	14.1806	0.000409933
P24953	0	0	0	0	0	0	0	0	7.65741e-05	1.45668e-05	3.02973e-05	2.1391e-05	8.83631e-06	1.32135e-05	1.43586e-05	1.13286e-05	0	2.38208e-05	14.1798	0.000409933
P7275	0	0	0	0	0	0	0	0	5.41792e-06	1.33262e-05	4.12578e-05	6.40696e-06	1.37216e-05	1.4465e-05	4.92769e-05	4.63802e-05	0	2.37816e-05	14.1775	0.000409933
P20214	0	0	0	0	0	0	0	0	3.19364e-05	3.97281e-05	1.2674e-05	4.69391e-05	1.1741e-05	9.10526e-06	2.33382e-05	1.47619e-05	0	2.3778e-05	14.1773	0.000409933
P24781	0	0	0	0	0	0	0	0	8.21544e-05	1.57176e-05	2.86747e-05	1.36709e-05	5.45322e-06	1.82158e-05	1.89584e-05	7.204e-06	0	2.37561e-05	14.1759	0.000409933
P6024	0	0	0	0	0	0	0	0	7.07204e-06	3.75515e-05	8.70842e-05	1.30922e-05	1.43182e-05	1.2279e-05	6.08603e-06	1.2026e-05	0	2.36886e-05	14.1718	0.000409933
P15582	0	0	0	0	0	0	0	0	2.34513e-05	3.98042e-05	3.36639e-05	2.10734e-05	3.14462e-05	1.73654e-05	7.73189e-06	1.42956e-05	0	2.3604e-05	14.1667	0.000409933
P16226	0	0	0	0	0	0	0	0	1.0026e-05	2.19857e-05	3.28368e-05	1.41094e-05	1.82722e-05	1.31604e-05	0	7.7936e-05	0	2.35408e-05	14.1628	0.00146006
P15042	0	0	0	0	0	0	0	0	3.94355e-05	1.82588e-05	2.78406e-05	2.6194e-05	2.2529e-05	9.66224e-06	2.28453e-05	2.09423e-05	0	2.34635e-05	14.158	0.000409933
P7266	0	0	0	0	0	0	0	0	5.21549e-06	1.72286e-05	1.81957e-05	1.22746e-05	3.22792e-05	1.29729e-05	2.56223e-05	6.31181e-05	0	2.33634e-05	14.1519	0.000409933
P21319	0	0	0	0	0	0	0	0	3.17653e-05	2.74237e-05	5.11004e-05	1.12359e-05	2.07342e-05	1.37363e-05	2.2308e-05	8.60086e-06	0	2.33631e-05	14.1519	0.000409933
P24708	0	0	0	0	0	0	0	0	2.58758e-05	4.03773e-05	1.14583e-05	3.56715e-05	1.77891e-05	9.53508e-06	2.90229e-05	1.62354e-05	0	2.32457e-05	14.1446	0.000409933
P7393	0	0	0	0	0	0	0	0	0	1.89534e-05	3.2105e-05	2.70243e-05	2.78251e-05	1.86418e-05	9.08092e-06	5.23149e-05	0	2.32432e-05	14.1444	0.00146006
P31789	0	0	0	0	0	0	0	0	1.62353e-05	1.89867e-05	6.08489e-06	1.99371e-05	2.68866e-05	6.84248e-05	6.59111e-06	2.27019e-05	0	2.3231e-05	14.1437	0.000409933
P11645	0	0	0	0	0	0	0	0	7.84956e-06	1.21052e-05	3.83362e-05	3.27542e-05	1.21167e-05	1.60339e-05	5.07544e-05	1.52123e-05	0	2.31453e-05	14.1383	0.000409933
P25257	0	0	0	0	0	0	0	0	5.60325e-05	4.56639e-06	1.64485e-05	7.84028e-06	1.14935e-05	1.66468e-05	5.15408e-05	2.03917e-05	0	2.312e-05	14.1368	0.000409933
P3173	0	0	0	0	0	0	0	0	2.68487e-05	2.32907e-05	2.00905e-05	1.5195e-05	3.85738e-05	1.23436e-05	3.90646e-05	9.45419e-06	0	2.31076e-05	14.136	0.000409933
P15679	0	0	0	0	0	0	0	0	9.27646e-05	1.27048e-05	1.86388e-05	1.56619e-05	6.76024e-06	1.14779e-05	1.69371e-05	9.84067e-06	0	2.30983e-05	14.1354	0.000409933
P21209	0	0	0	0	0	0	0	0	4.73945e-05	2.85979e-05	0	2.77339e-05	2.9484e-05	1.58669e-05	2.23705e-05	1.2118e-05	0	2.29457e-05	14.1259	0.00146006
P30383	0	0	0	0	0	0	0	0	2.94554e-05	4.2492e-05	2.80507e-05	1.87014e-05	7.49016e-06	1.38446e-05	1.67912e-05	2.57165e-05	0	2.28177e-05	14.1178	0.000409933
P10373	0	0	0	0	0	0	0	0	2.20705e-05	3.07995e-05	2.66447e-05	2.14357e-05	1.75266e-05	4.03417e-05	1.06088e-05	1.2977e-05	0	2.28006e-05	14.1167	0.000409933
P25352	0	0	0	0	0	0	0	0	3.05154e-05	2.55521e-05	4.19358e-05	1.2166e-05	1.99213e-05	1.16697e-05	2.45233e-05	1.61274e-05	0	2.28014e-05	14.1167	0.000409933
P3873	0	0	0	0	0	0	0	0	1.8903e-05	2.53431e-05	2.08005e-05	2.08298e-05	2.15882e-05	4.00748e-05	1.34212e-05	2.06554e-05	0	2.2702e-05	14.1104	0.000409933
P16420	0	0	0	0	0	0	0	0	9.56616e-06	1.5455e-05	3.08105e-05	3.09213e-05	2.43649e-05	9.10593e-06	1.70134e-05	4.42654e-05	0	2.26878e-05	14.1095	0.000409933
P30156	0	0	0	0	0	0	0	0	1.11636e-05	9.84566e-06	1.39575e-05	3.13293e-05	4.918e-05	7.12251e-06	4.39374e-05	1.49359e-05	0	2.2684e-05	14.1093	0.000409933
P26092	0	0	0	0	0	0	0	0	4.73765e-05	9.18238e-06	1.84997e-05	1.5414e-05	1.39633e-05	1.4851e-05	5.10079e-05	1.10525e-05	0	2.26684e-05	14.1083	0.000409933
P2397	0	0	0	0	0	0	0	0	5.80929e-05	1.96923e-05	1.18107e-05	4.98707e-05	1.03142e-05	1.19106e-05	1.75819e-06	1.77308e-05	0	2.26476e-05	14.107	0.000409933
P6034	0	0	0	0	0	0	0	0	4.98618e-06	3.21586e-05	9.12719e-05	1.27017e-05	1.04673e-05	1.51481e-05	6.11955e-06	8.02607e-06	0	2.26099e-05	14.1046	0.000409933
P11381	0	0	0	0	0	0	0	0	1.93834e-05	2.05527e-05	2.20209e-05	3.08239e-05	3.30288e-05	1.64271e-05	1.78265e-05	2.05637e-05	0	2.25784e-05	14.1026	0.000409933
P6780	0	0	0	0	0	0	0	0	1.63014e-05	8.07555e-06	1.16176e-05	7.90566e-06	1.48038e-05	7.72127e-05	2.29972e-05	2.14594e-05	0	2.25467e-05	14.1005	0.000409933
P24215	0	0	0	0	0	0	0	0	2.02441e-05	1.81047e-05	3.0845e-05	1.43275e-05	1.64892e-05	1.55795e-05	4.69474e-05	1.77904e-05	0	2.2541e-05	14.1002	0.000409933
P62	0	0	0	0	0	0	0	0	0.000119107	9.70271e-06	3.13728e-06	1.01878e-05	0	0	3.13287e-05	6.39218e-06	0	2.2482e-05	14.0964	0.0045693
P6696	0	0	0	0	0	0	0	0	1.34703e-05	1.07628e-05	1.46461e-05	8.34976e-06	2.42111e-05	8.90066e-05	1.08414e-05	7.88502e-06	0	2.23966e-05	14.0909	0.000409933
P10368	0	0	0	0	0	0	0	0	3.18786e-05	1.52339e-05	3.42055e-05	1.89268e-05	2.4788e-05	2.46019e-05	1.51062e-05	1.39407e-05	0	2.23352e-05	14.0869	0.000409933
P24203	0	0	0	0	0	0	0	0	3.93833e-05	2.35407e-05	1.76664e-05	1.83078e-05	2.13758e-05	1.18744e-05	2.43282e-05	2.19497e-05	0	2.23033e-05	14.0849	0.000409933
P20775	0	0	0	0	0	0	0	0	9.68379e-06	2.3631e-05	3.43102e-05	2.06077e-05	1.67275e-05	1.88114e-05	3.53848e-05	1.92272e-05	0	2.22979e-05	14.0845	0.000409933
P6559	0	0	0	0	0	0	0	0	1.7177e-05	4.14233e-05	1.92921e-05	2.91513e-05	3.66268e-05	7.83993e-06	6.8672e-06	1.97179e-05	0	2.2262e-05	14.0822	0.000409933
P5379	0	0	0	0	0	0	0	0	1.4761e-05	5.20736e-05	0	3.22032e-05	0	2.74028e-05	5.12474e-05	0	0	2.2211e-05	14.0789	0.012777
P25085	0	0	0	0	0	0	0	0	2.42623e-05	2.94634e-05	1.79671e-05	2.4178e-05	2.34774e-05	2.02691e-05	2.62683e-05	1.15615e-05	0	2.21809e-05	14.0769	0.000409933
P19802	0	0	0	0	0	0	0	0	8.41329e-05	1.20692e-05	3.05792e-05	1.66439e-05	6.40816e-06	8.4516e-06	8.03553e-06	1.07663e-05	0	2.21358e-05	14.074	0.000409933
P25969	0	0	0	0	0	0	0	0	5.98011e-05	1.35291e-05	1.68261e-05	2.18694e-05	1.52519e-05	2.42451e-06	3.54731e-05	1.17232e-05	0	2.21123e-05	14.0725	0.000409933
P11461	0	0	0	0	0	0	0	0	2.42344e-05	3.21478e-05	2.34503e-05	3.56432e-05	6.61459e-06	9.57402e-06	2.53942e-05	1.95384e-05	0	2.20746e-05	14.07	0.000409933
P26311	0	0	0	0	0	0	0	0	4.02794e-05	2.93202e-05	1.64666e-05	2.22699e-05	1.39931e-05	8.12262e-06	2.52266e-05	2.05362e-05	0	2.20268e-05	14.0669	0.000409933
P6591	0	0	0	0	0	0	0	0	1.20006e-05	1.86328e-05	3.30224e-05	1.17723e-06	2.36714e-05	2.42547e-05	1.885e-05	4.44728e-05	0	2.20102e-05	14.0658	0.000409933
P1484	0	0	0	0	0	0	0	0	7.81441e-05	1.32729e-05	2.36493e-05	1.35697e-05	7.92336e-06	1.53996e-05	1.54573e-05	8.36147e-06	0	2.19722e-05	14.0633	0.000409933
P21245	0	0	0	0	0	0	0	0	2.08039e-05	1.83376e-05	3.27414e-05	7.62436e-06	1.76945e-05	1.08354e-05	3.58696e-05	3.1843e-05	0	2.19687e-05	14.0631	0.000409933
P4972	0	0	0	0	0	0	0	0	1.73517e-05	2.40141e-05	2.5785e-05	2.23164e-05	2.10249e-05	1.14569e-05	3.95772e-05	1.23876e-05	0	2.17392e-05	14.0479	0.000409933
P16732	0	0	0	0	0	0	0	0	1.52361e-05	2.18642e-05	1.54459e-05	2.3469e-05	2.03442e-05	1.05154e-05	3.68737e-05	3.00742e-05	0	2.17278e-05	14.0472	0.000409933
P28719	0	0	0	0	0	0	0	0	1.39037e-05	2.21716e-05	1.66007e-05	2.46537e-05	3.38545e-05	1.98606e-05	1.36102e-05	2.91024e-05	0	2.17197e-05	14.0466	0.000409933
P22394	0	0	0	0	0	0	0	0	1.04441e-05	3.82623e-05	4.48681e-05	1.27517e-05	1.7484e-05	7.39795e-06	1.23806e-05	3.01362e-05	0	2.17156e-05	14.0464	0.000409933
P18585	0	0	0	0	0	0	0	0	1.405e-05	2.30855e-05	1.97589e-05	1.91011e-05	3.05243e-05	2.58879e-05	1.53798e-05	2.58092e-05	0	2.16996e-05	14.0453	0.000409933
P25787	0	0	0	0	0	0	0	0	1.25223e-05	2.02206e-05	3.7554e-05	1.43803e-05	2.52881e-05	1.45576e-05	2.08684e-05	2.80218e-05	0	2.16766e-05	14.0438	0.000409933
P5377	0	0	0	0	0	0	0	0	0.000125599	8.3696e-06	1.18904e-06	1.5204e-05	8.60652e-06	5.93219e-06	3.54295e-06	4.84081e-06	0	2.16605e-05	14.0427	0.000409933
P1535	0	0	0	0	0	0	0	0	4.80767e-05	2.38583e-05	1.62317e-05	1.22819e-05	1.16186e-05	9.96609e-06	3.59741e-05	1.5246e-05	0	2.16567e-05	14.0424	0.000409933
P22246	0	0	0	0	0	0	0	0	1.37592e-05	1.98545e-05	2.09071e-05	1.71365e-05	1.92175e-05	4.05656e-05	3.22978e-05	9.45859e-06	0	2.16496e-05	14.042	0.000409933
P26100	0	0	0	0	0	0	0	0	1.09701e-05	2.61424e-05	5.01551e-06	5.92554e-05	1.67026e-05	2.06476e-05	1.35966e-05	2.08214e-05	0	2.16439e-05	14.0416	0.000409933
P4846	0	0	0	0	0	0	0	0	4.52541e-05	3.02381e-05	2.47733e-05	2.6438e-05	5.36478e-06	0	5.47469e-06	3.49808e-05	0	2.15655e-05	14.0364	0.00146006
P18749	0	0	0	0	0	0	0	0	1.74701e-05	1.421e-05	2.5437e-05	2.07327e-05	3.48516e-05	9.70506e-06	2.17448e-05	2.80489e-05	0	2.1525e-05	14.0336	0.000409933
P6919	0	0	0	0	0	0	0	0	1.4534e-05	2.29427e-05	1.62066e-05	1.81071e-05	2.1345e-05	7.3552e-06	5.98694e-05	1.12681e-05	0	2.14535e-05	14.0288	0.000409933
P913	0	0	0	0	0	0	0	0	2.44411e-05	3.05876e-05	4.20148e-06	2.62097e-05	1.30388e-05	1.14674e-05	4.70821e-05	1.43513e-05	0	2.14224e-05	14.0268	0.000409933
P24233	0	0	0	0	0	0	0	0	2.59218e-05	2.32446e-05	2.48444e-05	1.55874e-05	5.12367e-05	1.30001e-05	1.19979e-05	5.39337e-06	0	2.14033e-05	14.0255	0.000409933
P15803	0	0	0	0	0	0	0	0	4.21258e-05	1.75279e-05	1.43938e-06	6.09838e-05	1.38688e-05	9.73922e-06	1.23075e-05	1.31545e-05	0	2.13934e-05	14.0248	0.000409933
P2917	0	0	0	0	0	0	0	0	1.40753e-05	4.39945e-05	1.46025e-05	3.62337e-05	7.91746e-06	2.2879e-05	6.47253e-06	2.49423e-05	0	2.13897e-05	14.0245	0.000409933
P11904	0	0	0	0	0	0	0	0	1.7109e-05	1.76315e-05	2.88107e-05	1.3321e-05	1.981e-05	8.4162e-06	2.29868e-05	4.27874e-05	0	2.13591e-05	14.0225	0.000409933
P28067	0	0	0	0	0	0	0	0	5.21704e-06	1.13659e-05	2.67399e-06	7.41118e-06	1.18993e-05	3.75856e-06	0.00011424	1.40548e-05	0	2.13276e-05	14.0204	0.000409933
P25485	0	0	0	0	0	0	0	0	8.04872e-05	8.85846e-06	3.14442e-05	1.59334e-05	7.7146e-06	7.5782e-06	1.20819e-05	6.27294e-06	0	2.12963e-05	14.0182	0.000409933
P15865	0	0	0	0	0	0	0	0	3.422e-05	1.74043e-05	2.96402e-05	6.92084e-06	3.05847e-05	7.5151e-06	1.74754e-05	2.63319e-05	0	2.12615e-05	14.0159	0.000409933
P15342	0	0	0	0	0	0	0	0	3.06817e-05	2.14521e-05	1.39684e-05	1.3884e-05	8.9233e-06	0	5.7381e-05	2.36169e-05	0	2.12384e-05	14.0143	0.00146006
P15673	0	0	0	0	0	0	0	0	3.68388e-05	3.06271e-05	1.40719e-05	1.24653e-05	1.88999e-05	1.04716e-05	2.67066e-05	1.97256e-05	0	2.12258e-05	14.0135	0.000409933
P24469	0	0	0	0	0	0	0	0	3.17439e-05	2.82883e-05	3.61975e-05	1.50275e-05	1.49816e-05	8.8337e-06	1.99373e-05	1.47607e-05	0	2.12213e-05	14.0131	0.000409933
P15493	0	0	0	0	0	0	0	0	2.20531e-05	4.93739e-05	2.03628e-05	4.0844e-06	3.66346e-05	1.71555e-05	0	1.99424e-05	0	2.12008e-05	14.0118	0.00146006
P26264	0	0	0	0	0	0	0	0	6.04117e-05	1.64173e-05	5.64442e-06	2.00854e-05	1.60758e-05	2.25561e-05	1.37817e-05	1.37341e-05	0	2.10883e-05	14.0041	0.000409933
P30015	0	0	0	0	0	0	0	0	9.76824e-05	9.19423e-06	5.84253e-06	4.16869e-06	1.50911e-05	9.1926e-06	1.65235e-05	1.03369e-05	0	2.1004e-05	13.9983	0.000409933
P12624	0	0	0	0	0	0	0	0	1.56417e-05	3.06376e-05	1.75668e-05	2.64145e-05	3.01008e-05	2.19458e-05	1.21877e-05	1.35035e-05	0	2.09998e-05	13.998	0.000409933
P15029	0	0	0	0	0	0	0	0	1.27135e-05	9.52748e-06	1.62895e-05	2.5895e-05	2.64381e-05	8.26357e-06	6.85832e-05	0	0	2.09638e-05	13.9955	0.00146006
P28619	0	0	0	0	0	0	0	0	1.78698e-05	1.24734e-05	2.37032e-05	1.30732e-05	4.81419e-05	1.09855e-05	1.23651e-05	2.85881e-05	0	2.09e-05	13.9911	0.000409933
P6395	0	0	0	0	0	0	0	0	1.75418e-05	1.33329e-05	9.86346e-06	1.17041e-05	8.52928e-05	1.02361e-05	0	1.87775e-05	0	2.08436e-05	13.9872	0.00146006
P15996	0	0	0	0	0	0	0	0	5.75381e-06	1.58713e-05	5.84018e-06	1.431e-05	9.03713e-06	5.12903e-06	9.88095e-05	1.19508e-05	0	2.08377e-05	13.9868	0.000409933
P11140	0	0	0	0	0	0	0	0	3.55499e-05	4.44005e-05	2.11228e-05	1.45516e-05	1.10797e-05	7.2431e-06	1.9205e-05	1.35187e-05	0	2.08339e-05	13.9866	0.000409933
P5173	0	0	0	0	0	0	0	0	0	2.1815e-05	3.34716e-05	1.62976e-05	2.76669e-05	1.09968e-06	4.87176e-05	1.75258e-05	0	2.08243e-05	13.9859	0.00146006
P6687	0	0	0	0	0	0	0	0	1.15201e-05	8.21399e-06	1.28702e-05	9.18257e-06	2.17214e-05	7.33615e-05	1.73844e-05	1.18931e-05	0	2.07684e-05	13.982	0.000409933
P15120	0	0	0	0	0	0	0	0	1.22826e-05	2.60601e-05	2.32903e-05	3.32637e-05	0	3.50366e-05	1.64112e-05	1.9795e-05	0	2.07675e-05	13.982	0.00146006
P24757	0	0	0	0	0	0	0	0	2.32689e-05	2.88008e-05	9.4344e-06	2.37884e-05	2.19648e-05	7.84924e-06	2.88375e-05	2.20879e-05	0	2.0754e-05	13.981	0.000409933
P19080	0	0	0	0	0	0	0	0	1.25815e-05	2.56399e-05	2.03885e-05	1.25349e-05	1.7127e-05	5.46859e-05	1.13955e-05	1.16685e-05	0	2.07527e-05	13.9809	0.000409933
P18333	0	0	0	0	0	0	0	0	1.20838e-05	4.14589e-05	1.33779e-05	3.07379e-05	3.17787e-05	6.5501e-06	8.4743e-06	2.09406e-05	0	2.06753e-05	13.9755	0.000409933
P12616	0	0	0	0	0	0	0	0	1.81317e-05	3.18529e-05	2.1631e-05	2.25883e-05	1.96993e-05	1.70821e-05	1.32173e-05	2.04617e-05	0	2.0583e-05	13.9691	0.000409933
P24202	0	0	0	0	0	0	0	0	2.1778e-05	2.70037e-05	1.39486e-05	1.18632e-05	1.68057e-05	1.17395e-05	4.92151e-05	1.2182e-05	0	2.0567e-05	13.968	0.000409933
P7288	0	0	0	0	0	0	0	0	3.94071e-05	1.40687e-05	2.72361e-05	1.10248e-05	1.33056e-05	1.29034e-05	2.81246e-05	1.82543e-05	0	2.05406e-05	13.9661	0.000409933
P30583	0	0	0	0	0	0	0	0	3.44092e-05	1.20987e-05	0	5.04822e-05	2.40651e-05	1.52125e-05	8.31315e-06	1.92635e-05	0	2.04805e-05	13.9619	0.00146006
P16059	0	0	0	0	0	0	0	0	1.82838e-05	1.24488e-05	1.41445e-05	1.41459e-05	1.66439e-05	3.59792e-05	1.13983e-05	4.05311e-05	0	2.04469e-05	13.9595	0.000409933
P26056	0	0	0	0	0	0	0	0	1.38205e-05	1.40843e-05	3.29856e-05	2.51764e-05	2.34739e-05	5.26718e-06	3.479e-05	1.38649e-05	0	2.04328e-05	13.9585	0.000409933
P5516	0	0	0	0	0	0	0	0	8.53701e-05	1.91623e-05	8.79023e-06	1.8738e-05	6.05677e-06	4.38383e-06	1.01991e-05	1.04257e-05	0	2.03908e-05	13.9555	0.000409933
P466	0	0	0	0	0	0	0	0	2.01913e-05	3.19578e-05	4.3785e-05	1.20239e-05	1.2833e-05	1.15822e-05	2.49204e-05	5.23789e-06	0	2.03164e-05	13.9503	0.000409933
P16214	0	0	0	0	0	0	0	0	5.60332e-06	2.36956e-05	2.56076e-05	6.96973e-06	1.67572e-05	4.14902e-06	3.80734e-05	4.14364e-05	0	2.02865e-05	13.9482	0.000409933
P11206	0	0	0	0	0	0	0	0	3.79773e-05	2.32467e-05	1.70797e-05	2.10259e-05	1.22515e-05	1.08964e-05	2.33823e-05	1.59799e-05	0	2.023e-05	13.9441	0.000409933
P1141	0	0	0	0	0	0	0	0	8.52008e-06	2.40605e-05	4.13071e-05	9.42648e-06	1.14285e-05	9.22556e-06	4.30569e-05	1.46177e-05	0	2.02053e-05	13.9424	0.000409933
P15345	0	0	0	0	0	0	0	0	4.47951e-06	2.1379e-05	2.68117e-05	2.38263e-05	2.63239e-05	1.81176e-05	1.72842e-05	2.31976e-05	0	2.01775e-05	13.9404	0.000409933
P16681	0	0	0	0	0	0	0	0	5.3991e-06	2.26078e-05	1.72433e-05	6.46842e-05	1.84388e-05	3.85435e-06	1.12178e-05	1.77979e-05	0	2.01554e-05	13.9388	0.000409933
P25780	0	0	0	0	0	0	0	0	6.89557e-05	1.77192e-05	2.11326e-05	1.44092e-05	5.79633e-06	1.06764e-05	9.11006e-06	1.31168e-05	0	2.01145e-05	13.9359	0.000409933
P17667	0	0	0	0	0	0	0	0	2.72546e-05	1.77295e-05	2.85518e-05	1.22903e-05	1.72177e-05	5.71462e-06	2.37081e-05	2.84087e-05	0	2.01094e-05	13.9355	0.000409933
P19951	0	0	0	0	0	0	0	0	5.53147e-05	2.06669e-05	1.01521e-05	2.42309e-05	1.53019e-05	2.91015e-06	1.79394e-05	1.25387e-05	0	1.98818e-05	13.9191	0.000409933
P13141	0	0	0	0	0	0	0	0	5.8515e-06	2.5342e-05	8.88521e-06	1.74974e-05	5.30857e-05	1.66641e-05	1.47403e-05	1.59241e-05	0	1.97488e-05	13.9094	0.000409933
P28794	0	0	0	0	0	0	0	0	3.96558e-06	0	3.33277e-05	1.12716e-05	3.67965e-06	7.10144e-06	5.75845e-05	4.10551e-05	0	1.97482e-05	13.9093	0.00146006
P16924	0	0	0	0	0	0	0	0	3.73477e-05	2.02003e-05	2.19917e-05	2.05034e-05	1.67682e-05	8.45793e-06	1.45624e-05	1.78076e-05	0	1.97049e-05	13.9062	0.000409933
P13018	0	0	0	0	0	0	0	0	2.65526e-05	5.48166e-05	0	2.56214e-05	1.15551e-05	0	1.81713e-05	2.08338e-05	0	1.96938e-05	13.9054	0.0045693
P1584	0	0	0	0	0	0	0	0	3.66938e-05	4.81044e-06	1.71516e-05	1.85346e-05	2.55838e-05	1.41845e-05	1.64966e-05	2.39819e-05	0	1.96797e-05	13.9043	0.000409933
P16149	0	0	0	0	0	0	0	0	2.61615e-05	2.8937e-05	2.88356e-05	1.45952e-05	1.56291e-05	8.22458e-06	2.07124e-05	1.43014e-05	0	1.96746e-05	13.904	0.000409933
P11506	0	0	0	0	0	0	0	0	2.52281e-06	2.82681e-05	3.21515e-05	8.67802e-06	1.75882e-05	7.36507e-06	5.6141e-05	3.86042e-06	0	1.95719e-05	13.8964	0.000409933
P15246	0	0	0	0	0	0	0	0	1.66549e-05	3.06295e-05	3.90628e-05	1.83936e-05	7.20798e-06	6.04736e-06	2.39942e-05	1.42937e-05	0	1.95355e-05	13.8937	0.000409933
P26169	0	0	0	0	0	0	0	0	7.73474e-05	1.60919e-05	1.09844e-05	7.8224e-06	1.0293e-05	1.32482e-05	8.94027e-06	1.14755e-05	0	1.95254e-05	13.893	0.000409933
P25890	0	0	0	0	0	0	0	0	2.66093e-05	2.14103e-05	2.14701e-05	2.32047e-05	9.01876e-06	6.30861e-06	2.91868e-05	1.88979e-05	0	1.95133e-05	13.8921	0.000409933
P30470	0	0	0	0	0	0	0	0	8.24826e-06	1.07049e-05	1.4065e-05	1.24288e-05	2.44439e-05	1.20622e-05	5.03534e-05	2.37683e-05	0	1.95093e-05	13.8918	0.000409933
P26042	0	0	0	0	0	0	1.0312e-08	0	2.09999e-05	5.30753e-05	1.62569e-05	2.00118e-05	1.23944e-05	2.06009e-06	1.76943e-05	1.3968e-05	1.289e-09	1.95576e-05	13.8892	0.000553535
P16005	0	0	0	0	0	0	0	0	1.05678e-05	2.56407e-05	2.81774e-05	9.4879e-06	1.90343e-05	7.79789e-06	1.96983e-05	3.52178e-05	0	1.94528e-05	13.8876	0.000409933
P20186	0	0	0	0	0	0	0	0	3.39505e-05	2.81496e-05	2.60083e-05	9.66777e-06	1.89838e-05	7.53921e-06	1.47171e-05	1.65261e-05	0	1.94428e-05	13.8869	0.000409933
P4342	0	0	0	0	0	0	0	0	1.67646e-05	1.35124e-05	2.15976e-05	2.13964e-05	1.02194e-05	1.2939e-05	4.60349e-05	1.29267e-05	0	1.94239e-05	13.8855	0.000409933
P15923	0	0	0	0	0	0	0	0	4.4195e-05	2.97215e-05	1.11692e-05	1.802e-05	1.51842e-05	1.04299e-05	1.22364e-05	1.43663e-05	0	1.94153e-05	13.8848	0.000409933
P15523	0	0	0	0	0	0	0	0	1.38158e-05	2.56243e-05	2.05249e-05	3.22114e-05	8.43731e-06	6.84163e-06	3.42439e-05	1.23772e-05	0	1.92596e-05	13.8732	0.000409933
P24669	0	0	0	0	0	0	0	0	5.50182e-05	1.96315e-05	1.82566e-05	2.036e-05	5.42737e-06	1.5772e-05	9.28403e-06	9.55125e-06	0	1.91626e-05	13.8659	0.000409933
P25513	0	0	0	0	0	0	0	0	2.10169e-05	2.5264e-05	3.43408e-05	1.3502e-05	1.4609e-05	9.54778e-06	1.9488e-05	1.49589e-05	0	1.90909e-05	13.8605	0.000409933
P29777	0	0	0	0	0	0	0	0	2.39904e-05	2.03992e-05	5.44231e-06	1.26352e-05	1.07436e-05	5.2848e-06	6.59363e-05	7.9982e-06	0	1.90538e-05	13.8577	0.000409933
P26173	0	0	0	0	0	0	0	0	3.78739e-05	1.36506e-05	1.437e-05	0	2.21601e-05	3.31409e-05	1.34565e-05	1.73331e-05	0	1.89981e-05	13.8535	0.00146006
P24272	0	0	0	0	0	0	0	0	4.69564e-05	1.72147e-05	1.60503e-05	2.17869e-05	0	1.53145e-05	3.25037e-05	2.10505e-06	0	1.89915e-05	13.853	0.00146006
P5715	0	0	0	0	0	0	0	0	4.41181e-05	3.32571e-05	5.80312e-06	1.23881e-05	1.5435e-05	0	1.60732e-05	2.48437e-05	0	1.89898e-05	13.8529	0.00146006
P25261	0	0	0	0	0	0	0	0	1.22164e-05	2.4322e-05	1.45944e-05	0	5.35028e-05	1.03178e-05	2.74634e-05	9.37294e-06	0	1.89737e-05	13.8516	0.00146006
P15644	0	0	0	0	0	0	0	0	1.17048e-05	1.8391e-05	2.76793e-05	2.15522e-05	1.31913e-05	8.40267e-06	3.65308e-05	1.42961e-05	0	1.89685e-05	13.8512	0.000409933
P24538	0	0	0	0	0	0	0	0	2.57961e-05	1.9421e-05	2.15879e-05	1.89978e-05	2.81995e-05	1.13381e-05	1.91799e-05	6.94013e-06	0	1.89325e-05	13.8485	0.000409933
P13348	0	0	0	0	0	0	0	0	2.2186e-05	0	1.38121e-05	3.56137e-05	3.12594e-05	1.03872e-05	0	3.81181e-05	0	1.89221e-05	13.8477	0.0045693
P20296	0	0	0	0	0	0	0	0	2.06081e-05	1.80335e-05	9.88768e-06	1.69994e-05	1.47382e-05	1.33986e-05	4.07249e-05	1.66899e-05	0	1.8885e-05	13.8449	0.000409933
P1114	0	0	0	0	0	0	0	0	6.50162e-06	1.9867e-05	3.73255e-05	1.18769e-05	1.13535e-05	9.85997e-06	4.25064e-05	1.11778e-05	0	1.88086e-05	13.839	0.000409933
P24190	0	0	0	0	0	0	0	0	2.46985e-05	2.06188e-05	1.17937e-05	1.90888e-05	1.45858e-05	7.25327e-06	4.13549e-05	1.09488e-05	0	1.87928e-05	13.8378	0.000409933
P31032	0	0	0	0	0	0	0	0	1.14584e-05	2.34112e-05	2.89979e-05	2.14456e-05	1.61842e-05	1.87649e-05	1.08393e-05	1.91675e-05	0	1.87836e-05	13.8371	0.000409933
P1011	0	0	0	0	0	0	0	0	3.13041e-05	1.40029e-05	1.94922e-05	1.02418e-05	1.02554e-05	1.00969e-05	4.30263e-05	1.16569e-05	0	1.87596e-05	13.8353	0.000409933
P2903	0	0	0	0	0	0	0	0	6.62923e-05	6.72921e-06	1.7763e-05	1.64209e-05	9.75461e-06	1.33554e-05	1.28348e-05	6.86293e-06	0	1.87516e-05	13.8346	0.000409933
P15863	0	0	0	0	0	0	0	0	9.04966e-06	7.88841e-06	9.09087e-06	0	1.08749e-05	3.37048e-06	0.00010128	8.44461e-06	0	1.87498e-05	13.8345	0.00146006
P24206	0	0	0	0	0	0	0	0	2.15807e-05	3.04951e-05	1.6737e-05	2.1314e-05	1.70436e-05	8.7416e-06	2.4827e-05	9.15945e-06	0	1.87373e-05	13.8335	0.000409933
P17381	0	0	0	0	0	0	0	0	1.38843e-05	2.14731e-05	1.06855e-05	3.15722e-05	2.74014e-05	1.77529e-05	8.26874e-06	1.8289e-05	0	1.86659e-05	13.828	0.000409933
P10907	0	0	0	0	0	0	0	0	2.62935e-05	2.78996e-05	9.52803e-06	1.34759e-05	6.01281e-06	1.4379e-05	3.43611e-05	1.73077e-05	0	1.86572e-05	13.8274	0.000409933
P1473	0	0	0	0	0	0	0	0	3.20559e-05	1.53123e-05	1.32763e-05	9.48017e-06	2.04839e-05	9.42969e-06	3.19023e-05	1.71064e-05	0	1.86309e-05	13.8253	0.000409933
P152	0	0	0	0	0	0	0	0	2.67238e-05	1.67445e-05	2.74715e-05	2.37853e-05	0	1.7102e-05	2.61942e-05	1.09442e-05	0	1.86207e-05	13.8245	0.00146006
P20302	0	0	0	0	0	0	0	0	2.45644e-05	1.658e-05	3.43135e-05	1.16189e-05	2.38908e-05	1.50236e-05	1.31171e-05	9.64625e-06	0	1.85943e-05	13.8225	0.000409933
P16494	0	0	0	0	0	0	0	0	1.89466e-05	2.30262e-05	4.8652e-05	1.21114e-05	2.53733e-05	3.314e-08	1.76963e-05	2.27508e-06	0	1.85142e-05	13.8163	0.000409933
P10360	0	0	0	0	0	0	0	0	1.08976e-05	3.19401e-05	1.60613e-05	2.17185e-05	8.3066e-06	9.76415e-06	2.49041e-05	2.41145e-05	0	1.84634e-05	13.8123	0.000409933
P26409	0	0	0	0	0	0	0	0	1.41496e-05	1.68123e-05	2.07165e-05	2.6637e-05	1.8138e-05	1.75007e-05	1.34288e-05	2.03079e-05	0	1.84614e-05	13.8121	0.000409933
P20067	0	0	0	0	0	0	0	0	7.66447e-05	1.25718e-05	7.30284e-06	1.28191e-05	1.02599e-05	5.20976e-06	1.18788e-05	1.06483e-05	0	1.84169e-05	13.8087	0.000409933
P26508	0	0	0	0	0	0	0	0	1.38814e-05	1.63673e-05	1.61702e-05	3.60787e-05	1.81759e-05	1.34637e-05	1.0474e-05	2.19755e-05	0	1.83233e-05	13.8013	0.000409933
P10224	0	0	0	0	0	0	0	0	2.75074e-05	1.8964e-05	1.08944e-05	2.2678e-05	1.2202e-05	1.40845e-05	2.53068e-05	1.49058e-05	0	1.83179e-05	13.8009	0.000409933
P6695	0	0	0	0	0	0	0	0	9.54843e-06	1.21577e-05	6.04491e-06	1.42702e-05	1.25009e-05	7.35849e-05	1.20091e-06	1.72257e-05	0	1.83167e-05	13.8008	0.000409933
P6050	0	0	0	0	0	0	0	0	1.19116e-05	1.98504e-05	2.98415e-05	1.35651e-05	1.55286e-05	1.72707e-05	3.00888e-05	8.4169e-06	0	1.83092e-05	13.8002	0.000409933
P11515	0	0	0	0	0	0	0	0	5.17139e-06	1.47277e-05	3.32803e-05	1.14855e-05	9.45892e-06	1.1417e-05	4.21954e-05	1.86154e-05	0	1.82939e-05	13.799	0.000409933
P3046	0	0	0	0	0	0	0	0	2.9064e-05	1.26739e-05	2.95059e-05	1.96698e-05	1.88548e-05	1.03578e-05	8.80789e-06	1.73352e-05	0	1.82837e-05	13.7982	0.000409933
P18977	0	0	0	0	0	0	0	0	9.0575e-06	2.53672e-05	3.90203e-05	1.85132e-05	1.26674e-05	1.34755e-05	7.58405e-06	2.02831e-05	0	1.8246e-05	13.7952	0.000409933
P25210	0	0	0	0	0	0	0	0	6.8676e-05	1.10168e-05	1.98796e-05	1.3754e-05	6.03611e-06	6.38477e-06	1.33565e-05	6.65667e-06	0	1.82201e-05	13.7932	0.000409933
P17046	0	0	0	0	0	0	0	0	0	5.3872e-05	3.02721e-05	2.11953e-05	0	0	3.72737e-05	2.98863e-06	0	1.82002e-05	13.7916	0.012777
P19664	0	0	0	0	0	0	0	0	3.44836e-05	0	1.88708e-05	0	1.74719e-05	2.50203e-05	9.70179e-07	4.85674e-05	0	1.8173e-05	13.7894	0.0045693
P18586	0	0	0	0	0	0	0	0	6.7526e-06	1.68352e-05	4.48994e-05	1.18746e-05	7.76932e-06	8.51535e-06	2.43067e-05	2.42768e-05	0	1.81537e-05	13.7879	0.000409933
P7042	0	0	0	0	0	0	0	0	0	1.08286e-05	3.58785e-06	6.19913e-06	1.07008e-05	0	0.000113522	0	0	1.81048e-05	13.784	0.012777
P6926	0	0	0	0	0	0	0	0	5.51532e-06	0	0	0	3.70299e-05	8.11366e-05	2.0983e-05	0	0	1.80831e-05	13.7823	0.0324742
P5401	0	0	0	0	0	0	0	0	0.000100902	5.93858e-06	2.52013e-06	1.35843e-05	5.52926e-06	4.8388e-06	3.99595e-06	7.29146e-06	0	1.80751e-05	13.7816	0.000409933
P30580	0	0	0	0	0	0	0	0	1.93504e-05	2.78471e-05	2.38786e-05	1.77931e-05	3.49888e-06	1.16428e-05	1.90456e-05	2.12576e-05	0	1.80393e-05	13.7788	0.000409933
P26255	0	0	0	0	0	0	0	0	2.82395e-05	2.57624e-05	1.00585e-05	1.64199e-05	1.04966e-05	6.55287e-06	2.95416e-05	1.70426e-05	0	1.80142e-05	13.7768	0.000409933
P11395	0	0	0	0	0	0	0	0	6.08515e-05	9.33528e-06	3.54009e-06	1.04742e-05	1.04507e-05	2.49435e-06	3.33674e-05	1.35946e-05	0	1.80135e-05	13.7767	0.000409933
P12448	0	0	0	0	0	0	0	0	1.7405e-05	3.82153e-05	1.06655e-05	1.6883e-05	0	1.898e-05	3.41415e-05	7.67082e-06	0	1.79951e-05	13.7752	0.00146006
P13571	0	0	0	0	0	0	0	0	5.50384e-06	1.93741e-05	1.89038e-05	2.33445e-05	1.56462e-05	2.1561e-05	9.36253e-06	2.93701e-05	0	1.78833e-05	13.7662	0.000409933
P26598	0	0	0	0	0	0	0	0	1.6345e-05	3.26289e-05	1.31868e-05	1.99515e-05	3.25252e-05	3.0372e-06	9.06001e-06	1.58112e-05	0	1.78182e-05	13.761	0.000409933
P1085	0	0	0	0	0	0	0	0	6.92254e-06	1.41016e-05	4.00823e-05	6.8982e-06	7.25543e-06	1.70022e-05	4.27589e-05	7.14491e-06	0	1.77708e-05	13.7571	0.000409933
P25514	0	0	0	0	0	0	0	0	3.98751e-05	1.53166e-05	2.69191e-05	5.60601e-06	2.60173e-05	7.55112e-06	1.0765e-05	8.72623e-06	0	1.75971e-05	13.743	0.000409933
P18341	0	0	0	0	0	0	0	0	3.45315e-06	1.7376e-05	1.90466e-05	4.26994e-05	2.84432e-05	9.96283e-06	9.5552e-06	9.98765e-06	0	1.75655e-05	13.7404	0.000409933
P19982	0	0	0	0	0	0	0	0	1.9763e-05	3.16706e-05	1.44954e-05	2.33015e-05	1.33517e-05	8.27093e-06	1.55994e-05	1.38897e-05	0	1.75428e-05	13.7385	0.000409933
P10845	0	0	0	0	0	0	0	0	1.20468e-05	1.73204e-05	8.62048e-06	9.88803e-06	2.08156e-05	5.7382e-06	5.33944e-05	1.24544e-05	0	1.75348e-05	13.7378	0.000409933
P16667	0	0	0	0	0	0	0	0	1.49934e-05	1.68835e-05	1.53628e-05	2.70871e-05	1.38116e-05	3.0776e-05	1.70955e-06	1.95014e-05	0	1.75157e-05	13.7363	0.000409933
P21054	0	0	0	0	0	0	0	0	4.6376e-06	2.9928e-05	4.43128e-05	9.77988e-06	1.90161e-05	4.67883e-06	1.44734e-05	1.31595e-05	0	1.74983e-05	13.7348	0.000409933
P25128	0	0	0	0	0	0	0	0	1.4281e-05	1.45462e-05	6.67748e-06	7.66213e-06	8.05658e-06	5.55301e-06	7.40337e-05	9.06473e-06	0	1.74844e-05	13.7337	0.000409933
P16075	0	0	0	0	0	0	0	0	1.24687e-05	2.12607e-05	2.4569e-05	1.9347e-05	9.80461e-06	7.85778e-06	2.72581e-05	1.68228e-05	0	1.74236e-05	13.7287	0.000409933
P12632	0	0	0	0	0	0	0	0	3.278e-05	1.02109e-07	4.13261e-05	0	2.34391e-05	7.9725e-06	0	3.36933e-05	0	1.74141e-05	13.7279	0.0045693
P21039	0	0	0	0	0	0	0	0	2.21838e-05	1.20619e-05	2.0018e-05	1.05474e-05	1.49989e-05	1.0308e-05	2.2251e-05	2.69465e-05	0	1.74144e-05	13.7279	0.000409933
P25603	0	0	0	0	0	0	0	0	2.85874e-05	2.67208e-05	6.91891e-06	1.99842e-05	7.91255e-06	5.31595e-06	3.00066e-05	1.3226e-05	0	1.7334e-05	13.7212	0.000409933
P20082	0	0	0	0	0	0	0	0	3.06785e-05	1.43989e-05	1.80036e-05	1.59032e-05	1.28954e-05	1.3464e-05	1.07124e-05	2.25189e-05	0	1.73219e-05	13.7202	0.000409933
P14210	0	0	0	0	0	0	0	0	1.92775e-05	1.55077e-05	2.68948e-05	2.62515e-06	1.70296e-05	1.72287e-05	0	3.97203e-05	0	1.72855e-05	13.7172	0.00146006
P15266	0	0	0	0	0	0	0	0	1.84884e-05	1.04177e-05	1.68714e-05	2.18437e-05	2.06622e-05	8.27619e-06	3.68881e-05	4.80661e-06	0	1.72818e-05	13.7169	0.000409933
P16459	0	0	0	0	0	0	0	0	4.22156e-05	2.55339e-05	1.31713e-05	1.91271e-05	1.2573e-05	6.66714e-06	6.10686e-06	1.2724e-05	0	1.72649e-05	13.7155	0.000409933
P16474	0	0	0	0	0	0	0	0	1.85809e-05	1.66878e-05	9.24565e-06	3.40997e-05	6.08095e-06	9.92936e-06	2.27543e-05	1.97912e-05	0	1.71462e-05	13.7055	0.000409933
P25606	0	0	0	0	0	0	0	0	3.51415e-05	2.32495e-05	0	2.17733e-05	1.79316e-05	1.58093e-05	1.05979e-05	1.26441e-05	0	1.71434e-05	13.7053	0.00146006
P15755	0	0	0	0	0	0	0	0	1.76516e-05	6.97665e-06	5.80901e-06	6.84523e-06	1.15175e-05	6.6474e-06	7.09378e-05	1.0396e-05	0	1.70976e-05	13.7014	0.000409933
P26191	0	0	0	0	0	0	0	0	3.55579e-05	7.01693e-06	1.05514e-05	2.9033e-05	1.22463e-05	1.18463e-05	2.14872e-05	8.74137e-06	0	1.706e-05	13.6983	0.000409933
P15630	0	0	0	0	0	0	0	0	5.96074e-05	1.11171e-05	2.22899e-05	1.26584e-05	6.96195e-06	4.9932e-06	9.67443e-06	8.4749e-06	0	1.69722e-05	13.6908	0.000409933
P16876	0	0	0	0	0	0	0	0	3.68421e-05	1.23449e-05	2.00289e-05	9.7946e-06	1.31163e-05	4.55248e-06	1.76565e-05	2.12014e-05	0	1.69422e-05	13.6882	0.000409933
P25826	0	0	0	0	0	0	0	0	1.21563e-05	1.05623e-05	8.50163e-06	3.85297e-05	1.81147e-05	6.2005e-06	3.13189e-05	1.00284e-05	0	1.69265e-05	13.6869	0.000409933
P11687	0	0	0	0	0	0	0	0	1.27272e-05	8.84176e-06	1.72016e-05	1.48599e-05	1.33105e-05	1.05396e-05	2.27593e-05	3.51195e-05	0	1.69199e-05	13.6864	0.000409933
P30462	0	0	0	0	0	0	0	0	2.18967e-05	3.16601e-05	2.75045e-05	1.31667e-05	8.78149e-06	7.74029e-06	1.12753e-05	1.33216e-05	0	1.69183e-05	13.6862	0.000409933
P12682	0	0	0	0	0	0	0	0	8.23632e-06	2.10056e-05	2.64599e-05	1.38793e-05	8.61834e-06	1.82799e-05	6.34584e-06	3.24633e-05	0	1.69111e-05	13.6856	0.000409933
P24280	0	0	0	0	0	0	0	0	2.05124e-05	7.75789e-06	5.94533e-06	6.13519e-06	8.61976e-06	7.12768e-06	6.99753e-05	8.50355e-06	0	1.68221e-05	13.678	0.000409933
P25493	0	0	0	0	0	0	0	0	2.32124e-05	2.62491e-05	1.70809e-05	8.86389e-06	1.80325e-05	1.21285e-05	2.00705e-05	8.70253e-06	0	1.67925e-05	13.6754	0.000409933
P11484	0	0	0	0	0	0	0	0	5.95309e-05	1.105e-05	1.1443e-05	1.2374e-05	1.03783e-05	8.94941e-06	1.49551e-05	5.62304e-06	0	1.6788e-05	13.6751	0.000409933
P881	0	0	0	0	0	0	0	0	4.05988e-06	2.03181e-05	8.8636e-06	1.08234e-05	2.41317e-05	1.05031e-05	3.29686e-05	2.25995e-05	0	1.67835e-05	13.6747	0.000409933
P6940	0	0	0	0	0	0	0	0	8.21952e-06	1.25579e-05	3.12303e-06	1.0238e-05	1.07671e-05	2.0779e-06	7.83094e-05	8.48162e-06	0	1.67218e-05	13.6694	0.000409933
P15528	0	0	0	0	0	0	0	0	1.87825e-05	1.39375e-05	2.11553e-05	1.58088e-05	1.31518e-05	1.15009e-05	2.65127e-05	1.2773e-05	0	1.67028e-05	13.6677	0.000409933
P31034	0	0	0	0	0	0	0	0	4.7635e-06	1.35427e-05	2.8172e-05	3.36225e-05	1.78943e-05	1.38303e-05	1.35055e-05	8.26739e-06	0	1.66998e-05	13.6675	0.000409933
P4387	0	0	0	0	0	0	0	0	2.96437e-05	4.78795e-06	1.012e-05	1.0113e-05	1.8112e-05	1.24786e-05	3.16559e-05	1.62104e-05	0	1.66402e-05	13.6623	0.000409933
P25088	0	0	0	0	0	0	0	0	2.83239e-05	1.79387e-05	1.224e-05	2.17142e-05	8.75666e-06	6.21663e-06	2.63402e-05	1.12339e-05	0	1.65955e-05	13.6584	0.000409933
P29368	0	0	0	0	0	0	0	0	8.27708e-06	1.45581e-05	9.15867e-06	1.31459e-05	1.62007e-05	8.38655e-06	4.34224e-05	1.9552e-05	0	1.65877e-05	13.6577	0.000409933
P21165	0	0	0	0	0	0	0	0	1.73873e-05	1.42187e-05	2.05929e-05	8.09594e-06	2.27415e-05	7.5686e-06	1.11387e-05	3.08187e-05	0	1.65703e-05	13.6562	0.000409933
P5465	0	0	0	0	0	0	0	0	5.32981e-05	1.6687e-05	9.27226e-06	1.52e-05	6.59147e-06	1.05297e-05	1.04468e-05	1.04014e-05	0	1.65533e-05	13.6548	0.000409933
P2384	0	0	0	0	0	0	0	0	1.71977e-07	2.75038e-05	1.72697e-06	3.00051e-05	2.06099e-05	2.03806e-05	0	3.19771e-05	0	1.65469e-05	13.6542	0.00146006
P7281	0	0	0	0	0	0	0	0	0	5.07275e-06	1.19501e-05	5.21305e-06	6.89777e-06	6.0854e-06	1.50584e-05	8.18545e-05	0	1.65165e-05	13.6515	0.00146006
P17775	0	0	0	0	0	0	0	0	2.32719e-05	1.62989e-05	1.47266e-05	3.04267e-05	7.61025e-06	4.40659e-06	2.48991e-05	1.04796e-05	0	1.6515e-05	13.6514	0.000409933
P29677	0	0	0	0	0	0	0	0	3.10839e-05	1.28396e-05	3.08434e-05	9.6189e-06	1.16e-05	4.6669e-06	2.04736e-05	1.09909e-05	0	1.65147e-05	13.6514	0.000409933
P24445	0	0	0	0	0	0	0	0	3.43232e-05	1.82894e-05	1.09043e-05	1.68182e-05	1.60537e-05	1.20147e-05	1.4838e-05	8.75668e-06	0	1.64998e-05	13.6501	0.000409933
P24484	0	0	0	0	0	0	0	0	2.19003e-05	1.71251e-05	1.10807e-05	8.57609e-06	2.05855e-05	2.14891e-05	7.71266e-06	2.34344e-05	0	1.6488e-05	13.649	0.000409933
P21249	0	0	0	0	0	0	0	0	1.07839e-05	9.56277e-06	1.11037e-05	9.40079e-06	8.25294e-06	4.05605e-06	7.23378e-05	5.6884e-06	0	1.63983e-05	13.6412	0.000409933
P157	0	0	0	0	0	0	0	0	3.26135e-06	1.56847e-05	9.93356e-06	1.94472e-05	8.29143e-06	0	1.22144e-05	6.22894e-05	0	1.63903e-05	13.6405	0.00146006
P15604	0	0	0	0	0	0	0	0	1.06739e-05	1.32338e-05	2.83947e-05	1.61329e-05	1.18386e-05	9.38971e-06	3.11438e-05	1.01747e-05	0	1.63728e-05	13.6389	0.000409933
P21242	0	0	0	0	0	0	0	0	2.24051e-05	9.59973e-06	1.08982e-05	1.1544e-05	2.07713e-05	9.55499e-06	3.34143e-05	1.22309e-05	0	1.63023e-05	13.6327	0.000409933
P15454	0	0	0	0	0	0	0	0	1.68179e-05	1.41899e-05	1.26566e-05	9.59194e-06	1.71595e-05	1.10229e-05	3.83503e-05	1.02927e-05	0	1.62602e-05	13.629	0.000409933
P6906	0	0	0	0	0	0	0	0	8.57741e-06	7.86227e-06	6.08519e-06	3.41923e-06	5.39632e-06	3.47121e-06	8.53502e-05	9.7458e-06	0	1.62385e-05	13.627	0.000409933
P308	0	0	0	0	0	0	0	0	3.60945e-05	1.77602e-05	1.53176e-05	9.73687e-06	3.24583e-05	1.30014e-05	1.40766e-06	4.07556e-06	0	1.62315e-05	13.6264	0.000409933
P909	0	0	0	0	0	0	0	0	6.55042e-06	1.25067e-05	3.57101e-05	1.02033e-05	7.30878e-06	7.8807e-06	3.90372e-05	1.06002e-05	0	1.62247e-05	13.6258	0.000409933
P5429	0	0	0	0	0	0	0	0	6.07889e-05	1.21082e-05	1.23088e-05	6.54362e-06	6.60364e-06	7.81006e-06	1.68557e-05	6.19962e-06	0	1.61523e-05	13.6194	0.000409933
P25733	0	0	0	0	0	0	0	0	9.02068e-06	2.43013e-05	1.25948e-05	3.61727e-05	1.5943e-05	1.15641e-05	8.06114e-06	1.15548e-05	0	1.61516e-05	13.6193	0.000409933
P11240	0	0	0	0	0	0	0	0	1.95934e-05	3.11273e-05	3.80449e-06	1.77657e-05	6.55576e-06	1.79935e-05	2.24184e-05	9.80281e-06	0	1.61327e-05	13.6176	0.000409933
P25307	0	0	0	0	0	0	0	0	2.16187e-05	2.01713e-05	2.40628e-05	1.23427e-05	1.39252e-05	8.06855e-06	1.63904e-05	1.22768e-05	0	1.61071e-05	13.6153	0.000409933
P21271	0	0	0	0	0	0	0	0	6.39127e-05	9.9697e-06	2.65302e-05	9.07031e-07	6.4092e-06	2.78234e-07	4.51387e-06	1.58493e-05	0	1.60463e-05	13.6099	0.000409933
P29752	0	0	0	0	0	0	0	0	1.37492e-05	1.76312e-05	8.77876e-06	1.52285e-05	1.06916e-05	1.39254e-05	3.98795e-05	8.43333e-06	0	1.60397e-05	13.6093	0.000409933
P2706	0	0	0	0	0	0	0	0	2.49258e-05	1.56328e-05	1.62377e-05	0	1.95239e-05	9.70162e-06	4.00324e-05	1.78537e-06	0	1.598e-05	13.6039	0.00146006
P15304	0	0	0	0	0	0	0	0	4.93722e-06	1.32908e-05	7.30165e-06	1.43265e-05	1.57101e-05	1.06274e-05	4.19398e-05	1.95052e-05	0	1.59548e-05	13.6016	0.000409933
P2247	0	0	0	0	0	0	0	0	3.69304e-05	1.03843e-05	2.49402e-06	1.93605e-05	7.78196e-06	0	2.61323e-05	2.38201e-05	0	1.5863e-05	13.5933	0.00146006
P18816	0	0	0	0	0	0	0	0	8.37717e-06	9.71839e-06	1.33494e-05	1.71809e-05	9.90345e-06	2.81114e-05	2.64969e-05	1.37547e-05	0	1.58615e-05	13.5932	0.000409933
P10983	0	0	0	0	0	0	0	0	1.41571e-05	1.94808e-05	9.68264e-06	2.17728e-05	1.00089e-05	2.06976e-05	1.23762e-05	1.85749e-05	0	1.58439e-05	13.5916	0.000409933
P28367	0	0	0	0	0	0	0	0	2.31066e-05	1.55911e-05	1.03712e-05	1.11333e-05	1.25311e-05	5.42791e-06	3.3868e-05	1.47004e-05	0	1.58412e-05	13.5913	0.000409933
P31763	0	0	0	0	0	0	0	0	1.97816e-05	0	1.87326e-05	1.21903e-05	2.75632e-05	0	2.86434e-05	1.96636e-05	0	1.58218e-05	13.5895	0.0045693
P7231	0	0	0	0	0	0	0	0	1.66607e-05	3.07171e-05	1.35474e-05	1.68451e-05	1.0258e-05	1.23639e-06	6.94511e-06	3.02418e-05	0	1.58064e-05	13.5881	0.000409933
P26061	0	0	0	0	0	0	0	0	2.18495e-05	1.20301e-05	1.00247e-05	2.59136e-05	1.5878e-05	1.67233e-05	1.18811e-05	1.20163e-05	0	1.57896e-05	13.5866	0.000409933
P24312	0	0	0	0	0	0	0	0	2.11033e-05	2.26946e-05	8.07961e-06	1.46025e-05	1.30905e-05	4.99207e-06	3.34722e-05	7.64962e-06	0	1.57106e-05	13.5794	0.000409933
P10912	0	0	0	0	0	0	0	0	5.34886e-05	9.99153e-06	2.12705e-05	1.06241e-05	4.05333e-06	7.46115e-06	1.2182e-05	6.43106e-06	0	1.56878e-05	13.5773	0.000409933
P17658	0	0	0	0	0	0	0	0	1.29971e-05	1.70773e-05	3.04395e-05	5.46486e-06	2.35085e-05	4.50145e-06	1.8795e-05	1.26747e-05	0	1.56823e-05	13.5768	0.000409933
P25947	0	0	0	0	0	0	0	0	2.5597e-05	1.49447e-05	1.43567e-05	1.10433e-05	1.29693e-05	0	3.21825e-05	1.43615e-05	0	1.56819e-05	13.5767	0.00146006
P16946	0	0	0	0	0	0	0	0	1.67527e-05	7.1242e-06	1.18874e-05	1.5303e-05	5.31461e-06	1.23853e-05	3.89278e-05	1.75968e-05	0	1.56615e-05	13.5748	0.000409933
P20925	0	0	0	0	0	0	0	0	3.1653e-05	1.99326e-05	8.11842e-06	1.35634e-05	1.11481e-05	2.94099e-06	2.42648e-05	1.36385e-05	0	1.56575e-05	13.5745	0.000409933
P23671	0	0	0	0	0	0	0	0	8.6656e-06	2.84395e-05	2.24403e-05	2.0149e-05	5.04618e-06	7.79059e-06	1.83936e-05	1.3915e-05	0	1.5605e-05	13.5696	0.000409933
P11753	0	0	0	0	0	0	0	0	8.59016e-06	1.64055e-05	1.30544e-05	8.55944e-06	1.12508e-05	5.42823e-06	3.02396e-05	3.10158e-05	0	1.5568e-05	13.5662	0.000409933
P11095	0	0	0	0	0	0	0	0	6.8317e-05	1.59777e-05	4.6393e-06	1.10947e-05	4.80148e-06	3.97078e-06	5.25308e-06	1.01408e-05	0	1.55244e-05	13.5622	0.000409933
P2781	0	0	0	0	0	0	0	0	5.8185e-06	1.55544e-05	4.90768e-05	8.17275e-06	1.16367e-05	7.45961e-06	1.6635e-05	9.52706e-06	0	1.54851e-05	13.5585	0.000409933
P23817	0	0	0	0	0	0	0	0	8.84247e-06	2.56623e-05	1.52455e-05	1.67483e-05	7.42785e-06	1.03013e-05	2.5297e-05	1.4192e-05	0	1.54646e-05	13.5566	0.000409933
P30682	0	0	0	0	0	0	0	0	1.70716e-05	2.50645e-05	9.32232e-06	9.40321e-06	0	1.12183e-05	4.30241e-05	8.40572e-06	0	1.54387e-05	13.5542	0.00146006
P26239	0	0	0	0	0	0	0	0	5.53386e-05	8.05975e-06	1.11103e-05	1.04014e-05	3.94774e-06	6.99783e-06	1.79742e-05	9.58233e-06	0	1.54265e-05	13.553	0.000409933
P24816	0	0	0	0	0	0	0	0	0	1.00876e-05	1.85091e-05	8.40578e-06	4.71693e-05	1.76396e-05	2.15915e-05	0	0	1.54254e-05	13.5529	0.0045693
P23836	0	0	0	0	0	0	0	0	8.12471e-06	3.06793e-05	1.88866e-05	1.31625e-05	7.46736e-06	1.23497e-05	1.97031e-05	1.29779e-05	0	1.54189e-05	13.5523	0.000409933
P2448	0	0	0	0	0	0	0	0	3.91724e-05	1.47165e-05	2.47568e-06	1.49531e-05	1.3884e-05	1.30935e-05	1.09031e-05	1.37584e-05	0	1.53696e-05	13.5477	0.000409933
P31802	0	0	0	0	0	0	0	0	1.6454e-05	1.74009e-05	2.05319e-05	1.32464e-05	1.72659e-05	1.40956e-05	1.08057e-05	1.30911e-05	0	1.53614e-05	13.5469	0.000409933
P15948	0	0	0	0	0	0	0	0	1.95382e-05	1.53337e-05	7.54921e-06	1.3142e-05	9.43751e-06	1.27876e-05	2.42947e-05	2.07024e-05	0	1.53482e-05	13.5457	0.000409933
P16199	0	0	0	0	0	0	0	0	1.37801e-05	1.40337e-05	6.98497e-06	1.44214e-05	1.6626e-05	2.58056e-05	2.00727e-05	1.0686e-05	0	1.53013e-05	13.5413	0.000409933
P12117	0	0	0	0	0	0	0	0	1.03005e-05	2.02483e-05	2.91317e-05	1.0292e-05	1.85904e-05	3.7002e-06	1.02409e-05	1.98591e-05	0	1.52954e-05	13.5407	0.000409933
P24786	0	0	0	0	0	0	0	0	3.10475e-05	3.03096e-05	1.84025e-06	2.50113e-05	3.67894e-06	1.57434e-06	7.97842e-06	2.07145e-05	0	1.52693e-05	13.5383	0.000409933
P15013	0	0	0	0	0	0	0	0	9.43012e-06	1.76052e-05	6.39837e-06	5.52918e-05	1.42875e-05	6.44145e-06	0	1.22988e-05	0	1.52192e-05	13.5335	0.00146006
P11822	0	0	0	0	0	0	0	0	1.0852e-05	1.99682e-05	1.2003e-05	1.38112e-05	1.48357e-05	1.61969e-05	2.5821e-05	8.21803e-06	0	1.52132e-05	13.533	0.000409933
P6901	0	0	0	0	0	0	0	0	9.78158e-06	8.12622e-06	7.74567e-06	5.07758e-06	4.62755e-06	6.01401e-06	7.54594e-05	4.82014e-06	0	1.52065e-05	13.5323	0.000409933
P12401	0	0	0	0	0	0	0	0	2.75437e-05	1.57249e-05	6.17892e-06	7.21735e-05	0	0	0	0	0	1.52026e-05	13.5319	0.0324742
P15838	0	0	0	0	0	0	0	0	2.26176e-05	7.67971e-06	5.09058e-06	1.25187e-06	1.05262e-05	5.07887e-06	6.39107e-05	5.17939e-06	0	1.51669e-05	13.5286	0.000409933
P10227	0	0	0	0	0	0	0	0	5.44194e-05	0	1.13609e-05	8.14839e-06	7.84988e-06	1.40249e-05	1.60107e-05	9.36028e-06	0	1.51468e-05	13.5266	0.00146006
P4540	0	0	0	0	0	0	0	0	1.16698e-05	2.34014e-05	1.07139e-05	7.10709e-06	1.26616e-05	2.94204e-06	3.61957e-05	1.64323e-05	0	1.51405e-05	13.526	0.000409933
P5022	0	0	0	0	0	0	0	0	3.50432e-05	2.46688e-05	8.11523e-06	2.57338e-05	1.04453e-05	4.03711e-06	3.38371e-06	9.06794e-06	0	1.50619e-05	13.5185	0.000409933
P14934	0	0	0	0	0	0	0	0	4.31086e-05	1.47409e-05	6.01112e-06	1.46471e-05	3.17104e-06	1.19674e-05	1.40616e-05	1.26298e-05	0	1.50422e-05	13.5166	0.000409933
P20818	0	0	0	0	0	0	0	0	5.50368e-06	6.92081e-06	2.18554e-05	7.94055e-06	2.01305e-05	8.08949e-06	1.21347e-05	3.75872e-05	0	1.50203e-05	13.5145	0.000409933
P5590	0	0	0	0	0	0	0	0	3.9492e-05	9.52727e-06	0	2.98668e-05	1.77059e-05	1.37322e-05	6.53452e-06	2.86461e-06	0	1.49654e-05	13.5093	0.00146006
P29637	0	0	0	0	0	0	0	0	1.51722e-05	1.51968e-05	9.10893e-06	1.51018e-05	1.48219e-05	2.48863e-05	1.4218e-05	1.03029e-05	0	1.48511e-05	13.4982	0.000409933
P5472	0	0	0	0	0	0	0	0	3.92907e-05	2.60873e-06	2.50295e-05	0	0	6.58624e-06	2.89607e-05	1.62896e-05	0	1.48457e-05	13.4977	0.0045693
P10951	0	0	0	0	0	0	0	0	1.29744e-05	9.6115e-06	1.31425e-05	2.11533e-05	1.85313e-05	1.90744e-05	1.18671e-05	1.21601e-05	0	1.48143e-05	13.4946	0.000409933
P3613	0	0	0	0	0	0	0	0	2.54316e-05	1.45287e-05	1.09382e-05	8.20107e-06	8.99898e-06	9.25661e-06	2.76843e-05	1.33958e-05	0	1.48044e-05	13.4937	0.000409933
P10843	0	0	0	0	0	0	0	0	1.05377e-05	8.5854e-06	7.83395e-06	4.90135e-06	1.76883e-05	6.39985e-06	5.22265e-05	1.01684e-05	0	1.47927e-05	13.4925	0.000409933
P16038	0	0	0	0	0	0	0	0	1.52301e-05	1.34742e-05	1.20761e-05	7.67912e-06	1.87259e-05	8.38893e-06	1.44555e-05	2.82059e-05	0	1.47795e-05	13.4912	0.000409933
P31146	0	0	0	0	0	0	0	0	6.11775e-06	1.16723e-05	1.2253e-05	1.4733e-05	1.17106e-05	2.63294e-06	3.12437e-05	2.76936e-05	0	1.47571e-05	13.489	0.000409933
P11198	0	0	0	0	0	0	0	0	2.56998e-05	3.16303e-05	5.42445e-06	1.4938e-05	3.36603e-06	1.29921e-05	1.29242e-05	1.10469e-05	0	1.47527e-05	13.4886	0.000409933
P20668	0	0	0	0	0	0	0	0	1.23834e-05	1.13871e-05	1.93353e-05	2.43576e-05	2.1006e-05	6.02279e-06	1.20654e-05	1.11461e-05	0	1.4713e-05	13.4847	0.000409933
P26282	0	0	0	0	0	0	0	0	5.98969e-06	2.03316e-05	1.61976e-05	1.55057e-05	1.31753e-05	8.21907e-06	2.84523e-05	9.81678e-06	0	1.4711e-05	13.4845	0.000409933
P12593	0	0	0	0	0	0	0	0	5.68249e-06	1.3021e-05	2.01619e-05	9.20345e-06	9.68719e-06	1.72552e-05	6.47754e-06	3.59826e-05	0	1.46839e-05	13.4819	0.000409933
P13002	0	0	0	0	0	0	0	0	6.90472e-06	7.30153e-06	7.98525e-06	1.21231e-05	9.53117e-06	7.3225e-06	9.27818e-06	5.70062e-05	0	1.46816e-05	13.4816	0.000409933
P5502	0	0	0	0	0	0	0	0	6.00357e-05	1.57495e-05	1.30726e-05	8.67409e-06	8.82704e-06	0	4.84469e-06	6.09277e-06	0	1.4662e-05	13.4797	0.00146006
P3319	0	0	0	0	0	0	0	0	1.81816e-05	9.35043e-06	4.39389e-06	1.14396e-05	1.69987e-05	3.95956e-06	4.40448e-05	8.35557e-06	0	1.45905e-05	13.4727	0.000409933
P6491	0	0	0	0	0	0	0	0	1.27775e-05	2.09814e-05	1.6076e-05	0	1.90097e-05	4.39027e-06	1.33235e-05	3.0127e-05	0	1.45857e-05	13.4722	0.00146006
P25212	0	0	0	0	0	0	0	0	1.73112e-05	5.12105e-06	2.69815e-05	7.9983e-06	9.84773e-06	6.64808e-06	6.22829e-06	3.63806e-05	0	1.45646e-05	13.4701	0.000409933
P31093	0	0	0	0	0	0	0	0	8.64642e-06	1.86014e-05	8.77015e-06	1.43603e-05	1.10771e-05	9.28825e-06	3.47971e-05	1.09091e-05	0	1.45562e-05	13.4693	0.000409933
P25814	0	0	0	0	0	0	0	0	3.4044e-05	9.72755e-06	1.57282e-05	7.29788e-06	1.32088e-05	8.85135e-06	1.4195e-05	1.33746e-05	0	1.45534e-05	13.469	0.000409933
P6999	0	0	0	0	0	0	0	0	5.11166e-06	1.17157e-05	6.47127e-06	3.81947e-06	4.0142e-06	3.87371e-06	7.07372e-05	1.05337e-05	0	1.45346e-05	13.4671	0.000409933
P6524	0	0	0	0	0	0	0	0	3.21248e-06	1.30884e-05	1.08489e-06	5.33499e-06	6.73207e-05	5.41339e-06	1.29242e-05	7.73282e-06	0	1.4514e-05	13.4651	0.000409933
P19624	0	0	0	0	0	0	0	0	6.15932e-05	7.62444e-06	1.47936e-05	8.70779e-06	6.03156e-06	3.38049e-06	1.23005e-05	6.76662e-07	0	1.43885e-05	13.4525	0.000409933
P6968	0	0	0	0	0	0	0	0	9.02961e-06	4.59871e-06	3.43024e-06	4.49848e-06	3.54726e-06	5.70495e-06	8.06154e-05	3.49198e-06	0	1.43646e-05	13.4501	0.000409933
P33027	0	0	0	0	0	0	0	0	7.91922e-06	2.76562e-05	4.58424e-05	3.38167e-06	1.42218e-05	6.86175e-06	1.13807e-06	7.00004e-06	0	1.42526e-05	13.4389	0.000409933
P2506	0	0	0	0	0	0	0	0	3.67217e-05	1.14827e-05	6.28662e-06	1.39577e-05	1.09928e-05	8.8854e-06	1.37111e-05	1.18138e-05	0	1.42315e-05	13.4367	0.000409933
P15925	0	0	0	0	0	0	0	0	2.7106e-05	2.2784e-05	7.94891e-06	1.54895e-05	1.17212e-05	6.43544e-06	1.01515e-05	1.21644e-05	0	1.42251e-05	13.4361	0.000409933
P2240	0	0	0	0	0	0	0	0	2.44632e-05	2.9033e-05	1.40951e-05	1.33903e-05	1.20828e-05	4.34155e-06	1.60321e-05	2.92514e-07	0	1.42163e-05	13.4352	0.000409933
P21381	0	0	0	0	0	0	0	0	4.46915e-05	1.19315e-05	0	9.05489e-06	1.76484e-05	7.77697e-06	1.60791e-05	6.24473e-06	0	1.41784e-05	13.4313	0.00146006
P15089	0	0	0	0	0	0	0	0	1.35403e-05	2.26689e-05	7.91331e-06	9.89476e-06	1.51568e-05	1.29869e-05	3.65723e-06	2.75117e-05	0	1.41662e-05	13.4301	0.000409933
P2967	0	0	0	0	0	0	0	0	0	0	3.1702e-05	2.71025e-06	3.95677e-05	6.60668e-06	2.18225e-05	1.08153e-05	0	1.4153e-05	13.4287	0.0045693
P853	0	0	0	0	0	0	0	0	1.1508e-05	1.37173e-05	1.61078e-05	1.68422e-05	5.19774e-06	1.87048e-05	1.19547e-05	1.91709e-05	0	1.41504e-05	13.4285	0.000409933
P8741	0	0	0	0	0	0	0	0	4.97278e-06	9.28398e-06	1.51221e-05	1.98938e-05	1.65126e-05	1.74069e-05	1.2265e-05	1.76118e-05	0	1.41336e-05	13.4268	0.000409933
P20062	0	0	0	0	0	0	0	0	1.05971e-05	2.8263e-05	8.69943e-06	1.00605e-05	9.00583e-06	4.08877e-06	3.44518e-05	7.83495e-06	0	1.41252e-05	13.4259	0.000409933
P16129	0	0	0	0	0	0	0	0	0	1.39321e-05	1.47982e-05	2.88557e-05	9.66314e-06	1.1206e-05	1.96746e-05	1.4692e-05	0	1.41027e-05	13.4236	0.00146006
P24653	0	0	0	0	0	0	0	0	3.23914e-05	3.75223e-06	6.38689e-06	1.63163e-05	1.40481e-05	7.08329e-06	2.26411e-05	9.96985e-06	0	1.40737e-05	13.4206	0.000409933
P25318	0	0	0	0	0	0	0	0	2.34409e-05	6.73247e-06	6.61744e-06	1.55107e-05	1.19477e-05	7.49789e-06	3.018e-05	1.06341e-05	0	1.40702e-05	13.4203	0.000409933
P25273	0	0	0	0	0	0	0	0	1.66006e-05	7.92419e-06	4.23752e-06	4.65408e-06	5.44577e-06	6.83019e-06	5.78163e-05	8.59081e-06	0	1.40124e-05	13.4143	0.000409933
P16752	0	0	0	0	0	0	0	0	1.29895e-05	6.87871e-06	1.27972e-05	1.60213e-05	0	4.30029e-05	7.06243e-06	1.29349e-05	0	1.39609e-05	13.409	0.00146006
P16756	0	0	0	0	0	0	0	0	4.61171e-05	1.14992e-05	7.98643e-06	8.68644e-06	1.00505e-05	2.95914e-06	1.76208e-05	6.50494e-06	0	1.39281e-05	13.4056	0.000409933
P23890	0	0	0	0	0	0	0	0	9.15971e-06	7.57251e-06	1.35026e-05	9.74877e-06	1.36787e-05	4.15115e-05	9.57424e-06	6.66107e-06	0	1.39261e-05	13.4054	0.000409933
P11304	0	0	0	0	0	0	0	0	4.09479e-06	1.43014e-06	4.52318e-06	0	4.46379e-05	2.70119e-05	8.75163e-06	2.05617e-05	0	1.38764e-05	13.4003	0.00146006
P3058	0	0	0	0	0	0	0	0	1.04414e-05	1.05762e-05	1.21814e-05	9.83246e-06	1.21782e-05	8.52891e-06	3.94916e-05	7.66403e-06	0	1.38618e-05	13.3987	0.000409933
P6620	0	0	0	0	0	0	0	0	5.33258e-06	2.01512e-05	2.36148e-05	1.03575e-05	0	2.8154e-05	4.89573e-06	1.81782e-05	0	1.38355e-05	13.396	0.00146006
P5539	0	0	0	0	0	0	0	0	1.79598e-06	1.00944e-05	1.25817e-05	0	0	0	8.62045e-05	0	0	1.38346e-05	13.3959	0.0324742
P15825	0	0	0	0	0	0	0	0	2.81503e-06	1.83096e-05	1.1139e-05	0	2.07265e-05	0	3.63284e-05	2.13021e-05	0	1.38276e-05	13.3952	0.0045693
P17092	0	0	0	0	0	0	0	0	3.17317e-06	1.39575e-05	1.09194e-05	2.3883e-05	6.39987e-06	1.35075e-05	1.81339e-05	2.05993e-05	0	1.38217e-05	13.3946	0.000409933
P15884	0	0	0	0	0	0	0	0	3.53205e-05	1.99291e-05	1.21957e-05	4.27339e-06	1.63032e-05	5.8678e-06	3.70442e-06	1.27689e-05	0	1.37954e-05	13.3918	0.000409933
P17845	0	0	0	0	0	0	0	0	1.91485e-05	0	1.70739e-05	3.94594e-06	9.56895e-06	4.4998e-06	3.35456e-05	2.25738e-05	0	1.37946e-05	13.3917	0.00146006
P4654	0	0	0	0	0	0	0	0	0	2.0576e-05	7.89005e-06	1.16488e-05	3.20086e-05	1.15198e-05	1.5905e-05	1.06043e-05	0	1.37691e-05	13.3891	0.00146006
P20608	0	0	0	0	0	0	0	0	1.37627e-05	1.74951e-05	8.15446e-06	1.55058e-05	9.31906e-06	1.49569e-05	1.56367e-05	1.51149e-05	0	1.37432e-05	13.3863	0.000409933
P16638	0	0	0	0	0	0	0	0	7.27975e-06	1.1541e-05	1.51427e-05	3.61553e-06	2.98886e-05	3.10278e-06	0	3.92787e-05	0	1.37311e-05	13.3851	0.00146006
P12128	0	0	0	0	0	0	0	0	4.18165e-05	5.65277e-06	2.19141e-05	9.05096e-06	7.24538e-06	4.44279e-06	1.33703e-05	6.33019e-06	0	1.37279e-05	13.3847	0.000409933
P26211	0	0	0	1.678e-08	0	0	0	0	3.8328e-05	1.15621e-05	2.82461e-05	4.58383e-06	2.75138e-05	0	2.78808e-05	4.11082e-05	2.0975e-09	2.24028e-05	13.3827	0.00245523
P17389	0	0	0	0	0	0	0	0	0	3.42489e-05	6.28215e-06	2.15699e-05	1.48099e-05	5.661e-06	1.30536e-05	1.38575e-05	0	1.36854e-05	13.3803	0.00146006
P17999	0	0	0	0	0	0	0	0	8.56159e-06	1.74421e-05	1.23883e-05	1.46229e-05	1.79325e-05	2.34848e-05	4.92294e-06	1.0085e-05	0	1.368e-05	13.3797	0.000409933
P25350	0	0	0	0	0	0	0	0	1.62265e-05	1.32697e-05	1.57915e-05	4.99593e-06	1.22192e-05	9.37203e-06	1.25549e-05	2.46853e-05	0	1.36394e-05	13.3754	0.000409933
P3093	0	0	0	0	0	0	0	0	9.25755e-06	1.17684e-05	7.56385e-06	9.8899e-06	2.3897e-05	2.67768e-05	1.53e-05	4.5463e-06	0	1.3625e-05	13.3739	0.000409933
P16246	0	0	0	0	0	0	0	0	6.92261e-06	1.03865e-05	8.34585e-06	9.3589e-06	2.33233e-05	7.37447e-06	3.15532e-05	1.12885e-05	0	1.35692e-05	13.368	0.000409933
P26041	0	0	0	0	0	0	0	0	1.84545e-05	2.31639e-05	4.11067e-06	1.15502e-05	6.45211e-06	6.92368e-06	3.21871e-05	5.39466e-06	0	1.35296e-05	13.3637	0.000409933
P30532	0	0	0	0	0	0	0	0	2.36128e-05	2.50716e-05	1.73047e-05	1.20314e-05	6.17079e-06	2.84974e-06	9.76916e-06	1.12978e-05	0	1.35135e-05	13.362	0.000409933
P21177	0	0	0	0	0	0	0	0	1.61303e-05	7.59847e-06	5.75871e-06	1.86188e-05	0	8.75615e-06	1.97284e-05	3.1211e-05	0	1.34752e-05	13.3579	0.00146006
P15990	0	0	0	0	0	0	0	0	2.02513e-05	1.23668e-05	2.32236e-05	6.59203e-06	9.29058e-06	3.82789e-06	1.07718e-05	2.11471e-05	0	1.34339e-05	13.3535	0.000409933
P32213	0	0	0	0	0	0	0	0	1.3395e-05	1.5313e-05	1.15993e-05	1.36913e-05	2.8554e-08	8.55408e-06	3.82067e-05	6.32993e-06	0	1.33897e-05	13.3488	0.000409933
P6083	0	0	0	0	0	0	0	0	1.12537e-05	3.2989e-05	5.24994e-06	1.44379e-05	6.20054e-06	1.64003e-05	6.37735e-06	1.41228e-05	0	1.33789e-05	13.3476	0.000409933
P12082	0	0	0	0	0	0	0	0	6.92348e-06	3.25448e-05	7.44063e-07	2.41902e-06	1.5012e-05	7.54789e-06	4.18161e-05	0	0	1.33759e-05	13.3473	0.00146006
P24489	0	0	0	0	0	0	0	0	0	2.24881e-05	1.94235e-05	6.30954e-06	8.372e-06	9.77252e-06	1.67398e-05	2.36588e-05	0	1.33455e-05	13.344	0.00146006
P25451	0	0	0	0	0	0	0	0	1.06339e-05	1.49096e-05	1.51571e-05	1.31652e-05	2.13749e-05	1.05154e-05	1.301e-05	7.63574e-06	0	1.33002e-05	13.3391	0.000409933
P4179	0	0	0	0	0	0	0	0	1.3419e-05	1.55128e-05	2.97441e-05	1.33211e-05	8.48852e-06	7.46258e-06	1.20446e-05	5.91471e-06	0	1.32384e-05	13.3324	0.000409933
P19166	0	0	0	0	0	0	0	0	1.1753e-05	0	7.8004e-06	1.30935e-05	3.43418e-05	8.15341e-06	2.73785e-06	2.79565e-05	0	1.32296e-05	13.3314	0.00146006
P6197	0	0	0	0	0	0	0	0	0	1.83582e-05	1.4939e-05	3.8588e-05	2.83215e-06	8.22546e-06	1.17234e-05	1.11564e-05	0	1.32278e-05	13.3312	0.00146006
P15858	0	0	0	0	0	0	0	0	2.20321e-05	8.77567e-06	7.82397e-06	5.43231e-06	5.60514e-06	0	3.31636e-05	2.29814e-05	0	1.32268e-05	13.3311	0.00146006
P20158	0	0	0	0	0	0	0	0	8.83706e-06	1.66522e-05	2.87345e-05	5.14124e-06	1.5779e-05	6.8344e-06	1.27293e-05	1.0929e-05	0	1.32046e-05	13.3287	0.000409933
P25394	0	0	0	0	0	0	0	0	1.03465e-05	9.48081e-06	2.09578e-06	1.13363e-05	8.6705e-06	5.22903e-06	5.09649e-05	7.47025e-06	0	1.31993e-05	13.3281	0.000409933
P26854	0	0	0	0	0	0	0	0	0	7.10071e-06	0	1.09097e-05	2.68559e-05	1.47246e-05	2.77366e-05	1.80694e-05	0	1.31746e-05	13.3254	0.0045693
P30191	0	0	0	0	0	0	0	0	1.91697e-05	1.08475e-05	9.71084e-06	8.48947e-06	1.45069e-05	6.46075e-06	1.39246e-05	2.1974e-05	0	1.31355e-05	13.3211	0.000409933
P27894	0	0	0	0	0	0	0	0	1.46199e-05	1.76718e-05	8.71697e-06	2.13143e-06	2.09944e-05	7.4537e-06	1.66886e-05	1.67948e-05	0	1.3134e-05	13.3209	0.000409933
P16604	0	0	0	0	0	0	0	0	1.62601e-05	7.27651e-06	7.51536e-06	2.02982e-05	1.82782e-05	1.06733e-05	8.15054e-06	1.6307e-05	0	1.30949e-05	13.3166	0.000409933
P5436	0	0	0	0	0	0	0	0	4.81036e-05	6.20937e-06	1.40965e-05	1.31694e-05	3.25511e-06	9.51381e-06	0	1.02558e-05	0	1.30755e-05	13.3145	0.00146006
P28203	0	0	0	0	0	0	0	0	9.63651e-06	8.3406e-06	1.72011e-05	2.17799e-05	1.84629e-05	6.24329e-06	7.8065e-06	1.48778e-05	0	1.30436e-05	13.311	0.000409933
P20413	0	0	0	0	0	0	0	0	1.4349e-05	8.69309e-06	1.30428e-05	8.58733e-06	1.31215e-05	2.01645e-05	9.74908e-06	1.66219e-05	0	1.30411e-05	13.3107	0.000409933
P29562	0	0	0	0	0	0	0	0	8.82063e-06	1.62752e-05	9.43526e-06	2.32174e-05	2.03504e-05	7.67138e-06	9.57721e-06	8.90167e-06	0	1.30311e-05	13.3096	0.000409933
P22856	0	0	0	0	0	0	0	0	1.30992e-05	1.97195e-05	1.03949e-05	1.30572e-05	7.77095e-06	1.73017e-05	8.57892e-06	1.4143e-05	0	1.30082e-05	13.307	0.000409933
P4428	0	0	0	0	0	0	0	0	0	2.91657e-05	1.75201e-05	0	0	0	1.52547e-05	4.18915e-05	0	1.2979e-05	13.3038	0.0324742
P24527	0	0	0	0	0	0	0	0	2.744e-05	6.98707e-06	7.94416e-06	8.78905e-06	3.08147e-06	5.94673e-06	3.84299e-05	5.05767e-06	0	1.29595e-05	13.3016	0.000409933
P24607	0	0	0	0	0	0	0	0	2.60258e-05	8.83761e-06	5.85583e-06	1.15225e-05	3.02616e-06	2.9204e-06	3.20306e-05	1.33947e-05	0	1.29517e-05	13.3008	0.000409933
P16977	0	0	0	0	0	0	0	0	1.27274e-05	7.50402e-06	3.39555e-06	5.34128e-06	9.13678e-06	5.42487e-06	5.4504e-05	5.54149e-06	0	1.29469e-05	13.3002	0.000409933
P2857	0	0	0	0	0	0	0	0	5.19575e-05	1.36987e-05	4.65719e-06	7.13437e-06	9.05362e-06	3.87333e-06	9.37025e-06	3.72891e-06	0	1.29342e-05	13.2988	0.000409933
P5033	0	0	0	0	0	0	0	0	7.04814e-06	1.34059e-05	3.03875e-05	5.61423e-06	9.58053e-06	1.01283e-05	1.832e-05	8.95285e-06	0	1.29297e-05	13.2983	0.000409933
P2177	0	0	0	0	0	0	0	0	6.9068e-06	6.02979e-06	1.89959e-05	1.76979e-05	1.4478e-05	1.69637e-05	6.94488e-06	1.52759e-05	0	1.29116e-05	13.2963	0.000409933
P19322	0	0	0	0	0	0	0	0	6.71015e-06	3.07567e-05	1.69943e-05	1.44862e-05	2.34325e-06	6.78342e-06	1.12499e-05	1.38408e-05	0	1.28956e-05	13.2945	0.000409933
P1876	0	0	0	0	0	0	0	0	8.76558e-06	2.20013e-05	8.8028e-06	1.78308e-05	1.34622e-05	1.02497e-05	1.65651e-05	5.34813e-06	0	1.28782e-05	13.2926	0.000409933
P4669	0	0	0	0	0	0	0	0	5.75838e-06	1.68644e-05	2.60738e-05	9.16458e-06	2.44551e-06	6.37942e-06	2.49207e-05	1.13708e-05	0	1.28722e-05	13.2919	0.000409933
P25575	0	0	0	0	0	0	0	0	1.68285e-05	1.32285e-05	5.79951e-06	1.34058e-05	7.43251e-06	6.54481e-06	2.99643e-05	9.77318e-06	0	1.28721e-05	13.2919	0.000409933
P19013	0	0	0	0	0	0	0	0	6.60316e-06	1.53723e-05	2.77211e-05	1.12803e-05	1.08771e-05	6.67885e-06	5.69029e-06	1.85036e-05	0	1.28408e-05	13.2884	0.000409933
P5236	0	0	0	0	0	0	0	0	4.95051e-05	2.67907e-06	1.3771e-05	5.19568e-06	5.26745e-06	6.32451e-06	1.20098e-05	7.90903e-06	0	1.28327e-05	13.2875	0.000409933
P24263	0	0	0	0	0	0	0	0	1.59746e-05	9.33517e-06	5.25623e-06	3.4457e-06	1.88544e-05	4.37253e-06	4.04748e-05	4.91479e-06	0	1.28285e-05	13.287	0.000409933
P5375	0	0	0	0	0	0	0	0	7.36209e-05	3.46103e-06	4.58954e-06	1.12853e-06	5.93261e-06	1.14495e-06	4.55758e-06	8.17613e-06	0	1.28264e-05	13.2867	0.000409933
P7147	0	0	0	0	0	0	0	0	2.79422e-06	2.03859e-05	4.77773e-06	4.94917e-06	2.99546e-06	1.03452e-05	5.12173e-05	4.96698e-06	0	1.2804e-05	13.2842	0.000409933
P11450	0	0	0	0	0	0	0	0	1.35535e-05	2.00276e-05	8.25651e-06	1.39217e-05	5.53657e-06	1.63039e-05	1.25572e-05	1.2215e-05	0	1.27965e-05	13.2834	0.000409933
P1300	0	0	0	0	0	0	0	0	4.88778e-06	1.56781e-05	2.06197e-05	8.80476e-06	8.72275e-06	6.84213e-06	2.70762e-05	9.72103e-06	0	1.27941e-05	13.2831	0.000409933
P23672	0	0	0	0	0	0	0	0	1.2181e-05	2.06808e-05	8.81788e-06	1.09854e-05	4.44395e-06	1.36031e-05	1.45825e-05	1.69629e-05	0	1.27822e-05	13.2818	0.000409933
P2129	0	0	0	0	0	0	0	0	1.5689e-05	1.79415e-05	7.04365e-06	9.8046e-06	1.83558e-05	0	2.83903e-05	4.94264e-06	0	1.27709e-05	13.2805	0.00146006
P11409	0	0	0	0	0	0	0	0	3.33484e-05	2.12638e-05	6.2021e-06	2.38678e-06	1.35483e-05	5.02486e-06	6.96136e-06	1.32807e-05	0	1.2752e-05	13.2784	0.000409933
P20723	0	0	0	0	0	0	0	0	2.84743e-05	1.49396e-05	1.83643e-05	1.63382e-05	4.52368e-06	6.11075e-06	6.93824e-06	6.23868e-06	0	1.2741e-05	13.2771	0.000409933
P2283	0	0	0	0	0	0	0	0	1.89619e-05	1.48522e-05	1.02218e-05	8.1436e-06	1.73595e-05	8.51431e-06	1.77473e-05	5.74445e-06	0	1.26931e-05	13.2717	0.000409933
P5390	0	0	0	0	0	0	0	0	4.6539e-05	8.96119e-06	9.09792e-06	1.12092e-05	4.88712e-06	3.41201e-06	1.37974e-05	3.48101e-06	0	1.26731e-05	13.2694	0.000409933
P10122	0	0	0	0	0	0	0	0	2.71582e-05	2.07991e-05	8.09692e-06	1.64499e-05	3.94188e-06	5.62317e-06	9.40845e-06	9.71304e-06	0	1.26488e-05	13.2666	0.000409933
P1560	0	0	0	0	0	0	0	0	1.33606e-05	1.361e-06	8.11809e-06	6.65516e-06	4.19603e-06	5.399e-06	5.64857e-05	5.50461e-06	0	1.2635e-05	13.2651	0.000409933
P15558	0	0	0	0	0	0	0	0	1.45674e-05	0	0	4.5179e-05	2.02608e-05	2.71566e-06	1.83148e-05	0	0	1.26297e-05	13.2644	0.012777
P3229	0	0	0	0	0	0	0	0	1.50551e-05	2.35123e-05	5.08485e-06	1.40019e-05	1.15708e-05	1.72549e-05	4.03705e-06	1.03583e-05	0	1.26094e-05	13.2621	0.000409933
P20085	0	0	0	0	0	0	0	0	1.02433e-05	1.41557e-05	7.84024e-06	1.67768e-05	1.49851e-05	2.07583e-05	6.60851e-06	9.47456e-06	0	1.26053e-05	13.2617	0.000409933
P49	0	0	0	0	0	0	0	0	0	1.30818e-05	9.40282e-06	0	3.97082e-05	2.25173e-05	6.01116e-06	9.98739e-06	0	1.25886e-05	13.2597	0.0045693
P17862	0	0	0	0	0	0	0	0	3.30941e-05	9.26439e-06	6.52084e-06	2.24822e-05	9.95617e-06	5.76206e-06	8.13044e-06	5.37767e-06	0	1.25735e-05	13.258	0.000409933
P11161	0	0	0	0	0	0	0	0	2.03804e-05	2.11017e-05	7.12559e-06	1.76559e-05	9.58422e-06	3.49317e-06	1.08302e-05	1.02882e-05	0	1.25574e-05	13.2562	0.000409933
P4558	0	0	0	0	0	0	0	0	2.99818e-05	1.5435e-05	1.01447e-05	0	1.94102e-05	5.45648e-06	2.00251e-05	0	0	1.25567e-05	13.2561	0.0045693
P31180	0	0	0	0	0	0	0	0	1.2064e-05	1.58483e-05	1.59038e-05	2.29553e-05	3.41081e-06	8.83166e-06	7.19778e-06	1.42219e-05	0	1.25542e-05	13.2558	0.000409933
P25764	0	0	0	0	0	0	0	0	2.94852e-06	1.50187e-05	1.79115e-05	2.05599e-05	6.17053e-06	2.97747e-06	2.5239e-05	9.10357e-06	0	1.24911e-05	13.2485	0.000409933
P2975	0	0	0	0	0	0	0	0	2.94742e-06	6.78232e-06	5.1672e-05	0	2.29432e-05	1.55677e-05	0	0	0	1.24891e-05	13.2483	0.012777
P24273	0	0	0	0	0	0	0	0	7.70031e-06	4.03024e-06	3.05694e-06	8.37329e-06	1.66749e-05	1.13652e-05	3.03858e-05	1.82352e-05	0	1.24777e-05	13.247	0.000409933
P30436	0	0	0	0	0	0	0	0	1.37292e-05	1.75161e-05	2.46276e-05	4.01578e-06	7.86574e-06	1.01323e-05	1.52475e-05	6.51404e-06	0	1.2456e-05	13.2445	0.000409933
P20449	0	0	0	0	0	0	0	0	5.54544e-07	2.18528e-05	7.25714e-06	0	0	1.33232e-05	7.16916e-06	4.91949e-05	0	1.2419e-05	13.2402	0.0045693
P26303	0	0	0	0	0	0	0	0	1.28154e-05	8.27061e-06	1.24275e-05	1.02082e-05	1.72353e-05	7.0466e-06	1.36552e-05	1.76873e-05	0	1.24183e-05	13.2401	0.000409933
P6738	0	0	0	0	5.1703e-08	0	0	0	2.97419e-05	5.7579e-05	5.45091e-05	4.41077e-05	0.000143784	0.000112449	2.08732e-05	3.49552e-05	6.46288e-09	6.22499e-05	13.2336	0.000553535
P11481	0	0	0	0	0	0	0	0	3.72863e-05	1.34635e-05	0	1.19764e-05	1.22749e-05	0	1.7384e-05	6.30971e-06	0	1.23369e-05	13.2306	0.0045693
P24563	0	0	0	0	0	0	0	0	1.33296e-05	1.70546e-05	1.74273e-05	1.53554e-05	1.09195e-05	9.74063e-06	5.47427e-06	9.32656e-06	0	1.23285e-05	13.2296	0.000409933
P4894	0	0	0	0	0	0	0	0	0	9.56579e-06	3.62346e-06	0	1.16418e-05	2.84168e-05	2.71983e-05	1.81366e-05	0	1.23229e-05	13.229	0.0045693
P6433	0	0	0	0	0	0	0	0	1.56226e-05	1.46489e-05	0	7.01576e-06	3.28055e-05	2.12082e-05	0	6.92056e-06	0	1.22777e-05	13.2237	0.0045693
P26017	0	0	0	0	0	0	0	0	4.85773e-05	8.9976e-06	4.47114e-06	8.79809e-06	6.16127e-06	7.4325e-06	4.4472e-06	9.08995e-06	0	1.22469e-05	13.22	0.000409933
P11066	0	0	0	0	0	0	0	0	2.15291e-05	1.83547e-05	2.53866e-06	8.4846e-06	8.93553e-06	7.09948e-06	2.26204e-05	8.29212e-06	0	1.22318e-05	13.2183	0.000409933
P30424	0	0	0	0	0	0	0	0	2.2953e-05	1.26893e-05	9.97304e-06	9.15113e-06	9.63352e-06	3.98342e-06	1.44922e-05	1.49205e-05	0	1.22245e-05	13.2174	0.000409933
P28962	0	0	0	0	0	0	0	0	5.36323e-06	1.66755e-05	1.63742e-05	2.2454e-05	1.25109e-05	4.50322e-06	1.32237e-05	6.6659e-06	0	1.22213e-05	13.217	0.000409933
P16610	0	0	0	0	0	0	0	0	1.13527e-05	1.73475e-05	5.74756e-06	2.26184e-05	8.91103e-06	2.86652e-06	1.7146e-05	1.16876e-05	0	1.22097e-05	13.2157	0.000409933
P19931	0	0	0	0	0	0	0	0	1.25389e-05	1.04498e-05	8.08318e-06	1.13577e-05	2.74646e-05	1.2675e-05	8.02715e-06	7.05281e-06	0	1.22061e-05	13.2152	0.000409933
P22507	0	0	0	0	0	0	0	0	1.03893e-05	8.47361e-06	1.68732e-05	1.08004e-05	1.63976e-05	0	3.47104e-05	0	0	1.22056e-05	13.2152	0.0045693
P133	0	0	0	0	0	0	0	0	1.81273e-05	6.53161e-06	9.18175e-06	1.32783e-05	2.09174e-05	6.87167e-06	1.21547e-05	1.05152e-05	0	1.21972e-05	13.2142	0.000409933
P15714	0	0	0	0	0	0	0	0	4.05955e-05	1.08124e-05	5.69895e-06	7.47018e-06	1.96615e-06	6.95556e-06	1.81911e-05	5.81401e-06	0	1.2188e-05	13.2131	0.000409933
P10783	0	0	0	0	0	0	0	0	6.02951e-06	0	4.40977e-06	0	2.25681e-05	0	2.66932e-05	3.7719e-05	0	1.21775e-05	13.2118	0.012777
P11421	0	0	0	0	0	0	0	0	1.44898e-05	6.28636e-06	1.28062e-05	1.57944e-05	1.41827e-05	4.18974e-06	8.79943e-06	2.08272e-05	0	1.2172e-05	13.2112	0.000409933
P24747	0	0	0	0	0	0	0	0	1.94802e-05	1.0428e-05	2.88528e-06	1.20374e-05	1.9468e-05	7.8945e-06	1.54016e-05	9.60892e-06	0	1.21505e-05	13.2086	0.000409933
P25791	0	0	0	0	0	0	0	0	1.62544e-05	1.12104e-05	2.29841e-05	1.0165e-05	5.52428e-06	1.78147e-05	0	1.32481e-05	0	1.21501e-05	13.2086	0.00146006
P12324	0	0	0	0	0	0	0	0	8.88241e-06	2.51305e-05	7.00024e-06	1.4752e-05	8.27521e-06	1.09793e-05	1.38933e-05	8.14919e-06	0	1.21328e-05	13.2065	0.000409933
P6219	0	0	0	0	0	0	0	0	1.09555e-05	2.25692e-05	5.92441e-06	3.42481e-05	7.91087e-06	3.7185e-06	1.17111e-05	0	0	1.21297e-05	13.2062	0.00146006
P5733	0	0	0	0	0	0	0	0	3.15883e-06	1.92422e-05	1.91272e-06	0	0	0	7.16393e-05	8.67813e-07	0	1.21026e-05	13.2029	0.012777
P1333	0	0	0	0	0	0	0	0	1.45583e-05	1.25517e-05	1.63187e-05	7.35053e-06	1.47517e-05	8.41102e-06	1.02792e-05	1.24727e-05	0	1.20867e-05	13.2011	0.000409933
P30614	0	0	0	0	0	0	0	0	8.85738e-06	1.68955e-05	1.40534e-05	2.92697e-05	0	3.81998e-06	1.06145e-05	1.3101e-05	0	1.20764e-05	13.1998	0.00146006
P21081	0	0	0	0	0	0	0	0	4.38934e-06	0	2.42536e-05	5.92426e-06	0	0	5.23277e-05	9.6927e-06	0	1.20735e-05	13.1995	0.012777
P12196	0	0	0	0	0	0	0	0	6.06935e-06	9.61491e-06	1.98267e-05	6.04939e-06	1.20284e-05	4.77866e-06	7.45173e-06	3.06826e-05	0	1.20627e-05	13.1982	0.000409933
P716	0	0	0	0	0	0	0	0	8.43026e-06	1.33953e-05	1.99393e-05	1.30095e-05	1.30704e-05	6.83322e-06	1.40197e-05	7.7227e-06	0	1.20525e-05	13.197	0.000409933
P10884	0	0	0	0	0	0	0	0	1.14342e-05	1.21656e-05	4.77529e-06	4.44482e-06	5.54543e-06	5.5888e-06	4.69097e-05	5.39105e-06	0	1.20319e-05	13.1945	0.000409933
P7309	0	0	0	0	0	0	0	1.13145e-07	4.5116e-05	9.78734e-05	7.05982e-05	6.1208e-05	0.000301934	5.71296e-05	4.69609e-05	0.000378645	1.41431e-08	0.000132433	13.1929	0.000553535
P30625	0	0	0	0	0	0	0	0	9.21759e-06	5.62331e-06	9.2612e-06	1.44214e-05	2.02997e-05	8.24199e-06	2.32356e-05	5.62015e-06	0	1.19901e-05	13.1895	0.000409933
P1490	0	0	0	0	0	0	0	0	3.00412e-05	1.62179e-05	5.66074e-06	2.57464e-06	0	1.59678e-05	1.72707e-05	8.03619e-06	0	1.19712e-05	13.1872	0.00146006
P1355	0	0	0	0	0	0	0	0	1.53244e-05	4.02804e-05	0	0	2.05618e-05	0	1.27682e-05	6.7835e-06	0	1.19648e-05	13.1864	0.012777
P5321	0	0	0	0	0	0	0	0	1.07609e-05	1.7897e-05	3.96e-06	3.7811e-05	8.49993e-06	0	2.47519e-06	1.42523e-05	0	1.1957e-05	13.1855	0.00146006
P10678	0	0	0	0	0	0	0	0	7.07697e-06	9.6115e-06	3.58431e-06	1.2927e-05	1.11188e-05	2.3843e-06	4.27216e-05	6.08006e-06	0	1.19381e-05	13.1832	0.000409933
P26969	0	0	0	0	0	0	0	0	5.39318e-06	1.82997e-05	2.8567e-08	1.67318e-05	1.38635e-05	2.00597e-05	7.63157e-06	1.30766e-05	0	1.18856e-05	13.1768	0.000409933
P26019	0	0	0	0	0	0	0	0	2.16862e-05	1.32123e-05	6.09972e-06	1.44972e-05	8.85879e-06	2.98881e-06	1.74888e-05	1.00359e-05	0	1.18585e-05	13.1735	0.000409933
P15349	0	0	0	0	0	0	0	0	7.00231e-06	1.23367e-05	9.72948e-06	1.61215e-05	9.89332e-06	2.42758e-05	1.25836e-05	2.70257e-06	0	1.18307e-05	13.1702	0.000409933
P13042	0	0	0	0	0	0	0	0	1.44909e-05	2.84651e-05	6.29232e-06	1.19098e-05	7.5927e-06	1.04664e-05	8.32744e-06	6.40813e-06	0	1.17441e-05	13.1596	0.000409933
P26315	0	0	0	0	0	0	0	0	2.89906e-05	4.33295e-06	8.17305e-06	8.65832e-06	9.3494e-06	5.52825e-06	2.06175e-05	8.23772e-06	0	1.1736e-05	13.1586	0.000409933
P2112	0	0	0	0	0	0	0	0	2.111e-05	1.37361e-05	2.0788e-06	9.38404e-06	1.53116e-05	1.38658e-05	7.22621e-06	1.10691e-05	0	1.17227e-05	13.1569	0.000409933
P10687	0	0	0	0	0	0	0	0	1.1974e-05	1.5872e-05	1.58446e-05	1.29756e-05	1.07485e-05	6.65482e-06	1.58627e-05	3.8369e-06	0	1.17211e-05	13.1567	0.000409933
P15401	0	0	0	0	0	0	0	0	0	1.24937e-05	1.19548e-05	1.11186e-05	1.00321e-05	7.59671e-06	5.11365e-06	3.54598e-05	0	1.17212e-05	13.1567	0.00146006
P13135	0	0	0	0	0	0	0	0	1.16772e-05	1.1445e-05	2.34212e-05	8.59255e-06	1.82985e-05	6.44196e-06	4.47557e-06	9.14015e-06	0	1.16865e-05	13.1525	0.000409933
P5645	0	0	0	0	0	0	0	0	4.95287e-06	3.49369e-05	6.17923e-06	0	1.32948e-05	2.4776e-06	1.23311e-05	1.92679e-05	0	1.168e-05	13.1517	0.00146006
P24027	0	0	0	0	0	0	0	0	1.06255e-05	1.82364e-05	1.24265e-05	7.33119e-06	1.30842e-05	1.6857e-05	5.56678e-06	9.28908e-06	0	1.16771e-05	13.1513	0.000409933
P26182	0	0	0	0	0	0	0	0	1.89463e-05	1.68865e-05	3.59841e-06	2.35963e-06	3.72081e-06	2.39367e-06	3.69336e-05	8.5454e-06	0	1.1673e-05	13.1508	0.000409933
P15931	0	0	0	0	0	0	0	0	8.42622e-06	1.65479e-05	2.67962e-05	1.37089e-05	0	4.53498e-06	1.60287e-05	7.32472e-06	0	1.1671e-05	13.1506	0.00146006
P7019	0	0	0	0	0	0	0	0	1.40835e-05	2.97765e-06	8.24978e-06	3.15341e-06	2.83551e-06	5.52737e-06	4.94702e-05	6.86066e-06	0	1.16448e-05	13.1473	0.000409933
P11076	0	0	0	0	0	0	0	0	2.8624e-05	1.09996e-05	3.83355e-06	1.18437e-05	5.10214e-06	2.18777e-06	2.44034e-05	6.14799e-06	0	1.16428e-05	13.1471	0.000409933
P24901	0	0	0	0	0	0	0	0	4.95039e-05	1.54547e-05	3.94396e-06	0	7.62882e-06	4.61152e-06	7.01154e-06	4.69954e-06	0	1.16067e-05	13.1426	0.00146006
P675	0	0	0	0	0	0	0	0	2.21119e-05	2.24522e-05	1.39079e-05	0	4.26018e-06	1.41971e-05	1.1507e-05	4.26361e-06	0	1.15875e-05	13.1402	0.00146006
P11453	0	0	0	0	0	0	0	0	2.80527e-05	1.93005e-05	8.91704e-06	1.46998e-05	0	0	1.17492e-05	9.84106e-06	0	1.157e-05	13.138	0.0045693
P23660	0	0	0	0	0	0	0	0	2.61594e-05	1.0779e-05	7.31163e-06	9.20688e-06	0	4.03493e-06	2.1754e-05	1.30931e-05	0	1.15424e-05	13.1346	0.00146006
P21133	0	0	0	0	0	0	0	0	2.65001e-05	1.71154e-05	4.39236e-06	2.04131e-05	1.37525e-05	9.99606e-06	0	0	0	1.15212e-05	13.1319	0.0045693
P30348	0	0	0	0	0	0	0	0	0	1.13127e-05	1.66418e-05	6.02948e-06	2.00304e-05	0	1.27723e-05	2.51995e-05	0	1.14983e-05	13.129	0.0045693
P11210	0	0	0	0	0	0	0	0	2.17736e-05	1.04799e-05	6.48931e-06	2.55217e-05	1.53994e-05	1.16438e-06	8.14464e-06	2.91592e-06	0	1.14861e-05	13.1275	0.000409933
P10352	0	0	0	0	0	0	0	0	4.18574e-06	1.27891e-05	6.78776e-06	4.25491e-05	1.14121e-05	6.77616e-06	4.20685e-06	2.59445e-06	0	1.14127e-05	13.1183	0.000409933
P12319	0	0	0	0	0	0	0	0	1.42427e-06	3.17392e-06	1.16151e-05	3.5363e-06	1.94054e-05	2.19426e-05	1.7069e-06	2.83179e-05	0	1.13903e-05	13.1154	0.000409933
P24683	0	0	0	0	0	0	0	0	2.8203e-05	1.04297e-05	1.10091e-05	6.95711e-06	1.27543e-05	3.41361e-06	1.21245e-05	6.14367e-06	0	1.13794e-05	13.1141	0.000409933
P12409	0	0	0	0	0	0	0	0	8.19011e-06	2.78103e-06	4.14681e-06	2.71969e-06	1.00019e-05	6.8944e-06	2.74833e-06	5.3418e-05	0	1.13625e-05	13.1119	0.000409933
P26323	0	0	0	0	0	0	0	0	2.14048e-05	1.47579e-05	4.77394e-06	9.445e-06	7.2527e-06	4.48197e-06	1.94711e-05	9.19905e-06	0	1.13483e-05	13.1101	0.000409933
P2108	0	0	0	0	0	0	0	0	2.34147e-05	7.79688e-06	2.28502e-05	5.44296e-06	9.33929e-06	2.23652e-06	1.20758e-05	7.52799e-06	0	1.13355e-05	13.1085	0.000409933
P20787	0	0	0	0	0	0	0	0	1.4872e-05	1.64754e-05	7.28639e-06	8.90569e-06	1.56621e-06	1.26444e-05	2.18811e-05	7.04741e-06	0	1.13348e-05	13.1084	0.000409933
P20373	0	0	0	0	0	0	0	0	5.90638e-06	6.35603e-06	1.48294e-05	9.2569e-06	8.15292e-06	8.33507e-06	2.77309e-05	9.91188e-06	0	1.13099e-05	13.1052	0.000409933
P3311	0	0	0	0	0	0	0	0	7.08317e-06	2.0159e-05	1.73364e-05	6.10158e-06	4.37111e-06	2.97262e-06	2.29944e-05	9.37686e-06	0	1.12994e-05	13.1039	0.000409933
P23795	0	0	0	0	0	0	0	0	0	8.27592e-06	2.6789e-05	0	1.3858e-05	2.10679e-05	9.20138e-06	1.10219e-05	0	1.12768e-05	13.101	0.0045693
P20876	0	0	0	0	0	0	0	0	1.21635e-05	5.53148e-06	1.62387e-05	0	1.43427e-05	3.25308e-06	3.36984e-05	4.90981e-06	0	1.12672e-05	13.0998	0.00146006
P16671	0	0	0	0	0	0	0	0	6.30327e-06	0	1.35518e-05	2.32836e-05	1.53992e-05	3.44506e-06	1.19397e-05	1.61985e-05	0	1.12651e-05	13.0995	0.00146006
P15286	0	0	0	0	0	0	0	0	3.13479e-05	1.21787e-05	1.3517e-05	1.37033e-05	4.82144e-06	3.83639e-06	7.23921e-06	3.43519e-06	0	1.12599e-05	13.0988	0.000409933
P1211	0	0	0	0	0	0	0	0	2.27737e-05	6.39826e-06	1.03479e-05	1.33051e-05	9.88354e-06	6.35749e-06	8.68047e-06	1.21725e-05	0	1.12399e-05	13.0963	0.000409933
P17447	0	0	0	0	0	0	0	0	7.4357e-06	1.69126e-05	2.70528e-06	1.64067e-06	1.0056e-05	0	3.1474e-05	1.95138e-05	0	1.12173e-05	13.0933	0.00146006
P18687	0	0	0	0	0	0	0	0	0	1.37022e-05	1.94806e-05	7.31534e-06	1.04027e-05	1.19113e-05	1.31338e-05	1.36774e-05	0	1.12029e-05	13.0915	0.00146006
P16554	0	0	0	0	0	0	0	0	1.64897e-05	1.02442e-05	9.45127e-06	0	2.06729e-05	1.44462e-05	1.82631e-05	0	0	1.11959e-05	13.0906	0.0045693
P54	0	0	0	0	0	0	0	0	1.52583e-05	2.97921e-06	1.42675e-05	1.07197e-05	1.37551e-05	8.52563e-06	1.72803e-05	6.3899e-06	0	1.1147e-05	13.0843	0.000409933
P18268	0	0	0	0	0	0	0	0	3.07744e-05	3.11866e-06	4.16902e-06	1.96661e-05	2.11154e-05	0	1.03163e-05	0	0	1.1145e-05	13.084	0.0045693
P15330	0	0	0	0	0	0	0	0	6.37082e-06	2.16206e-05	1.54855e-05	7.61653e-06	1.06732e-05	5.14985e-06	6.41169e-06	1.57545e-05	0	1.11354e-05	13.0828	0.000409933
P30297	0	0	0	0	0	0	0	0	2.92643e-05	1.69127e-05	8.8888e-06	1.45757e-06	4.59339e-06	3.33114e-06	7.36737e-06	1.71927e-05	0	1.1126e-05	13.0816	0.000409933
P3471	0	0	0	0	0	0	0	0	1.09276e-05	1.21367e-05	6.67307e-06	3.12569e-05	9.72941e-06	5.90148e-06	8.54668e-06	3.60012e-06	0	1.10965e-05	13.0777	0.000409933
P24635	0	0	0	0	0	0	0	0	0	0	3.45635e-05	5.28192e-06	1.49394e-05	0	2.70727e-05	6.76662e-06	0	1.1078e-05	13.0753	0.012777
P3351	0	0	0	0	0	0	0	0	1.42238e-05	9.83181e-06	1.41734e-05	7.65884e-06	8.62749e-06	2.87741e-06	1.64458e-05	1.47187e-05	0	1.10697e-05	13.0742	0.000409933
P1077	0	0	0	0	0	0	0	0	9.46968e-07	6.75147e-06	8.63642e-06	2.83101e-06	9.92647e-06	2.87344e-06	4.95077e-05	6.84341e-06	0	1.10396e-05	13.0703	0.000409933
P11581	0	0	0	0	0	0	0	0	1.18894e-05	1.46486e-05	1.86236e-05	0	1.19457e-05	1.62076e-05	7.31714e-06	7.66059e-06	0	1.10366e-05	13.0699	0.00146006
P7377	0	0	0	0	0	0	0	0	1.33149e-06	3.32846e-05	2.1313e-08	0	0	6.14485e-06	7.32593e-06	4.01164e-05	0	1.10281e-05	13.0688	0.0045693
P13482	0	0	0	0	0	0	0	0	1.60173e-05	7.41688e-06	1.17944e-05	1.30546e-05	3.04749e-06	7.35249e-06	2.05282e-05	8.99251e-06	0	1.10255e-05	13.0685	0.000409933
P1165	0	0	0	0	0	0	0	0	2.34928e-05	1.4053e-05	1.8407e-05	1.43301e-05	2.66363e-06	0	1.51298e-05	0	0	1.10096e-05	13.0664	0.0045693
P3379	0	0	0	0	0	0	0	0	1.72952e-05	9.73823e-06	2.80834e-06	9.75234e-06	1.98624e-05	1.04418e-05	1.12866e-05	6.80127e-06	0	1.09983e-05	13.0649	0.000409933
P17351	0	0	0	0	0	0	0	0	1.20424e-05	1.85894e-05	7.01082e-06	1.0875e-05	9.89129e-06	1.20094e-05	9.3749e-06	8.18523e-06	0	1.09973e-05	13.0648	0.000409933
P29130	0	0	0	0	0	0	0	0	0	1.55996e-05	4.50805e-05	1.33345e-06	2.1211e-08	5.59997e-06	2.02481e-05	0	0	1.09854e-05	13.0632	0.0045693
P21356	0	0	0	0	0	0	0	0	1.37639e-05	7.99451e-06	9.6825e-06	8.43655e-06	1.8693e-05	2.20836e-06	2.02471e-05	6.84898e-06	0	1.09844e-05	13.0631	0.000409933
P3345	0	0	0	0	0	0	0	0	4.7662e-06	9.92546e-06	1.15472e-05	1.35476e-05	4.15692e-06	2.78909e-05	5.58091e-06	1.02738e-05	0	1.09611e-05	13.06	0.000409933
P29670	0	0	0	0	0	0	0	0	8.47754e-06	8.63606e-06	4.292e-06	1.12602e-05	1.33088e-05	1.71247e-05	9.95823e-06	1.45466e-05	0	1.09505e-05	13.0586	0.000409933
P24839	0	0	0	0	0	0	0	0	3.65073e-06	1.66548e-05	1.79626e-05	2.92644e-06	1.01023e-05	1.04027e-05	1.72222e-05	8.48012e-06	0	1.09252e-05	13.0553	0.000409933
P353	0	0	0	0	0	0	0	0	1.2696e-05	8.95608e-06	1.41515e-05	6.96327e-06	1.3412e-05	3.18231e-06	2.04257e-05	7.6004e-06	0	1.09234e-05	13.0551	0.000409933
P6140	0	0	0	0	0	0	0	0	1.21366e-05	8.49641e-06	7.10804e-06	1.85976e-05	8.70395e-06	6.38976e-06	1.06762e-05	1.52839e-05	0	1.09241e-05	13.0551	0.000409933
P12174	0	0	0	0	0	0	0	0	1.66376e-05	2.07245e-05	5.15962e-06	1.09993e-05	7.11689e-06	1.18753e-05	6.97215e-06	7.89408e-06	0	1.09224e-05	13.0549	0.000409933
P16551	0	0	0	0	0	0	0	0	7.04717e-06	1.55529e-05	4.75899e-06	1.40429e-05	1.23024e-05	1.06843e-05	8.27188e-06	1.45311e-05	0	1.0899e-05	13.0518	0.000409933
P24778	0	0	0	0	0	0	0	0	4.58452e-05	3.07153e-06	3.66974e-06	5.41146e-06	5.18332e-06	4.42913e-06	1.51457e-05	3.80146e-06	0	1.08197e-05	13.0413	0.000409933
P25354	0	0	0	0	0	0	0	0	1.40046e-05	9.38255e-06	2.75954e-05	5.91158e-06	6.37594e-06	8.86058e-06	6.58629e-06	7.7691e-06	0	1.08107e-05	13.0401	0.000409933
P19899	0	0	0	0	0	0	0	0	4.15106e-05	6.62078e-06	9.20231e-06	9.82024e-06	5.47565e-06	5.10241e-06	4.31211e-06	4.21696e-06	0	1.07826e-05	13.0363	0.000409933
P17542	0	0	0	0	0	0	0	0	8.66934e-06	1.15903e-05	6.61677e-06	1.29536e-05	1.24358e-05	3.12841e-06	5.72495e-06	2.50206e-05	0	1.07675e-05	13.0343	0.000409933
P24261	0	0	0	0	0	0	0	0	4.66338e-06	1.20973e-05	3.28161e-06	1.50618e-05	5.65642e-06	5.45814e-06	2.17195e-05	1.78207e-05	0	1.07198e-05	13.0279	0.000409933
P3854	0	0	0	0	0	0	0	0	2.1371e-05	4.8112e-06	1.35874e-05	0	0	0	1.74604e-05	2.83904e-05	0	1.07026e-05	13.0256	0.012777
P6396	0	0	0	0	0	0	0	0	4.28397e-06	1.9536e-05	0	5.24748e-06	4.40535e-05	5.66108e-06	4.45069e-06	2.26681e-06	0	1.06874e-05	13.0235	0.00146006
P12503	0	0	0	0	0	0	0	0	1.22539e-05	8.73746e-06	8.68813e-06	8.54609e-06	1.28329e-06	3.71509e-06	3.32927e-05	8.84088e-06	0	1.06697e-05	13.0211	0.000409933
P4805	0	0	0	0	0	0	0	0	3.32318e-05	8.62303e-06	1.38859e-05	6.1946e-06	4.0384e-06	4.75586e-06	1.0218e-05	4.23919e-06	0	1.06483e-05	13.0183	0.000409933
P4646	0	0	0	0	0	0	0	0	3.40693e-05	1.39592e-05	8.92246e-06	5.21628e-06	8.24892e-06	6.81021e-06	3.26797e-06	4.44881e-06	0	1.06179e-05	13.0141	0.000409933
P9978	0	0	0	0	0	0	0	0	8.59852e-06	7.961e-06	1.34696e-05	1.24648e-05	1.14779e-05	1.89849e-05	5.49844e-06	6.46227e-06	0	1.06147e-05	13.0137	0.000409933
P30825	0	0	0	0	0	0	0	0	3.1358e-06	1.2041e-05	3.01079e-05	9.07551e-06	1.5534e-05	4.55198e-06	2.83099e-06	7.50228e-06	0	1.05974e-05	13.0113	0.000409933
P19854	0	0	0	0	0	0	0	0	7.36851e-06	1.315e-05	2.93081e-06	5.85002e-06	1.35747e-05	4.44944e-06	3.31277e-05	4.31745e-06	0	1.05961e-05	13.0112	0.000409933
P2585	0	0	0	0	0	0	0	0	9.94981e-06	8.77713e-06	1.84784e-05	1.48722e-05	1.35565e-05	4.44449e-06	1.05347e-05	4.10762e-06	0	1.05901e-05	13.0103	0.000409933
P12069	0	0	0	0	0	0	0	0	0	1.16625e-05	4.34691e-06	2.85111e-06	1.64739e-05	3.90227e-05	1.44093e-06	8.83895e-06	0	1.05796e-05	13.0089	0.00146006
P25980	0	0	0	0	0	0	0	0	1.3448e-05	4.10975e-06	1.22566e-05	1.33973e-05	1.83012e-05	6.79274e-06	1.35373e-05	2.77017e-06	0	1.05766e-05	13.0085	0.000409933
P6924	0	0	0	0	0	0	0	0	1.73539e-05	5.44905e-06	6.29565e-06	2.42829e-06	5.32249e-06	0	4.59407e-05	1.75157e-06	0	1.05677e-05	13.0073	0.00146006
P1459	0	0	0	0	0	0	0	0	2.8797e-05	1.02692e-05	0	1.27307e-05	1.73371e-05	2.71967e-06	5.48915e-06	6.98438e-06	0	1.05409e-05	13.0036	0.00146006
P24512	0	0	0	0	0	0	0	0	9.8384e-06	1.2637e-05	1.47405e-05	1.15292e-05	1.31459e-05	8.37983e-06	7.84255e-06	6.21495e-06	0	1.0541e-05	13.0036	0.000409933
P4079	0	0	0	0	0	0	0	0	1.79441e-05	8.30696e-06	2.48011e-06	2.03219e-05	1.19751e-05	5.77721e-06	6.55761e-06	1.09552e-05	0	1.05398e-05	13.0035	0.000409933
P10108	0	0	0	0	0	0	0	0	2.11209e-05	1.175e-05	5.3568e-06	7.71208e-06	7.0977e-06	3.4857e-06	2.11755e-05	6.49561e-06	0	1.05243e-05	13.0014	0.000409933
P25060	0	0	0	0	0	0	0	0	8.26342e-06	7.57437e-06	8.37534e-07	4.11767e-06	3.46622e-06	8.36116e-07	5.39814e-05	5.12225e-06	0	1.05249e-05	13.0014	0.000409933
P1056	0	0	0	0	0	0	0	0	1.69131e-06	5.85026e-06	1.9874e-06	4.34266e-06	4.15803e-06	3.52683e-06	5.81244e-05	4.50072e-06	0	1.05227e-05	13.0011	0.000409933
P20011	0	0	0	0	0	0	0	0	1.51995e-05	8.79249e-06	9.83628e-06	1.8409e-05	6.59246e-06	5.69658e-06	8.87055e-06	1.07159e-05	0	1.05141e-05	13	0.000409933
P27739	0	0	0	0	0	0	0	0	4.82324e-06	1.35843e-05	4.90897e-06	1.1713e-05	1.9047e-05	7.44201e-06	4.9567e-06	1.75882e-05	0	1.05079e-05	12.9991	0.000409933
P16211	0	0	0	0	0	0	0	0	1.89477e-05	1.47773e-05	3.95139e-06	1.29e-05	2.83262e-06	6.48893e-06	6.88525e-06	1.71036e-05	0	1.04859e-05	12.9961	0.000409933
P10138	0	0	0	0	0	0	0	0	2.17607e-05	1.47786e-05	2.93768e-06	1.44513e-05	1.06268e-05	4.39518e-06	7.30413e-06	7.46616e-06	0	1.04651e-05	12.9932	0.000409933
P29513	0	0	0	0	0	0	0	0	2.50951e-05	9.40753e-06	5.62373e-06	1.45636e-05	7.49425e-06	6.13807e-06	9.9339e-06	5.41401e-06	0	1.04588e-05	12.9923	0.000409933
P10913	0	0	0	0	0	0	0	0	4.24221e-06	9.41923e-06	1.90951e-05	1.03996e-05	9.74377e-06	2.16342e-06	5.71249e-06	2.28389e-05	0	1.04518e-05	12.9914	0.000409933
P30139	0	0	0	0	0	0	0	0	1.99762e-05	1.72185e-05	3.37999e-06	8.0738e-06	3.62421e-06	5.72104e-06	1.87963e-05	6.63188e-06	0	1.04277e-05	12.9881	0.000409933
P25362	0	0	0	0	0	0	0	0	6.81532e-06	0	7.82771e-06	4.86015e-06	1.18704e-05	1.24923e-05	3.03608e-05	9.12243e-06	0	1.04186e-05	12.9868	0.00146006
P2197	0	0	0	0	0	0	0	0	0	2.11923e-05	5.8951e-06	0	1.55114e-05	1.49643e-05	0	2.55863e-05	0	1.03937e-05	12.9833	0.012777
P6085	0	0	0	0	0	0	0	0	1.75278e-05	2.06772e-05	0	2.38004e-05	7.28343e-06	1.3821e-05	0	0	0	1.03887e-05	12.9826	0.012777
P11150	0	0	0	0	0	0	0	0	0	0	0	1.61079e-05	2.27355e-05	1.77192e-05	2.20483e-05	4.49275e-06	0	1.03879e-05	12.9825	0.012777
P25932	0	0	0	0	0	0	0	0	3.4102e-05	7.72712e-06	5.23365e-06	1.06498e-05	9.4135e-06	3.12174e-06	0	1.279e-05	0	1.03797e-05	12.9814	0.00146006
P24231	0	0	0	0	0	0	0	0	0	2.20951e-05	7.66939e-06	1.50841e-05	1.28919e-05	5.74133e-06	1.04626e-05	9.07165e-06	0	1.0377e-05	12.981	0.00146006
P14830	0	0	0	0	0	0	0	0	7.73518e-06	0	1.32071e-06	5.11595e-06	3.76621e-05	6.62374e-06	1.01285e-05	1.43956e-05	0	1.03727e-05	12.9804	0.00146006
P12689	0	0	0	0	0	0	0	0	6.38452e-06	1.56654e-05	6.57411e-06	9.32593e-06	2.99057e-05	5.82118e-06	2.51625e-06	6.67759e-06	0	1.03588e-05	12.9785	0.000409933
P10592	0	0	0	0	0	0	0	0	1.28203e-05	2.96011e-06	9.40437e-06	1.1588e-05	9.20964e-06	4.89439e-06	2.54607e-05	6.10983e-06	0	1.03059e-05	12.9711	0.000409933
P15643	0	0	0	0	0	0	0	0	2.6869e-05	4.21034e-06	2.09412e-06	3.08926e-06	4.33182e-06	4.17992e-06	3.01389e-05	7.46436e-06	0	1.02972e-05	12.9699	0.000409933
P4211	0	0	0	0	0	0	0	0	2.78046e-05	9.98398e-06	1.28273e-05	1.38405e-05	2.19494e-06	4.91243e-06	4.02284e-06	6.76619e-06	0	1.02941e-05	12.9694	0.000409933
P27116	0	0	0	0	0	0	0	0	5.37594e-06	1.52742e-05	7.64095e-06	1.89711e-05	1.13563e-05	2.94221e-06	9.61621e-06	1.10914e-05	0	1.02836e-05	12.968	0.000409933
P28987	0	0	0	0	0	0	0	0	1.51766e-05	7.04458e-06	9.86771e-06	1.11245e-05	1.5058e-05	8.29662e-06	1.05343e-05	4.95904e-06	0	1.02577e-05	12.9643	0.000409933
P19851	0	0	0	0	0	0	0	0	1.06081e-05	9.26025e-06	1.30572e-05	1.81244e-05	7.153e-06	7.66843e-06	1.0659e-05	5.48192e-06	0	1.02515e-05	12.9635	0.000409933
P24333	0	0	0	0	0	0	0	0	2.99466e-05	1.03348e-05	4.28937e-06	1.06445e-05	5.74656e-06	5.67329e-06	5.78721e-06	9.50096e-06	0	1.02404e-05	12.9619	0.000409933
P25106	0	0	0	0	0	0	0	0	4.03649e-06	1.02783e-05	1.02248e-05	1.91056e-05	1.05758e-05	5.10241e-06	1.62511e-05	6.24847e-06	0	1.02279e-05	12.9601	0.000409933
P4605	0	0	0	0	0	0	0	0	1.22998e-05	8.9185e-08	1.30919e-05	2.37663e-05	0	1.16598e-05	1.98653e-05	8.57156e-07	0	1.02037e-05	12.9567	0.00146006
P20047	0	0	0	0	0	0	0	0	7.7767e-06	1.25774e-05	5.56719e-06	1.27686e-05	7.20468e-06	2.78033e-06	2.66346e-05	6.15729e-06	0	1.01833e-05	12.9538	0.000409933
P16006	0	0	0	0	0	0	0	0	9.60511e-06	1.83673e-05	0	1.36378e-05	5.98071e-06	5.62916e-06	2.10105e-05	7.13422e-06	0	1.01706e-05	12.952	0.00146006
P876	0	0	0	3.49237e-07	0	0	0	0	0.000425721	0.00048431	0.000156141	0.00044287	0.000288667	0.00012893	0.00056279	0.000276425	4.36546e-08	0.000345732	12.9512	0.000553535
P21940	0	0	0	0	0	0	0	0	1.87179e-05	1.13764e-05	0	1.73936e-05	0	1.38767e-05	9.16878e-06	1.07715e-05	0	1.01631e-05	12.951	0.0045693
P16619	0	0	0	0	0	0	0	0	0	1.54309e-05	2.01122e-05	0	1.37216e-05	2.4441e-05	0	7.46998e-06	0	1.0147e-05	12.9487	0.012777
P2222	0	0	0	0	0	0	0	0	1.69894e-05	1.38442e-05	5.73693e-06	1.24138e-05	7.11913e-06	4.57979e-06	1.45676e-05	5.8401e-06	0	1.01364e-05	12.9472	0.000409933
P17038	0	0	0	0	0	0	0	0	7.52676e-06	1.86873e-05	3.1371e-06	1.87658e-05	1.69234e-05	5.30381e-06	2.37174e-06	8.37382e-06	0	1.01362e-05	12.9471	0.000409933
P7006	0	0	0	0	0	0	0	0	6.91158e-06	9.03469e-06	5.724e-06	0	2.48539e-06	5.33211e-06	5.15354e-05	0	0	1.01279e-05	12.946	0.0045693
P10581	0	0	0	0	0	0	0	0	8.3625e-06	1.13553e-05	7.77112e-06	2.77829e-05	7.31107e-06	5.64317e-06	6.30076e-06	6.48455e-06	0	1.01264e-05	12.9458	0.000409933
P7189	0	0	0	0	0	0	0	0	4.97475e-06	9.92051e-06	1.61651e-05	6.1442e-06	0	4.7331e-06	1.75737e-05	2.1059e-05	0	1.00713e-05	12.9379	0.00146006
P19869	0	0	0	0	0	0	0	0	3.37389e-05	1.12011e-05	4.65403e-06	4.56587e-06	6.43847e-06	7.22308e-06	8.04519e-06	4.69471e-06	0	1.00702e-05	12.9377	0.000409933
P30202	0	0	0	0	0	0	0	0	1.12807e-05	1.03716e-05	1.00161e-05	1.68798e-05	1.27749e-05	6.22943e-06	7.85558e-06	5.06284e-06	0	1.00589e-05	12.9361	0.000409933
P18541	0	0	0	0	0	0	0	0	1.74386e-05	0	1.84971e-05	9.2261e-06	7.92292e-06	4.25005e-06	8.20846e-06	1.48602e-05	0	1.00504e-05	12.9349	0.00146006
P22670	0	0	0	0	0	0	0	0	7.60528e-06	1.54941e-05	0	8.83984e-06	2.12361e-05	7.68481e-06	3.82696e-06	1.56733e-05	0	1.0045e-05	12.9341	0.00146006
P1833	0	0	0	0	0	0	0	0	1.75519e-05	8.93894e-06	1.33362e-05	3.27916e-06	8.04531e-06	4.43619e-06	6.62055e-06	1.81042e-05	0	1.00391e-05	12.9333	0.000409933
P16773	0	0	0	0	0	0	0	0	2.38544e-05	6.51468e-06	4.68087e-06	6.56034e-06	3.80857e-06	7.34974e-06	2.07937e-05	6.68845e-06	0	1.00313e-05	12.9321	0.000409933
P16094	0	0	0	0	0	0	0	0	1.71255e-05	9.52403e-06	3.42562e-06	4.88592e-06	8.16302e-06	5.02458e-06	2.85722e-05	3.51792e-06	0	1.00298e-05	12.9319	0.000409933
P318	0	0	0	0	0	0	0	0	2.22871e-05	7.1683e-06	2.03682e-05	1.04935e-05	0	6.3804e-06	5.10243e-06	8.35383e-06	0	1.00192e-05	12.9304	0.00146006
P16457	0	0	0	0	0	0	0	0	5.32378e-06	1.01674e-05	1.08623e-05	2.2331e-05	1.22427e-05	4.25329e-06	5.14572e-06	9.70882e-06	0	1.00044e-05	12.9283	0.000409933
P14996	0	0	0	0	0	0	0	0	2.69604e-05	4.92448e-06	7.67644e-06	6.56794e-06	6.81916e-06	1.03301e-05	1.37833e-05	2.88576e-06	0	9.99346e-06	12.9267	0.000409933
P25132	0	0	0	0	0	0	0	0	6.91459e-06	6.16283e-06	5.89162e-06	1.8642e-05	7.53876e-06	0	3.45486e-06	3.09494e-05	0	9.94425e-06	12.9196	0.00146006
P19259	0	0	0	0	0	0	0	0	3.06882e-05	1.17291e-05	1.06633e-05	6.99036e-06	5.09522e-06	3.54815e-06	5.28803e-06	5.43344e-06	0	9.92948e-06	12.9174	0.000409933
P16968	0	0	0	0	0	0	0	0	2.75862e-05	9.94103e-06	1.4398e-05	4.86503e-06	6.51492e-06	4.32412e-06	7.96574e-06	3.78671e-06	0	9.92271e-06	12.9164	0.000409933
P4903	0	0	0	0	0	0	0	0	7.49136e-06	2.3344e-05	1.80633e-05	6.89368e-06	1.20202e-05	0	5.50825e-06	6.01591e-06	0	9.91709e-06	12.9156	0.00146006
P21147	0	0	0	0	0	0	0	0	1.17241e-05	1.37302e-05	1.42651e-05	1.16863e-05	7.99796e-06	4.15501e-06	7.06439e-06	8.4907e-06	0	9.88922e-06	12.9116	0.000409933
P20717	0	0	0	0	0	0	0	0	1.17128e-05	1.3819e-05	3.22547e-06	1.60824e-05	1.25484e-05	7.14021e-06	9.36081e-06	5.1883e-06	0	9.88468e-06	12.9109	0.000409933
P28985	0	0	0	0	0	0	0	0	2.73835e-05	1.07421e-05	6.01645e-06	9.34161e-06	3.11952e-06	4.93204e-06	1.36844e-05	3.86075e-06	0	9.88504e-06	12.9109	0.000409933
P15446	0	0	0	0	0	0	0	0	2.99262e-05	1.07793e-05	5.91707e-06	1.2591e-06	1.19241e-05	1.71903e-05	1.17399e-06	8.09368e-07	0	9.87242e-06	12.9091	0.000409933
P19220	0	0	0	0	0	0	0	0	1.594e-05	9.30636e-06	7.69415e-07	1.29839e-05	3.61358e-06	4.60909e-06	2.74764e-05	4.28171e-06	0	9.87256e-06	12.9091	0.000409933
P25112	0	0	0	0	0	0	0	0	1.1095e-05	1.13097e-05	2.0985e-05	0	1.20087e-05	1.85844e-07	1.26589e-05	1.06889e-05	0	9.86651e-06	12.9082	0.00146006
P20744	0	0	0	0	0	0	0	0	0	7.87668e-06	3.39215e-06	1.18626e-05	1.73371e-05	4.24931e-06	1.88732e-05	1.52787e-05	0	9.85872e-06	12.9071	0.00146006
P25093	0	0	0	0	0	0	0	0	4.44196e-06	2.28808e-05	9.27778e-06	7.55483e-06	1.45501e-05	4.23747e-06	7.91589e-06	7.8547e-06	0	9.83919e-06	12.9042	0.000409933
P22719	0	0	0	0	0	0	0	0	1.3037e-05	5.90268e-06	2.93333e-06	7.21493e-06	1.66746e-05	5.85159e-06	0	2.68386e-05	0	9.8066e-06	12.8995	0.00146006
P4964	0	0	0	0	0	0	0	0	6.79369e-06	1.05699e-05	2.84668e-06	3.18612e-05	1.10419e-05	7.975e-06	0	7.27742e-06	0	9.79572e-06	12.8979	0.00146006
P10056	0	0	0	0	0	0	0	0	4.28754e-05	7.00693e-06	4.74787e-06	5.68443e-06	0	4.95366e-06	5.03535e-06	7.97539e-06	0	9.78487e-06	12.8963	0.00146006
P19445	0	0	0	0	0	0	0	0	9.07554e-06	1.3423e-05	1.10379e-05	4.14264e-06	2.35772e-05	7.81377e-06	2.55406e-06	6.46291e-06	0	9.76089e-06	12.8927	0.000409933
P24763	0	0	0	0	0	0	0	0	1.3e-05	1.31158e-05	2.23814e-06	7.33006e-06	1.02606e-05	1.92211e-06	2.68226e-05	3.3608e-06	0	9.75626e-06	12.892	0.000409933
P20735	0	0	0	0	0	0	0	0	1.3335e-05	5.63117e-06	1.0885e-06	1.69619e-05	5.15661e-06	1.52617e-05	2.19108e-06	1.83647e-05	0	9.74884e-06	12.8909	0.000409933
P10178	0	0	0	0	0	0	0	0	0	7.50933e-06	1.04484e-05	2.05599e-05	1.6969e-05	1.78648e-05	1.48465e-06	3.03452e-06	0	9.73381e-06	12.8887	0.00146006
P11321	0	0	0	0	0	0	0	0	1.46143e-05	4.12727e-06	7.89395e-06	1.24697e-05	2.86219e-06	9.6484e-06	2.62248e-05	0	0	9.73007e-06	12.8882	0.00146006
P22031	0	0	0	0	0	0	0	0	3.88869e-06	3.9596e-06	1.32306e-05	9.49671e-06	5.47086e-06	3.25085e-06	1.21735e-05	2.63309e-05	0	9.72521e-06	12.8874	0.000409933
P25356	0	0	0	0	0	0	0	0	9.13905e-06	1.00946e-05	1.15685e-05	1.4165e-05	1.47106e-05	0	8.32205e-06	9.77954e-06	0	9.72241e-06	12.887	0.00146006
P12151	0	0	0	0	0	0	0	0	1.55133e-05	0	0	1.16351e-05	7.15445e-06	5.9639e-06	2.32132e-05	1.42685e-05	0	9.71856e-06	12.8864	0.0045693
P19514	0	0	0	0	0	0	0	0	1.14997e-06	1.83457e-05	1.92394e-05	8.59701e-06	3.01737e-06	8.19252e-06	4.04188e-06	1.50953e-05	0	9.7099e-06	12.8852	0.000409933
P28201	0	0	0	0	0	0	0	0	8.84413e-06	1.13935e-05	4.82574e-06	4.12568e-06	2.13084e-05	4.78247e-06	0	2.24036e-05	0	9.71045e-06	12.8852	0.00146006
P15460	0	0	0	0	0	0	0	0	1.2943e-05	3.61898e-06	7.63309e-06	7.48226e-06	1.02807e-05	0	2.81903e-05	7.13263e-06	0	9.66012e-06	12.8777	0.00146006
P2132	0	0	0	0	0	0	0	0	1.47928e-05	6.81767e-06	8.81885e-06	8.47531e-06	1.55104e-05	5.28202e-06	1.48689e-05	2.69624e-06	0	9.65777e-06	12.8774	0.000409933
P2248	0	0	0	0	0	0	0	0	3.25845e-05	6.14649e-06	2.44481e-06	7.30267e-06	1.15277e-05	7.31808e-06	6.16711e-06	3.73199e-06	0	9.65292e-06	12.8767	0.000409933
P17070	0	0	0	0	0	0	0	0	0	1.62123e-05	2.15188e-05	5.95277e-06	1.05708e-05	1.00863e-05	1.28615e-05	0	0	9.65032e-06	12.8763	0.0045693
P3536	0	0	0	0	0	0	0	0	4.28448e-06	1.36095e-05	6.51112e-06	4.26916e-06	1.57089e-05	4.33189e-06	1.29637e-05	1.54547e-05	0	9.64168e-06	12.875	0.000409933
P16571	0	0	0	0	0	0	0	0	2.92002e-05	5.76471e-06	2.76604e-06	4.55324e-06	4.46955e-06	6.62762e-06	1.72738e-05	6.39423e-06	0	9.63118e-06	12.8734	0.000409933
P30686	0	0	0	0	0	0	0	0	1.57105e-05	5.50449e-06	5.97428e-06	0	1.04308e-05	3.49224e-06	2.36143e-05	1.22646e-05	0	9.62391e-06	12.8723	0.00146006
P31108	0	0	0	0	0	0	0	0	3.06719e-06	1.19959e-05	3.94428e-06	7.25961e-06	6.24922e-06	8.85112e-06	3.05756e-05	4.74906e-06	0	9.58649e-06	12.8667	0.000409933
P1624	0	0	0	0	0	0	0	0	2.85628e-05	1.00334e-05	1.47058e-05	1.05033e-05	2.11804e-06	0	5.20913e-06	5.5019e-06	0	9.5793e-06	12.8656	0.00146006
P290	0	0	0	0	0	0	0	0	1.59517e-05	3.14385e-06	1.27088e-05	1.11957e-05	8.15461e-06	2.91454e-06	1.35709e-05	8.98529e-06	0	9.57817e-06	12.8655	0.000409933
P472	0	0	0	0	0	0	0	0	6.97627e-06	9.94934e-06	9.88972e-06	0	1.31431e-05	4.22788e-06	2.94995e-05	2.87323e-06	0	9.56989e-06	12.8642	0.00146006
P16479	0	0	0	0	0	0	0	0	1.54352e-05	1.47994e-05	3.84392e-06	8.94935e-06	8.35775e-06	1.1582e-05	4.22384e-06	9.23505e-06	0	9.55332e-06	12.8617	0.000409933
P25565	0	0	0	0	0	0	0	0	1.44461e-05	7.26758e-06	4.59681e-06	0	2.53025e-06	1.84867e-06	3.32288e-05	1.23218e-05	0	9.52999e-06	12.8582	0.00146006
P6096	0	0	0	0	0	0	0	0	0	2.97531e-05	3.91037e-06	2.76962e-05	0	9.33857e-06	5.52103e-06	0	0	9.5274e-06	12.8578	0.012777
P1849	0	0	0	0	0	0	0	0	1.73603e-05	1.34536e-05	1.4653e-06	8.18879e-06	1.06331e-05	2.49164e-06	1.24899e-05	1.01341e-05	0	9.52709e-06	12.8577	0.000409933
P20285	0	0	0	0	0	0	0	0	2.88962e-06	8.83107e-06	2.04803e-05	1.00748e-05	9.07178e-06	5.87925e-06	9.81798e-06	8.92324e-06	0	9.496e-06	12.853	0.000409933
P19302	0	0	0	0	0	0	0	0	1.129e-05	1.25447e-05	6.2395e-06	1.63636e-05	9.68023e-06	4.15144e-06	9.28933e-06	6.35457e-06	0	9.48916e-06	12.852	0.000409933
P15504	0	0	0	0	0	0	0	0	1.37366e-05	1.01437e-05	0	3.70948e-06	1.15033e-05	4.03566e-06	2.45077e-05	8.25567e-06	0	9.48651e-06	12.8516	0.00146006
P22203	0	0	0	0	0	0	0	0	6.27583e-06	1.03548e-05	2.82299e-06	7.37983e-06	9.22955e-06	1.16641e-05	1.91033e-05	9.02853e-06	0	9.48237e-06	12.8509	0.000409933
P30343	0	0	0	0	0	0	0	0	5.10569e-06	1.00522e-05	1.3942e-05	3.96392e-06	1.09945e-05	1.27371e-05	1.63839e-05	2.39456e-06	0	9.44674e-06	12.8455	0.000409933
P16361	0	0	0	0	0	0	0	0	2.73923e-06	9.7183e-06	1.495e-05	0	5.98323e-06	7.53162e-06	1.3392e-05	2.12404e-05	0	9.44435e-06	12.8452	0.00146006
P25270	0	0	0	0	0	0	0	0	4.37488e-05	2.64315e-06	1.02545e-06	4.27163e-06	2.02924e-06	4.43724e-06	1.30181e-05	4.27756e-06	0	9.4314e-06	12.8432	0.000409933
P12088	0	0	0	0	0	0	0	0	2.21196e-05	1.48236e-05	4.18069e-06	6.5035e-06	4.6296e-06	4.57461e-06	7.14091e-06	1.12429e-05	0	9.40194e-06	12.8387	0.000409933
P25975	0	0	0	0	0	0	0	0	2.57437e-06	1.26868e-05	1.0816e-05	2.32272e-05	8.08636e-06	3.9017e-06	1.10699e-05	2.65238e-06	0	9.37684e-06	12.8348	0.000409933
P777	0	0	0	0	0	0	0	0	7.58579e-06	3.75616e-06	5.85359e-06	6.90117e-06	2.54607e-05	9.36492e-06	1.60883e-05	0	0	9.37634e-06	12.8347	0.00146006
P95	0	0	0	0	0	0	0	0	2.95276e-05	7.0856e-06	3.97625e-06	9.26264e-06	7.68239e-06	1.99353e-06	1.11071e-05	4.17323e-06	0	9.35105e-06	12.8308	0.000409933
P1674	0	0	0	0	0	0	0	0	2.80334e-05	9.77948e-06	4.73842e-06	2.47985e-06	4.99919e-06	1.98226e-06	2.0257e-05	2.43358e-06	0	9.3379e-06	12.8288	0.000409933
P23991	0	0	0	0	0	0	0	0	6.63198e-06	9.64795e-06	7.91163e-06	6.0817e-06	2.38035e-05	0	1.306e-05	7.39164e-06	0	9.31605e-06	12.8254	0.00146006
P16964	0	0	0	0	0	0	0	0	7.39539e-06	9.75421e-06	1.93583e-05	8.74537e-06	7.31313e-06	9.72743e-06	5.36632e-06	6.79167e-06	0	9.30647e-06	12.8239	0.000409933
P12367	0	0	0	0	0	0	0	0	6.46835e-06	7.0876e-06	1.31087e-05	0	1.38615e-05	7.03751e-06	0	2.6804e-05	0	9.29596e-06	12.8223	0.0045693
P29408	0	0	0	0	0	0	0	0	1.86409e-05	6.38085e-06	1.16832e-05	1.10697e-05	0	9.79295e-06	9.35495e-06	7.39805e-06	0	9.29007e-06	12.8214	0.00146006
P10749	0	0	0	0	0	0	0	0	0	0	3.26755e-05	9.70976e-06	1.38165e-05	0	1.80232e-05	0	0	9.27812e-06	12.8195	0.0324742
P20764	0	0	0	0	0	0	0	0	1.47579e-05	1.13493e-05	6.57423e-06	7.68662e-06	4.35754e-06	6.06887e-06	9.18078e-06	1.39723e-05	0	9.24343e-06	12.8141	0.000409933
P1533	0	0	0	0	0	0	0	0	4.88163e-06	4.97254e-06	9.88904e-06	8.5114e-06	5.1124e-06	2.4667e-06	3.2945e-05	5.03155e-06	0	9.22628e-06	12.8114	0.000409933
P2275	0	0	0	0	0	0	0	0	3.41654e-05	1.52318e-05	0	6.96344e-06	9.33171e-06	0	0	7.89825e-06	0	9.19882e-06	12.8071	0.012777
P17732	0	0	0	0	0	0	0	0	2.12826e-05	1.42483e-05	2.56039e-06	9.21901e-06	8.27141e-06	3.2273e-06	4.53715e-06	1.01365e-05	0	9.18533e-06	12.805	0.000409933
P10452	0	0	0	0	0	0	0	0	7.12909e-06	5.80995e-06	5.77477e-06	3.69292e-05	1.04453e-05	1.44003e-06	1.43565e-06	4.40348e-06	0	9.17094e-06	12.8028	0.000409933
P32501	0	0	0	0	0	0	0	0	9.40548e-06	0	9.96788e-06	5.80798e-06	1.95239e-05	1.01384e-05	1.26303e-05	5.844e-06	0	9.16474e-06	12.8018	0.00146006
P20237	0	0	0	0	0	0	0	0	1.44902e-05	3.56553e-06	3.54583e-06	3.48767e-06	6.11093e-06	6.21634e-06	3.09768e-05	4.81209e-06	0	9.15068e-06	12.7996	0.000409933
P25481	0	0	0	0	0	0	0	2.32639e-07	0.000303732	0.00017232	0.000253606	0.000101549	0.000173146	9.71348e-05	0.000312152	0.000244056	2.90799e-08	0.000207212	12.7988	0.000553535
P30680	0	0	0	0	0	0	0	0	3.13627e-06	0	4.4002e-08	0	0	0	3.22277e-05	3.73116e-05	0	9.08994e-06	12.79	0.0324742
P15125	0	0	0	0	0	0	0	0	5.57347e-06	1.05825e-05	4.06222e-06	1.67376e-05	1.02526e-05	1.28677e-05	8.46948e-06	3.81724e-06	0	9.04535e-06	12.7829	0.000409933
P1215	0	0	0	0	0	0	0	0	1.34594e-05	1.46481e-05	9.52915e-06	1.01559e-05	9.75774e-06	4.48389e-06	3.34611e-06	6.8738e-06	0	9.03176e-06	12.7807	0.000409933
P24195	0	0	0	0	0	0	0	0	0	6.40449e-06	6.17831e-06	4.09554e-06	4.42093e-06	1.0695e-05	3.59092e-05	4.48324e-06	0	9.02334e-06	12.7794	0.00146006
P20944	0	0	0	0	0	0	0	0	4.04344e-06	8.26352e-06	1.03258e-05	4.82207e-06	1.20563e-05	4.11447e-06	2.50352e-05	3.52187e-06	0	9.02284e-06	12.7793	0.000409933
P26126	0	0	0	0	0	0	0	0	2.46742e-05	3.47982e-06	1.73141e-06	4.47367e-06	2.35885e-06	2.59261e-06	2.66145e-05	6.17623e-06	0	9.01266e-06	12.7777	0.000409933
P4816	0	0	0	0	0	0	0	0	1.45671e-05	8.05824e-06	5.96818e-06	1.89566e-05	5.71881e-06	0	8.28378e-06	1.04398e-05	0	8.99907e-06	12.7755	0.00146006
P29656	0	0	0	0	0	0	0	0	5.68637e-06	1.4668e-05	3.40523e-06	1.92415e-05	5.45123e-06	1.63574e-05	0	7.13488e-06	0	8.99308e-06	12.7745	0.00146006
P6094	0	0	0	0	0	0	0	0	7.00387e-06	5.89231e-06	2.37094e-06	4.25899e-05	0	2.6335e-06	6.55392e-06	4.83455e-06	0	8.98487e-06	12.7732	0.00146006
P11701	0	0	0	0	0	0	0	0	1.49158e-05	1.51914e-05	4.44603e-06	9.61822e-06	3.67974e-06	8.87634e-06	1.76387e-06	1.26865e-05	0	8.89723e-06	12.7591	0.000409933
P4475	0	0	0	0	0	0	0	0	1.32196e-05	5.61049e-06	3.34814e-06	5.48837e-06	1.9621e-05	6.68235e-06	3.32433e-06	1.36352e-05	0	8.86619e-06	12.754	0.000409933
P30833	0	0	0	0	0	0	0	0	1.02257e-05	1.87257e-05	9.58142e-06	3.35363e-06	9.26695e-06	1.16219e-05	3.23201e-06	4.88601e-06	0	8.86167e-06	12.7533	0.000409933
P20289	0	0	0	0	0	0	0	0	3.2574e-05	2.98794e-06	4.45438e-06	7.30425e-06	3.06913e-06	6.4602e-06	1.47681e-06	1.24917e-05	0	8.85231e-06	12.7518	0.000409933
P3183	0	0	0	0	0	0	0	0	9.75307e-06	1.07608e-05	4.94269e-06	1.86301e-05	1.02282e-05	4.11201e-06	8.16794e-06	4.19869e-06	0	8.84918e-06	12.7512	0.000409933
P16533	0	0	0	0	0	0	0	0	2.78262e-05	1.27899e-05	9.69053e-06	3.71584e-06	6.01335e-06	2.49755e-06	8.18948e-06	0	0	8.84035e-06	12.7498	0.00146006
P11363	0	0	0	0	0	0	0	0	4.61815e-06	9.83279e-06	8.51611e-06	8.37058e-06	5.73127e-06	6.80525e-06	4.63541e-06	2.21739e-05	0	8.83543e-06	12.749	0.000409933
P29965	0	0	0	0	0	0	0	0	2.40249e-05	8.83045e-06	6.85955e-06	6.9544e-06	3.23267e-06	1.01659e-05	7.38283e-06	3.23026e-06	0	8.83512e-06	12.749	0.000409933
P16407	0	0	0	0	0	0	0	0	0	1.40467e-05	0	7.6983e-06	1.17225e-05	8.77555e-06	1.67324e-05	1.16015e-05	0	8.82212e-06	12.7468	0.0045693
P15904	0	0	0	0	0	0	0	0	1.26634e-05	1.5519e-05	3.80316e-06	2.86176e-06	4.58725e-06	0	2.57567e-05	5.26277e-06	0	8.80676e-06	12.7443	0.00146006
P25290	0	0	0	0	0	0	0	0	9.95166e-06	0	4.31849e-06	1.41622e-06	5.95145e-06	1.43585e-06	4.58063e-05	1.46359e-06	0	8.79295e-06	12.742	0.00146006
P15359	0	0	0	0	0	0	0	0	4.09903e-06	5.33192e-06	5.15494e-06	4.00443e-06	1.38667e-05	2.64861e-06	2.85487e-05	6.64174e-06	0	8.787e-06	12.7411	0.000409933
P5600	0	0	0	0	0	0	0	0	8.88523e-06	1.45908e-05	0	2.63335e-05	4.08058e-06	7.66465e-06	8.57467e-06	0	0	8.76618e-06	12.7376	0.0045693
P1057	0	0	0	0	0	0	0	0	2.62277e-06	7.12329e-06	9.74627e-06	7.84129e-06	8.24986e-06	1.41514e-05	1.58178e-05	4.51475e-06	0	8.75843e-06	12.7364	0.000409933
P15396	0	0	0	0	0	0	0	0	6.23211e-06	1.22238e-05	4.72749e-06	7.66171e-06	9.61392e-06	2.84443e-06	2.28557e-05	3.90324e-06	0	8.7578e-06	12.7363	0.000409933
P11972	0	0	0	0	0	0	0	0	8.33686e-06	1.74659e-05	5.60765e-06	1.6805e-05	7.84035e-06	1.6811e-06	5.00946e-06	7.28935e-06	0	8.75446e-06	12.7357	0.000409933
P31221	0	0	0	0	0	0	0	0	1.65165e-06	2.0155e-06	0	6.02468e-06	6.0832e-06	5.01783e-06	2.145e-06	4.67546e-05	0	8.71156e-06	12.7286	0.00146006
P18703	0	0	0	0	0	0	0	0	2.74779e-06	7.69547e-06	5.57128e-06	6.84681e-06	1.94593e-05	1.52981e-05	3.45044e-06	8.52338e-06	0	8.69907e-06	12.7266	0.000409933
P16427	0	0	0	0	0	0	0	0	1.78576e-05	1.0044e-05	6.44581e-06	3.52156e-06	9.07496e-06	5.67345e-06	9.90756e-06	6.88372e-06	0	8.67608e-06	12.7227	0.000409933
P19437	0	0	0	0	0	0	0	0	1.01415e-05	1.19278e-05	1.22578e-05	8.21698e-06	8.81691e-06	5.33896e-06	7.29593e-06	5.39081e-06	0	8.67334e-06	12.7223	0.000409933
P11386	0	0	0	0	0	0	0	0	8.30893e-06	1.32994e-05	0	7.05229e-06	5.83228e-06	5.54484e-06	2.75058e-05	1.73084e-06	0	8.6593e-06	12.72	0.00146006
P10345	0	0	0	0	0	0	0	0	4.1524e-06	1.07349e-05	7.79785e-06	2.69621e-05	7.67573e-06	3.48887e-06	2.01905e-06	6.24812e-06	0	8.63488e-06	12.7159	0.000409933
P19510	0	0	0	0	0	0	0	0	1.75752e-05	0	1.27676e-05	0	2.18236e-05	0	4.1109e-06	1.26736e-05	0	8.61886e-06	12.7132	0.012777
P21456	0	0	0	0	0	0	0	0	1.20275e-05	9.48816e-06	7.97977e-06	5.81791e-06	7.27082e-06	6.36594e-06	1.54501e-05	4.28144e-06	0	8.58521e-06	12.7076	0.000409933
P11709	0	0	0	0	0	0	0	0	2.06822e-05	4.77544e-06	9.72358e-06	1.06263e-05	1.26446e-05	2.26341e-06	4.30619e-06	3.50825e-06	0	8.56625e-06	12.7044	0.000409933
P1508	0	0	0	0	0	0	0	0	3.09166e-06	7.85681e-06	1.42842e-06	1.19795e-05	1.34873e-05	8.29282e-06	8.53602e-06	1.3851e-05	0	8.56544e-06	12.7042	0.000409933
P24500	0	0	0	0	0	0	0	0	0	0	6.14209e-06	0	3.04314e-05	2.66359e-05	0	5.27191e-06	0	8.56016e-06	12.7033	0.0324742
P15729	0	0	0	0	0	0	0	0	0	1.70598e-05	2.29072e-05	6.97251e-06	5.64922e-06	0	4.53972e-06	1.11709e-05	0	8.53741e-06	12.6995	0.0045693
P30667	0	0	0	0	0	0	0	0	1.50638e-06	1.0517e-05	2.68773e-05	4.40735e-06	1.54322e-06	4.3371e-06	1.75635e-05	1.51783e-06	0	8.53372e-06	12.6989	0.000409933
P2081	0	0	0	0	0	0	0	0	3.33716e-05	6.49279e-06	2.87245e-06	1.16352e-05	5.94517e-06	2.19198e-06	3.55833e-06	2.19705e-06	0	8.53307e-06	12.6988	0.000409933
P10869	0	0	0	0	0	0	0	0	5.83723e-06	1.74024e-05	1.6948e-05	7.88612e-06	3.28123e-06	3.25522e-06	2.139e-06	1.10697e-05	0	8.47736e-06	12.6893	0.000409933
P10713	0	0	0	0	0	0	0	0	3.82182e-05	0	6.44764e-06	0	0	5.4032e-06	1.50517e-05	2.66606e-06	0	8.47336e-06	12.6886	0.012777
P4425	0	0	0	0	0	0	0	0	8.11768e-06	4.15686e-06	6.95489e-06	5.02488e-06	1.4481e-05	3.93113e-06	1.1029e-05	1.38994e-05	0	8.44935e-06	12.6845	0.000409933
P2959	0	0	0	0	0	0	0	0	1.01515e-05	9.10721e-06	1.13501e-05	1.49505e-05	2.60595e-06	2.78559e-06	1.17563e-05	4.80691e-06	0	8.43926e-06	12.6828	0.000409933
P15315	0	0	0	0	0	0	0	0	2.01177e-05	7.70408e-06	0	1.25235e-05	9.63205e-06	3.98176e-06	1.13297e-05	2.2042e-06	0	8.43661e-06	12.6824	0.00146006
P19334	0	0	0	0	0	0	0	0	2.06947e-06	4.67253e-06	9.8838e-06	1.91227e-06	1.39469e-05	1.37955e-05	1.08199e-05	1.03839e-05	0	8.43553e-06	12.6822	0.000409933
P18119	0	0	0	0	0	0	0	0	9.40765e-06	7.32609e-06	6.17254e-06	7.17107e-06	5.2277e-06	2.01746e-05	1.11138e-06	1.08802e-05	0	8.43391e-06	12.6819	0.000409933
P15091	0	0	0	0	0	0	0	0	2.92972e-06	1.01307e-05	7.377e-06	2.53245e-06	7.66422e-06	1.47929e-06	1.77017e-05	1.74429e-05	0	8.40723e-06	12.6773	0.000409933
P25368	0	0	0	0	0	0	0	0	1.33185e-05	1.07606e-05	3.0881e-06	5.30018e-06	1.56837e-05	2.74544e-06	9.35628e-06	6.6978e-06	0	8.36883e-06	12.6707	0.000409933
P15312	0	0	0	0	0	0	0	0	1.38275e-05	6.63304e-06	6.99776e-06	2.05128e-06	2.17693e-06	4.65513e-06	2.94127e-05	1.18717e-06	0	8.36768e-06	12.6705	0.000409933
P490	0	0	0	0	0	0	0	0	1.9904e-05	8.74651e-06	1.07216e-05	4.97736e-06	4.23998e-06	6.58845e-06	3.84275e-06	7.86451e-06	0	8.36064e-06	12.6693	0.000409933
P19494	0	0	0	0	0	0	0	0	9.27314e-06	9.84243e-06	7.44589e-06	8.65847e-06	1.0418e-05	4.39749e-06	1.04306e-05	6.11645e-06	0	8.32281e-06	12.6628	0.000409933
P11436	0	0	0	0	0	0	0	0	1.57361e-05	1.0816e-05	2.69805e-06	7.22864e-06	1.00779e-05	0	1.14489e-05	8.41856e-06	0	8.30301e-06	12.6593	0.00146006
P26378	0	0	0	0	0	0	0	0	0	0	0	3.55729e-06	2.45788e-05	1.89043e-05	6.13825e-06	1.31455e-05	0	8.2905e-06	12.6572	0.012777
P3278	0	0	0	0	0	0	0	0	5.35052e-06	9.20213e-06	1.35115e-05	5.19734e-06	1.05036e-05	3.34005e-06	9.19816e-06	9.96702e-06	0	8.2838e-06	12.656	0.000409933
P27809	0	0	0	0	0	0	0	0	1.08697e-05	1.23789e-05	1.13619e-05	0	4.96237e-06	2.98287e-06	7.72402e-06	1.56809e-05	0	8.24507e-06	12.6492	0.00146006
P20990	0	0	0	0	0	0	0	0	3.20147e-07	9.50028e-06	1.36743e-05	0	1.00723e-05	5.99016e-06	1.91182e-05	7.22053e-06	0	8.237e-06	12.6478	0.00146006
P4216	0	0	0	0	0	0	0	0	4.12061e-06	1.2591e-05	5.21875e-06	7.18549e-06	5.39769e-06	8.33345e-06	1.55396e-05	7.44088e-06	0	8.22843e-06	12.6463	0.000409933
P21086	0	0	0	0	0	0	0	0	4.74948e-06	1.32978e-05	6.26271e-06	1.10867e-05	9.98906e-06	6.02234e-06	3.57076e-06	1.08308e-05	0	8.2262e-06	12.6459	0.000409933
P20896	0	0	0	0	0	0	0	0	5.97944e-06	6.92353e-06	4.04918e-06	1.69707e-06	1.61884e-05	1.82673e-05	1.04575e-05	2.15827e-06	0	8.2151e-06	12.644	0.000409933
P19607	0	0	0	0	0	0	0	0	3.76324e-06	9.2137e-06	1.64102e-05	1.00661e-05	1.06486e-05	6.43563e-06	9.15645e-06	0	0	8.21174e-06	12.6434	0.00146006
P20779	0	0	0	0	0	0	0	0	4.58861e-06	1.61909e-05	6.62107e-06	0	5.14821e-06	1.94504e-05	5.08456e-06	8.58091e-06	0	8.20808e-06	12.6427	0.00146006
P6439	0	0	0	0	0	0	0	0	0	5.66956e-06	2.08412e-05	1.39111e-05	1.9503e-05	0	0	5.68608e-06	0	8.20138e-06	12.6416	0.012777
P1881	0	0	0	0	0	0	0	0	2.21761e-05	1.12107e-05	1.16434e-05	0	6.95796e-06	0	1.06461e-05	2.9384e-06	0	8.19659e-06	12.6407	0.0045693
P10467	0	0	0	0	0	0	0	0	5.07184e-06	1.16243e-05	2.56838e-06	2.02119e-05	1.19491e-05	3.84365e-06	6.38035e-06	3.91959e-06	0	8.19615e-06	12.6406	0.000409933
P11089	0	0	0	0	0	0	0	0	1.06072e-05	1.47531e-05	1.10332e-05	1.30391e-05	0	0	6.44968e-06	9.683e-06	0	8.19566e-06	12.6406	0.0045693
P11629	0	0	0	0	0	0	0	0	5.84077e-06	7.37398e-06	0	1.62652e-05	7.04047e-06	5.17665e-06	3.16463e-06	2.05687e-05	0	8.1788e-06	12.6376	0.00146006
P7351	0	0	0	0	0	0	0	0	3.87372e-06	3.77793e-06	0	7.91158e-06	1.07193e-05	5.83664e-06	1.46568e-05	1.8606e-05	0	8.17275e-06	12.6365	0.00146006
P3304	0	0	0	0	0	0	0	0	1.12371e-05	1.0872e-05	5.04108e-06	1.38969e-05	1.34959e-05	8.91579e-06	0	1.85155e-06	0	8.16379e-06	12.6349	0.00146006
P3315	0	0	0	0	0	0	0	0	3.73867e-06	8.47749e-06	1.82589e-05	0	7.9594e-06	0	1.34846e-05	1.33911e-05	0	8.16377e-06	12.6349	0.0045693
P22596	0	0	0	0	0	0	0	0	6.65254e-06	1.09734e-05	4.4167e-06	0	1.97217e-05	5.14616e-06	1.97769e-06	1.62213e-05	0	8.13869e-06	12.6305	0.00146006
P572	0	0	0	0	0	0	0	0	4.08099e-06	8.337e-06	1.31382e-05	4.77342e-06	5.58426e-06	2.36702e-06	2.27189e-05	4.10378e-06	0	8.13795e-06	12.6304	0.000409933
P24456	0	0	0	0	0	0	0	0	4.25066e-06	6.44147e-06	1.28024e-05	4.45841e-06	1.15445e-05	3.34603e-06	6.69651e-06	1.54084e-05	0	8.11854e-06	12.6269	0.000409933
P15654	0	0	0	0	0	0	0	0	2.25024e-06	6.87619e-06	5.69899e-06	8.96846e-06	4.71475e-06	1.13739e-06	2.94272e-05	5.80165e-06	0	8.10936e-06	12.6253	0.000409933
P6988	0	0	0	0	0	0	0	0	4.84359e-06	9.68416e-06	9.08414e-06	8.70556e-06	8.92526e-06	0	1.84529e-05	4.9314e-06	0	8.07838e-06	12.6198	0.00146006
P20872	0	0	0	0	0	0	0	0	1.98323e-05	5.28896e-06	1.05879e-05	0	1.03567e-07	4.38219e-06	1.69183e-05	7.49729e-06	0	8.07632e-06	12.6194	0.00146006
P1142	0	0	0	0	0	0	0	0	8.52866e-06	1.04673e-05	4.15172e-07	4.15631e-06	8.44702e-06	8.35856e-06	0	2.42342e-05	0	8.0759e-06	12.6193	0.00146006
P24288	0	0	0	0	0	0	0	0	0	0	4.00847e-06	5.50854e-06	1.84597e-05	7.11977e-06	2.05847e-05	8.83702e-06	0	8.06477e-06	12.6173	0.0045693
P18807	0	0	0	0	0	0	0	0	9.99357e-06	1.16042e-05	1.30623e-05	4.84982e-06	1.01474e-05	8.13287e-06	3.30412e-06	3.19771e-06	0	8.0365e-06	12.6123	0.000409933
P1973	0	0	0	0	0	0	0	0	1.16e-05	1.53858e-05	4.35116e-06	1.78814e-05	8.83853e-06	0	3.55849e-06	2.48254e-06	0	8.01224e-06	12.6079	0.00146006
P3061	0	0	0	0	0	0	0	2.7437e-07	0.00040143	0.000228576	0.000212772	0.000127776	9.99046e-05	9.2499e-05	0.000415393	0.000133532	3.42962e-08	0.000213985	12.6072	0.000553535
P16397	0	0	0	0	0	0	0	2.40862e-07	0.000278044	0.000155154	0.000212341	9.35795e-05	0.00014424	8.95905e-05	0.000296858	0.000232426	3.01078e-08	0.000187779	12.6066	0.000553535
P31105	0	0	0	0	0	0	0	0	1.16564e-05	5.88409e-06	6.43894e-06	0	5.02808e-06	9.21521e-06	1.6132e-05	9.68511e-06	0	8.00498e-06	12.6066	0.00146006
P19369	0	0	0	0	0	0	0	0	9.75697e-06	4.0025e-06	7.01518e-06	3.25852e-06	8.88282e-06	2.69626e-06	1.75238e-05	1.08633e-05	0	7.99991e-06	12.6057	0.000409933
P4278	0	0	0	0	0	0	0	0	9.74217e-06	1.46709e-05	0	5.32113e-06	1.24454e-05	3.67019e-06	7.42168e-06	1.06477e-05	0	7.98989e-06	12.6039	0.00146006
P24884	0	0	0	0	0	0	0	0	5.24732e-06	6.68152e-06	9.29968e-06	2.61382e-06	8.2405e-06	5.30147e-06	2.37672e-05	2.70277e-06	0	7.98179e-06	12.6024	0.000409933
P17042	0	0	0	0	0	0	0	0	3.8106e-06	1.85385e-05	5.74347e-06	8.6569e-06	1.06957e-05	9.91366e-06	2.30077e-06	4.03321e-06	0	7.96161e-06	12.5988	0.000409933
P5426	0	0	0	0	0	0	0	0	2.03009e-05	1.19948e-05	0	0	3.33542e-06	0	2.09311e-05	7.08895e-06	0	7.9564e-06	12.5978	0.012777
P24180	0	0	0	0	0	0	0	0	6.28162e-06	2.17501e-05	7.00567e-06	3.75671e-06	1.18651e-05	5.7238e-06	3.1546e-06	3.89837e-06	0	7.92949e-06	12.5929	0.000409933
P21033	0	0	0	0	0	0	0	0	3.74254e-06	1.52485e-05	6.47177e-06	8.55517e-06	1.1302e-05	6.63052e-06	2.61923e-06	8.8432e-06	0	7.92661e-06	12.5924	0.000409933
P1907	0	0	0	0	0	0	0	0	2.8392e-06	1.44615e-05	7.18705e-06	2.82833e-06	1.48571e-06	2.86756e-06	1.85817e-05	1.31533e-05	0	7.92553e-06	12.5922	0.000409933
P2365	0	0	0	0	0	0	0	0	2.0453e-05	4.25045e-06	9.73704e-06	4.16114e-06	3.50661e-06	5.07451e-06	1.27195e-05	3.45823e-06	0	7.92007e-06	12.5912	0.000409933
P20481	0	0	0	0	0	0	0	0	1.24882e-05	0	0	0	1.22266e-05	1.33797e-05	1.0662e-05	1.44806e-05	0	7.90465e-06	12.5884	0.012777
P99	0	0	0	0	0	0	0	0	8.78912e-06	6.96259e-06	4.94774e-06	1.16777e-05	4.09429e-06	1.67903e-05	4.90962e-06	5.04007e-06	0	7.90143e-06	12.5878	0.000409933
P1857	0	0	0	0	0	0	0	0	1.57119e-05	1.64488e-05	0	0	0	1.88289e-05	0	1.22099e-05	0	7.89994e-06	12.5875	0.0324742
P1694	0	0	0	0	0	0	0	0	7.2288e-06	2.39541e-06	5.82611e-06	1.03583e-05	1.36373e-05	1.61666e-05	3.88753e-06	3.62867e-06	0	7.89109e-06	12.5859	0.000409933
P1257	0	0	0	0	0	0	0	0	1.49258e-05	6.74819e-06	1.26446e-05	4.34604e-06	4.55002e-06	7.47592e-06	7.18335e-06	5.04215e-06	0	7.86451e-06	12.5811	0.000409933
P4861	0	0	0	0	0	0	0	0	4.08772e-06	2.03126e-05	0	1.72615e-06	6.52178e-06	1.81261e-05	0	1.18717e-05	0	7.83075e-06	12.5749	0.0045693
P16940	0	0	0	0	0	0	0	0	0	0	2.03103e-05	1.26076e-05	1.71985e-05	1.24831e-05	0	0	0	7.82494e-06	12.5738	0.0324742
P3767	0	0	0	0	0	0	0	0	1.08689e-05	1.68086e-05	4.34453e-06	1.50327e-05	4.63069e-06	6.44128e-06	2.54767e-06	1.88306e-06	0	7.81969e-06	12.5728	0.000409933
P656	0	0	0	0	0	0	0	0	1.71285e-05	6.3434e-06	5.52422e-06	6.20759e-06	4.08293e-06	2.36367e-06	9.38822e-06	1.12641e-05	0	7.78782e-06	12.5669	0.000409933
P17644	0	0	0	0	0	0	0	0	1.16395e-06	0	1.6248e-06	5.82152e-06	9.90964e-06	0	4.37718e-05	0	0	7.78646e-06	12.5667	0.012777
P2550	0	0	0	0	0	0	0	0	0	0	1.53819e-05	1.29618e-05	1.34415e-05	0	2.04456e-05	0	0	7.77884e-06	12.5653	0.0324742
P2298	0	0	0	0	0	0	0	0	2.33401e-05	8.48964e-06	2.53456e-06	6.6459e-06	5.24471e-06	4.21707e-06	1.67554e-06	1.00663e-05	0	7.77672e-06	12.5649	0.000409933
P20525	0	0	0	0	0	0	0	0	0	5.07194e-06	6.76411e-06	1.10456e-05	1.65095e-05	1.34883e-05	2.08544e-06	7.22165e-06	0	7.77332e-06	12.5642	0.00146006
P7255	0	0	0	0	0	0	0	0	0	1.27408e-05	1.22184e-05	3.17289e-07	0	5.04954e-06	0	3.18268e-05	0	7.7691e-06	12.5634	0.012777
P6334	0	0	0	0	0	0	0	0	6.80328e-06	6.40276e-06	3.03606e-06	1.15054e-05	3.43703e-05	0	0	0	0	7.76472e-06	12.5626	0.012777
P6711	0	0	0	0	0	0	0	0	4.21016e-06	0	1.17167e-05	0	2.65022e-07	1.86822e-05	6.35798e-06	2.08485e-05	0	7.76008e-06	12.5618	0.0045693
P30329	0	0	0	0	0	0	0	0	1.02642e-05	7.26743e-06	3.36425e-06	5.70149e-06	1.07997e-05	4.96739e-06	1.48506e-05	4.79363e-06	0	7.75108e-06	12.5601	0.000409933
P1898	0	0	0	0	0	0	0	0	5.44485e-06	5.54655e-06	9.64896e-06	6.78029e-06	2.84976e-06	4.12516e-06	2.05548e-05	7.00924e-06	0	7.74495e-06	12.559	0.000409933
P11623	0	0	0	0	0	0	0	0	2.02286e-05	5.88572e-06	2.93015e-06	4.03271e-06	4.24616e-06	2.34097e-06	1.74122e-05	4.78385e-06	0	7.73255e-06	12.5566	0.000409933
P11513	0	0	0	0	0	0	0	0	4.13424e-05	0	0	5.23933e-06	2.24164e-06	3.16196e-06	4.85429e-06	5.00509e-06	0	7.73059e-06	12.5563	0.0045693
P4461	0	0	0	0	0	0	0	0	0	1.2517e-05	1.78158e-05	1.29922e-05	7.32549e-06	0	7.18893e-06	3.99359e-06	0	7.72912e-06	12.556	0.0045693
P10293	0	0	0	0	0	0	0	0	3.31637e-05	2.56498e-06	1.09787e-06	1.08662e-05	3.43396e-06	4.30214e-06	6.26139e-06	0	0	7.71128e-06	12.5527	0.00146006
P16870	0	0	0	0	0	0	0	0	5.93656e-06	5.0221e-06	9.21958e-06	2.34013e-06	8.57084e-06	5.9689e-06	1.65709e-05	7.99433e-06	0	7.70292e-06	12.5511	0.000409933
P30946	0	0	0	0	0	0	0	0	2.95634e-06	1.70846e-05	1.01471e-05	6.46397e-06	1.47449e-05	4.65675e-06	1.09495e-06	4.4176e-06	0	7.69578e-06	12.5498	0.000409933
P13515	0	0	0	0	0	0	0	0	7.9199e-06	3.89473e-06	7.57046e-06	1.44658e-05	3.42089e-06	1.06585e-05	2.44945e-06	1.11852e-05	0	7.69561e-06	12.5497	0.000409933
P3535	0	0	0	0	0	0	0	0	2.73858e-05	6.47116e-06	4.08392e-06	6.95177e-06	0	0	1.10684e-05	5.55786e-06	0	7.68986e-06	12.5487	0.0045693
P16579	0	0	0	0	0	0	0	0	1.16383e-05	1.18554e-05	1.30965e-05	1.28832e-05	2.70789e-06	3.91971e-06	3.90457e-06	1.33229e-06	0	7.66724e-06	12.5444	0.000409933
P5292	0	0	0	0	0	0	0	0	2.31602e-05	5.84231e-06	0	9.22296e-06	0	1.50439e-05	8.05531e-06	0	0	7.66559e-06	12.5441	0.012777
P16017	0	0	0	0	0	0	0	0	5.61304e-06	1.30665e-05	1.70574e-05	4.91934e-06	5.86881e-06	7.50193e-06	4.25427e-06	2.92141e-06	0	7.65033e-06	12.5412	0.000409933
P26163	0	0	0	0	0	0	0	0	1.07038e-05	0	1.61824e-06	6.4497e-06	7.91245e-06	3.74361e-06	2.70857e-05	3.64564e-06	0	7.6449e-06	12.5402	0.00146006
P19103	0	0	0	0	0	0	0	0	0	0	3.52752e-06	1.41098e-05	1.08824e-05	0	2.15528e-05	1.10418e-05	0	7.63929e-06	12.5391	0.012777
P20679	0	0	0	0	0	0	0	0	7.46293e-06	9.89841e-06	6.96255e-06	2.4355e-06	9.07482e-06	4.98965e-06	1.27139e-05	7.53166e-06	0	7.63368e-06	12.5381	0.000409933
P18962	0	0	0	0	0	0	0	0	2.35964e-06	4.15223e-06	9.76877e-06	4.22798e-06	1.60774e-05	1.03102e-05	7.5089e-06	6.63991e-06	0	7.63063e-06	12.5375	0.000409933
P31557	0	0	0	0	0	0	0	0	6.32151e-06	5.82106e-06	5.6964e-06	1.0501e-05	1.17901e-05	1.15303e-05	2.82254e-06	6.53566e-06	0	7.62732e-06	12.5369	0.000409933
P25144	0	0	0	0	0	0	0	0	7.21056e-06	4.30892e-06	2.26997e-05	0	1.00341e-05	0	1.10083e-05	5.57466e-06	0	7.60453e-06	12.5326	0.0045693
P26675	0	0	0	0	0	0	0	0	0	5.88782e-06	1.27114e-05	0	3.72317e-06	1.46638e-05	1.64435e-05	7.29108e-06	0	7.59011e-06	12.5298	0.0045693
P10866	0	0	0	0	0	0	0	0	4.51329e-06	1.22272e-05	2.07066e-05	1.05301e-05	1.02789e-05	0	2.36954e-06	0	0	7.57821e-06	12.5276	0.0045693
P25557	0	0	0	0	0	0	0	0	6.22818e-06	1.72028e-05	0	9.23817e-06	3.51645e-06	6.61966e-06	1.04514e-05	7.35518e-06	0	7.57647e-06	12.5272	0.00146006
P27629	0	0	0	0	0	0	0	0	4.92703e-06	5.01756e-06	3.12219e-06	7.36655e-06	1.49855e-05	9.35348e-06	5.56703e-06	1.01931e-05	0	7.56655e-06	12.5253	0.000409933
P842	0	0	0	0	0	0	0	0	2.84852e-06	7.25449e-06	1.29791e-05	8.51282e-06	2.98112e-06	1.15077e-05	1.14726e-05	2.93246e-06	0	7.56109e-06	12.5243	0.000409933
P26842	0	0	0	0	0	0	0	0	6.50261e-06	1.47955e-05	1.06595e-05	1.0561e-05	2.54131e-06	0	8.73659e-06	6.4958e-06	0	7.53655e-06	12.5196	0.00146006
P17539	0	0	0	0	0	0	0	0	1.20537e-05	3.55984e-07	1.44116e-05	4.20881e-06	6.03221e-06	4.46666e-06	1.13919e-05	7.25329e-06	0	7.52176e-06	12.5168	0.000409933
P22643	0	0	0	0	0	0	0	0	1.24217e-05	1.06597e-05	4.10018e-06	4.77048e-06	9.74051e-06	0	1.61379e-05	2.31337e-06	0	7.51798e-06	12.516	0.00146006
P11137	0	0	0	0	0	0	0	0	1.08355e-05	5.04376e-06	1.79812e-06	0	1.10433e-05	3.09203e-06	2.73472e-05	9.33179e-07	0	7.51163e-06	12.5148	0.00146006
P17723	0	0	0	0	0	0	0	0	1.119e-06	7.97852e-06	6.80162e-06	7.80472e-06	1.57653e-05	5.65608e-06	6.7538e-06	8.07839e-06	0	7.49468e-06	12.5116	0.000409933
P29451	0	0	0	0	0	0	0	0	0	7.45373e-06	0	9.94616e-06	1.90523e-05	8.15692e-06	0	1.53503e-05	0	7.49493e-06	12.5116	0.012777
P11374	0	0	0	0	0	0	0	0	1.3896e-05	6.85106e-06	0	7.3941e-06	0	7.46219e-07	9.15494e-06	2.18655e-05	0	7.48849e-06	12.5104	0.0045693
P1151	0	0	0	0	0	0	0	0	2.34847e-05	3.43193e-06	2.02024e-06	6.20029e-06	1.30412e-05	0	6.03249e-06	5.67131e-06	0	7.48526e-06	12.5098	0.00146006
P25652	0	0	0	0	0	0	0	0	1.59858e-05	4.5095e-06	8.31394e-06	4.57114e-06	6.73164e-06	3.37827e-06	1.73527e-06	1.46199e-05	0	7.48069e-06	12.5089	0.000409933
P30513	0	0	0	0	0	0	0	0	3.50015e-06	6.23846e-06	3.54727e-06	1.22085e-05	1.10096e-05	1.59346e-05	8.79559e-07	6.32629e-06	0	7.45555e-06	12.504	0.000409933
P17181	0	0	0	0	0	0	0	0	0	6.28134e-06	1.27118e-05	1.33264e-05	0	4.31565e-06	0	2.29503e-05	0	7.44818e-06	12.5026	0.012777
P20484	0	0	0	0	0	0	0	0	1.40285e-05	1.8295e-06	6.54279e-06	1.82007e-05	3.17508e-06	0	8.9255e-06	6.8432e-06	0	7.44315e-06	12.5016	0.00146006
P25755	0	0	0	0	0	0	0	0	4.2681e-06	2.02904e-05	1.44054e-06	8.50352e-06	8.93364e-06	2.8738e-06	1.4325e-06	1.17171e-05	0	7.43245e-06	12.4995	0.000409933
P6113	0	0	0	0	0	0	0	0	0	7.21136e-06	6.95155e-06	1.15751e-05	6.82056e-06	5.96909e-06	0	2.09058e-05	0	7.42919e-06	12.4989	0.0045693
P307	0	0	0	0	0	0	0	0	8.86986e-06	1.14497e-05	8.03003e-06	1.32017e-05	0	9.02736e-06	8.71662e-06	0	0	7.41191e-06	12.4955	0.0045693
P10202	0	0	0	0	0	0	0	0	1.84299e-06	8.75359e-06	1.33305e-05	1.17039e-05	6.55276e-06	5.85846e-06	1.44953e-06	9.72491e-06	0	7.40208e-06	12.4936	0.000409933
P29660	0	0	0	0	0	4.21062e-07	0	0	0.000284675	0.000260184	0.00030714	0.000186955	0.000215626	0.000147551	0.000830421	0.000195083	5.26327e-08	0.000303454	12.4932	0.000553535
P29669	0	0	0	0	0	0	0	0	1.16267e-05	9.99901e-06	2.33984e-06	1.23767e-05	0	1.14182e-05	3.21595e-06	8.19987e-06	0	7.39703e-06	12.4926	0.00146006
P1520	0	0	0	0	0	0	0	0	5.93331e-06	2.41748e-06	4.80806e-06	1.18232e-05	8.7003e-06	1.67912e-05	2.3879e-06	6.11675e-06	0	7.37228e-06	12.4878	0.000409933
P25061	0	0	0	0	0	0	0	0	1.57213e-05	5.42627e-06	3.42408e-06	4.73243e-06	0	4.02584e-06	1.98377e-05	5.79019e-06	0	7.36973e-06	12.4873	0.00146006
P21175	0	0	0	0	0	0	0	0	8.65758e-06	5.87715e-06	3.65682e-06	0	0	5.11162e-06	3.18931e-05	3.7291e-06	0	7.36567e-06	12.4865	0.0045693
P16872	0	0	0	0	0	0	0	0	1.94596e-05	7.43324e-06	6.15952e-06	9.69402e-06	3.82121e-06	2.45828e-06	7.34287e-06	2.50722e-06	0	7.3595e-06	12.4853	0.000409933
P31826	0	0	0	0	0	0	0	0	3.47186e-06	3.74355e-06	4.18771e-06	3.37878e-06	6.41659e-06	6.60967e-06	1.28841e-05	1.80918e-05	0	7.348e-06	12.4831	0.000409933
P20805	0	0	0	0	0	0	0	0	2.08833e-05	2.56367e-06	8.05176e-06	3.2757e-06	5.67217e-06	3.876e-06	1.08789e-05	3.55693e-06	0	7.3448e-06	12.4824	0.000409933
P585	0	0	0	0	0	0	0	0	1.07873e-05	4.33777e-06	1.50561e-06	7.92126e-06	5.76502e-06	8.10708e-06	1.74221e-05	2.82837e-06	0	7.33431e-06	12.4804	0.000409933
P29728	0	0	0	0	0	0	0	0	4.36772e-06	3.47367e-06	2.12673e-06	4.56293e-06	0	5.9711e-06	6.22869e-06	3.19325e-05	0	7.33292e-06	12.4801	0.00146006
P15781	0	0	0	0	0	0	0	0	2.06859e-05	2.23776e-05	0	0	0	4.46094e-06	1.10975e-05	0	0	7.32774e-06	12.4791	0.0324742
P10365	0	0	0	0	0	0	0	0	9.97723e-06	3.34825e-06	5.0943e-06	2.36841e-06	1.13276e-05	4.16409e-06	7.63998e-06	1.45528e-05	0	7.30909e-06	12.4754	0.000409933
P30050	0	0	0	0	0	0	0	0	1.5647e-05	1.46503e-05	0	0	1.12666e-05	0	8.13295e-06	8.68814e-06	0	7.29812e-06	12.4732	0.012777
P22262	0	0	0	0	0	0	0	0	2.39516e-06	4.87948e-06	3.68059e-06	8.61481e-06	1.55765e-05	6.33942e-06	6.18707e-06	1.06748e-05	0	7.29348e-06	12.4723	0.000409933
P4677	0	0	0	0	0	0	0	0	2.5735e-06	5.24163e-06	4.56601e-06	5.13019e-06	2.83542e-05	6.5135e-07	5.16984e-06	6.65403e-06	0	7.2926e-06	12.4721	0.000409933
P11626	0	0	0	0	0	0	0	0	1.89164e-05	1.05144e-05	1.08962e-05	5.13686e-06	0	0	9.27189e-06	3.56443e-06	0	7.28753e-06	12.4711	0.0045693
P15637	0	0	0	0	0	0	0	0	1.80171e-05	4.6286e-06	5.78884e-07	3.02038e-06	2.92132e-06	5.69416e-06	2.07231e-05	2.66871e-06	0	7.28153e-06	12.4699	0.000409933
P3002	0	0	0	0	0	0	0	0	5.002e-06	1.2738e-05	5.06618e-06	1.24587e-06	2.61896e-06	2.52729e-06	2.51686e-05	3.86602e-06	0	7.27912e-06	12.4695	0.000409933
P2432	0	0	0	0	0	0	0	0	8.44397e-06	1.12992e-05	2.86083e-06	1.20057e-05	6.13138e-06	5.59592e-06	8.96229e-06	2.86888e-06	0	7.27102e-06	12.4679	0.000409933
P27587	0	0	0	0	0	0	0	0	4.27852e-06	4.97856e-06	2.89445e-06	2.74257e-06	4.71189e-06	2.47929e-06	4.5967e-06	3.12796e-05	0	7.2452e-06	12.4627	0.000409933
P21382	0	0	0	0	0	0	0	0	8.0981e-06	6.48095e-06	0	9.64859e-06	1.63969e-05	0	1.40982e-05	3.18904e-06	0	7.23897e-06	12.4615	0.0045693
P4034	0	0	0	0	0	0	0	0	0	1.24508e-05	6.01836e-06	8.84409e-06	3.57125e-06	0	1.83457e-05	8.56638e-06	0	7.22458e-06	12.4586	0.0045693
P26111	0	0	0	0	0	0	0	0	0	5.03772e-06	1.48268e-05	1.64539e-05	1.28819e-05	0	0	8.48718e-06	0	7.21092e-06	12.4559	0.012777
P11468	0	0	0	0	0	0	0	0	3.9136e-06	4.05253e-06	0	0	2.5054e-05	1.72195e-06	1.75387e-05	5.2524e-06	0	7.19165e-06	12.452	0.0045693
P25862	0	0	0	0	0	0	0	0	2.50242e-05	3.86144e-06	5.38066e-06	7.5577e-06	4.77236e-06	3.06975e-06	2.28584e-06	5.48616e-06	0	7.17976e-06	12.4496	0.000409933
P11361	0	0	0	0	0	0	0	0	7.58308e-06	5.79185e-06	8.96964e-06	1.8896e-06	5.96799e-06	6.39778e-06	3.17353e-06	1.76473e-05	0	7.17759e-06	12.4492	0.000409933
P23539	0	0	0	0	0	0	0	0	2.80621e-05	0	1.6404e-05	6.1091e-06	0	6.73139e-06	0	0	0	7.16333e-06	12.4463	0.0324742
P19778	0	0	0	0	0	0	0	0	3.00027e-05	6.19394e-06	3.79313e-06	6.21752e-06	2.34573e-06	4.48236e-06	1.66837e-06	2.58211e-06	0	7.16073e-06	12.4458	0.000409933
P823	0	0	0	0	0	0	0	0	2.69332e-06	2.74361e-06	2.04558e-05	1.20742e-05	1.40972e-06	0	6.77804e-06	1.10959e-05	0	7.15632e-06	12.4449	0.00146006
P25695	0	0	0	0	0	0	0	0	5.28627e-06	1.94055e-05	1.39864e-05	4.90603e-06	5.80782e-06	7.73761e-06	0	0	0	7.14119e-06	12.4419	0.0045693
P2797	0	0	0	0	0	0	0	0	1.10183e-05	4.20789e-06	9.77379e-06	6.86371e-06	1.44498e-06	6.27372e-06	1.52195e-05	2.13608e-06	0	7.11724e-06	12.437	0.000409933
P27869	0	0	0	0	0	0	0	0	5.03174e-06	7.26502e-06	8.22807e-06	7.07571e-06	5.48508e-06	4.91563e-06	1.08593e-05	8.03833e-06	0	7.11235e-06	12.436	0.000409933
P15062	0	0	0	0	0	0	0	0	1.38501e-05	3.35705e-06	7.58137e-06	3.05105e-06	9.80326e-06	2.83776e-06	3.31349e-06	1.30074e-05	0	7.10017e-06	12.4336	0.000409933
P18559	0	0	0	0	0	0	0	0	0	5.55329e-06	1.29609e-05	1.03588e-05	7.75594e-06	9.82034e-06	0	1.03131e-05	0	7.0953e-06	12.4326	0.0045693
P16611	0	0	0	0	0	0	0	0	3.09919e-06	2.64812e-05	0	1.43777e-05	3.81161e-06	0	4.41221e-06	4.53227e-06	0	7.08928e-06	12.4313	0.0045693
P16468	0	0	0	0	0	0	0	0	1.31695e-05	7.37495e-06	5.15054e-06	1.21243e-05	7.86646e-06	0	6.11431e-06	4.87564e-06	0	7.08446e-06	12.4304	0.00146006
P2519	0	0	0	0	0	0	0	0	3.31013e-06	5.07403e-06	9.97717e-06	5.41179e-06	1.05134e-05	2.0841e-06	2.02813e-05	0	0	7.08149e-06	12.4298	0.00146006
P15252	0	0	0	0	0	0	0	0	0	2.56049e-05	1.51534e-05	0	2.05016e-06	1.36352e-05	0	0	0	7.05545e-06	12.4244	0.0324742
P26290	0	0	0	0	0	0	0	0	1.72534e-05	7.82324e-06	3.38518e-06	7.54917e-06	1.27286e-06	7.9504e-06	7.70745e-06	3.42794e-06	0	7.04621e-06	12.4225	0.000409933
P2445	0	0	0	0	0	0	0	0	3.07543e-05	3.65377e-06	3.63849e-06	7.6642e-06	3.2285e-06	1.5574e-06	1.54391e-06	4.24426e-06	0	7.0356e-06	12.4204	0.000409933
P15307	0	0	0	0	0	0	0	0	9.25244e-06	1.64793e-05	8.05363e-06	8.08819e-06	1.2515e-05	0	0	1.87531e-06	0	7.03299e-06	12.4198	0.0045693
P2291	0	0	0	0	0	0	0	0	1.79968e-05	4.23073e-06	4.20547e-06	2.75822e-06	4.34704e-06	6.99174e-06	6.96868e-06	8.55304e-06	0	7.00647e-06	12.4144	0.000409933
P3185	0	0	0	0	0	0	0	0	3.29283e-06	1.00608e-05	7.50925e-06	5.74288e-06	6.04293e-06	1.16613e-05	7.44592e-06	4.25242e-06	0	7.00105e-06	12.4133	0.000409933
P23855	0	0	0	0	0	0	0	0	5.32988e-06	7.58848e-06	7.55643e-06	5.30577e-06	8.93966e-06	6.46864e-06	3.74115e-06	1.10172e-05	0	6.9934e-06	12.4117	0.000409933
P30589	0	0	0	0	0	0	0	0	0	1.25512e-05	7.1406e-06	1.58297e-05	6.2297e-06	6.84184e-06	7.3556e-06	0	0	6.99359e-06	12.4117	0.0045693
P3269	0	0	0	0	0	0	0	0	2.23766e-05	1.07966e-05	0	2.34683e-06	0	8.33252e-06	2.36983e-06	9.71353e-06	0	6.99199e-06	12.4114	0.0045693
P20829	0	0	0	0	0	0	0	0	4.07468e-06	9.20434e-06	2.388e-06	2.31318e-06	3.70234e-06	1.38764e-05	7.1073e-06	1.31876e-05	0	6.98172e-06	12.4093	0.000409933
P2131	0	0	0	0	0	0	0	0	6.89982e-06	1.05409e-05	4.37053e-06	8.59524e-06	3.61735e-06	7.85259e-06	1.04028e-05	3.56339e-06	0	6.98032e-06	12.409	0.000409933
P12892	0	0	0	0	0	0	0	0	5.84223e-06	9.37126e-06	1.96751e-06	5.15737e-06	9.66465e-06	8.25634e-06	0	1.54313e-05	0	6.96133e-06	12.4051	0.00146006
P20955	0	0	0	0	0	0	0	0	9.54163e-06	2.66796e-06	7.75264e-06	9.05674e-06	1.68903e-05	4.5329e-06	0	5.19023e-06	0	6.95405e-06	12.4036	0.00146006
P25598	0	0	0	0	0	0	0	0	3.797e-06	1.48155e-05	4.23309e-06	8.1376e-06	1.75663e-06	0	1.49973e-05	7.74993e-06	0	6.93589e-06	12.3998	0.00146006
P1243	0	0	0	0	0	0	0	0	1.32983e-05	1.83618e-06	1.5086e-05	4.22983e-06	5.65987e-06	2.24829e-06	4.30741e-06	8.81808e-06	0	6.93549e-06	12.3997	0.000409933
P29601	0	0	0	0	0	0	0	0	7.34336e-06	9.32253e-06	3.69781e-06	6.99891e-06	7.75962e-06	1.14926e-05	3.16028e-06	5.6597e-06	0	6.92935e-06	12.3984	0.000409933
P30559	0	0	0	0	0	0	0	0	7.24944e-06	3.51821e-06	1.16629e-06	4.58858e-06	2.47768e-06	4.65513e-06	3.0586e-05	1.18717e-06	0	6.92856e-06	12.3983	0.000409933
P19358	0	0	0	0	0	0	0	0	1.16345e-05	1.05346e-05	1.30922e-06	1.28789e-06	1.3535e-06	2.61228e-06	2.13564e-05	5.32741e-06	0	6.92698e-06	12.3979	0.000409933
P15955	0	0	0	0	0	0	0	0	2.67617e-05	9.08927e-06	0	7.94612e-06	1.87943e-06	2.68554e-06	7.00992e-06	0	0	6.92149e-06	12.3968	0.0045693
P29168	0	0	0	0	0	0	0	0	6.25017e-06	8.45083e-06	1.76855e-06	1.10184e-05	1.02232e-05	1.05971e-05	3.03547e-06	3.99423e-06	0	6.91725e-06	12.3959	0.000409933
P31518	0	0	0	0	0	0	0	0	8.16661e-06	7.838e-06	5.96454e-06	5.69545e-06	6.74639e-06	9.60003e-06	3.52442e-06	7.78514e-06	0	6.91507e-06	12.3954	0.000409933
P11415	0	0	0	0	0	0	0	0	9.50927e-06	5.83276e-07	7.24444e-06	2.0057e-05	7.60481e-06	3.20097e-06	7.00013e-06	0	0	6.89999e-06	12.3923	0.00146006
P26062	0	0	0	0	0	0	0	0	2.37722e-05	9.57078e-06	3.36351e-06	4.95966e-06	1.74084e-06	5.03956e-06	4.99626e-06	1.71623e-06	0	6.89489e-06	12.3912	0.000409933
P1500	0	0	0	0	0	0	0	0	6.31789e-06	3.92148e-06	0	3.75909e-06	1.48005e-05	3.1244e-06	1.44588e-05	8.50243e-06	0	6.86058e-06	12.384	0.00146006
P4470	0	0	0	0	0	0	0	0	5.69321e-06	1.80498e-05	7.17543e-06	0	9.46487e-06	2.49993e-06	6.58243e-06	5.40817e-06	0	6.85923e-06	12.3837	0.00146006
P4559	0	0	0	0	0	0	0	0	4.37489e-06	1.33703e-05	4.4295e-06	2.90535e-06	4.57803e-06	4.41806e-06	1.4685e-05	6.00388e-06	0	6.84563e-06	12.3809	0.000409933
P17751	0	0	0	0	0	0	0	0	6.22558e-06	1.3218e-06	1.77964e-05	6.23266e-06	5.98948e-06	9.6215e-07	1.62115e-05	0	0	6.84245e-06	12.3802	0.00146006
P14927	0	0	0	0	0	0	0	0	2.55459e-05	1.0314e-05	0	0	5.49398e-06	0	4.56015e-06	8.64676e-06	0	6.82011e-06	12.3755	0.012777
P31250	0	0	0	0	0	0	0	0	2.65064e-06	5.39832e-06	4.03238e-06	1.18907e-05	9.35409e-06	8.503e-06	4.87801e-06	7.85324e-06	0	6.82005e-06	12.3755	0.000409933
P20258	0	0	0	0	0	0	0	0	1.60149e-05	6.58188e-06	0	5.36094e-06	0	6.48241e-06	1.15342e-05	8.54738e-06	0	6.81521e-06	12.3745	0.0045693
P3087	0	0	0	0	0	0	0	0	0	6.99066e-06	3.21226e-05	0	6.88982e-06	0	0	8.46222e-06	0	6.80817e-06	12.373	0.0324742
P15218	0	0	0	0	0	0	0	0	2.9148e-06	4.89472e-06	3.8008e-06	8.05054e-06	1.62388e-05	1.93021e-06	1.34651e-05	3.07725e-06	0	6.79653e-06	12.3705	0.000409933
P68	0	0	0	0	0	0	0	0	5.34728e-06	7.95748e-06	4.51593e-06	5.01493e-06	1.47658e-05	4.22192e-06	8.69377e-06	3.7974e-06	0	6.78931e-06	12.369	0.000409933
P20895	0	0	0	0	0	0	0	0	5.17839e-06	8.90009e-06	2.22292e-06	7.36434e-06	6.40792e-06	0	1.26125e-05	1.16129e-05	0	6.78739e-06	12.3686	0.00146006
P637	0	0	0	0	0	0	0	0	3.76044e-06	8.97236e-06	7.48176e-06	9.76186e-06	7.94155e-06	5.49247e-06	4.47785e-06	6.33995e-06	0	6.77853e-06	12.3667	0.000409933
P4652	0	0	0	0	0	0	0	0	2.00184e-05	8.42464e-06	4.51621e-06	9.51415e-06	1.75427e-06	1.2885e-06	2.09743e-06	6.58166e-06	0	6.77441e-06	12.3658	0.000409933
P27301	0	0	0	0	0	0	0	0	3.08475e-06	7.53942e-06	1.25104e-06	1.53737e-05	1.16537e-05	6.87111e-06	1.23927e-06	7.01989e-06	0	6.75411e-06	12.3615	0.000409933
P2734	0	0	0	0	0	0	0	0	7.29582e-06	8.06131e-06	6.3191e-06	5.98037e-06	7.96945e-06	4.67986e-06	1.02717e-05	3.41795e-06	0	6.74944e-06	12.3605	0.000409933
P15970	0	0	0	0	0	0	0	0	2.05769e-05	1.31174e-06	1.71024e-05	0	0	1.49623e-05	1.405e-08	0	0	6.74592e-06	12.3597	0.012777
P3513	0	0	0	0	0	0	0	0	1.30867e-05	9.07221e-06	2.31191e-06	7.6212e-06	3.23904e-06	3.45192e-06	1.50938e-05	0	0	6.7346e-06	12.3573	0.00146006
P2045	0	0	0	0	0	0	0	0	9.95404e-06	9.12184e-06	9.05948e-06	6.87252e-06	5.66535e-06	5.17721e-06	4.60441e-06	3.25943e-06	0	6.71429e-06	12.3529	0.000409933
P24419	0	0	0	0	0	0	0	0	1.25747e-05	3.07417e-06	4.07302e-06	0	1.473e-05	1.47797e-06	1.35839e-05	4.10069e-06	0	6.70181e-06	12.3503	0.00146006
P30201	0	0	0	0	0	0	0	0	3.30958e-06	4.49474e-06	1.34115e-05	3.29767e-06	3.4674e-06	5.57646e-06	1.66452e-05	3.41358e-06	0	6.70201e-06	12.3503	0.000409933
P29573	0	0	0	0	0	0	0	0	5.12694e-06	6.02161e-06	3.52801e-06	8.58373e-06	7.32485e-06	7.58506e-06	6.04436e-06	9.38447e-06	0	6.69988e-06	12.3498	0.000409933
P28665	0	0	0	0	0	0	0	0	5.29557e-06	4.92513e-06	1.03181e-05	4.12797e-06	9.35042e-06	1.03816e-05	5.67055e-06	3.48272e-06	0	6.69401e-06	12.3486	0.000409933
P15444	0	0	0	0	0	0	0	0	2.51886e-05	4.80947e-06	7.4499e-06	2.09238e-06	3.30515e-06	4.25168e-06	2.10759e-06	4.34489e-06	0	6.69371e-06	12.3485	0.000409933
P25185	0	0	0	0	0	0	0	0	1.82372e-06	0	1.21525e-05	4.52228e-06	2.63775e-05	0	0	8.50929e-06	0	6.67316e-06	12.3441	0.012777
P14285	0	0	0	0	0	0	0	0	7.38547e-06	2.3281e-06	2.17512e-06	3.34245e-06	0	1.89289e-06	6.3954e-06	2.98567e-05	0	6.67202e-06	12.3438	0.00146006
P12068	0	0	0	0	0	0	0	0	2.62194e-05	0	4.99057e-06	8.85249e-06	0	0	1.1518e-05	1.68434e-06	0	6.65809e-06	12.3408	0.012777
P16239	0	0	0	0	0	0	0	0	8.46609e-06	1.8459e-05	1.9015e-06	4.36702e-06	6.40521e-06	3.85237e-06	5.28565e-06	4.52584e-06	0	6.65784e-06	12.3408	0.000409933
P1619	0	0	0	0	0	0	0	0	1.66132e-05	1.03602e-05	6.34342e-06	3.32879e-06	3.5793e-06	4.57624e-06	5.93769e-06	2.44553e-06	0	6.64805e-06	12.3386	0.000409933
P5215	0	0	0	0	0	0	0	0	1.10546e-05	6.31987e-06	0	7.57395e-06	8.24476e-06	0	1.53551e-05	4.60401e-06	0	6.64403e-06	12.3378	0.0045693
P12896	0	0	0	0	0	0	0	0	4.71587e-06	3.62931e-06	4.08857e-06	6.20689e-06	1.28093e-05	1.04131e-05	3.41701e-06	7.84209e-06	0	6.64027e-06	12.3369	0.000409933
P20099	0	0	0	0	0	0	0	0	0	1.01361e-05	0	3.36547e-06	5.27228e-06	0	4.82755e-06	2.95011e-05	0	6.63781e-06	12.3364	0.012777
P24441	0	0	0	0	0	0	0	0	1.37215e-05	0	0	0	1.55654e-05	1.97238e-05	7.01059e-07	3.36179e-06	0	6.6342e-06	12.3356	0.012777
P10660	0	0	0	0	0	0	0	0	1.92802e-05	7.637e-06	2.17037e-06	6.40374e-06	6.73391e-06	6.49784e-06	3.23193e-06	1.10499e-06	0	6.63249e-06	12.3353	0.000409933
P13718	0	0	0	0	0	0	0	0	0	0	0	1.80503e-05	2.40438e-05	2.08263e-07	1.74469e-06	8.96901e-06	0	6.62702e-06	12.3341	0.012777
P15966	0	0	0	0	0	0	0	0	6.70321e-06	1.0559e-05	4.0138e-06	5.8107e-06	3.99336e-06	5.54533e-06	8.811e-06	7.50486e-06	0	6.61766e-06	12.332	0.000409933
P26297	0	0	0	0	0	0	0	0	1.60469e-05	1.42763e-05	4.87301e-06	7.40092e-06	3.97219e-06	0	3.75625e-06	2.35962e-06	0	6.58564e-06	12.325	0.00146006
P15475	0	0	0	0	0	0	0	0	2.3734e-06	5.58218e-06	1.70983e-05	3.78535e-06	7.69646e-06	0	7.52976e-06	8.54653e-06	0	6.5765e-06	12.323	0.00146006
P17752	0	0	0	0	0	0	0	0	9.76268e-06	1.72889e-05	1.03597e-05	5.33126e-07	6.14688e-06	0	8.46149e-06	0	0	6.5691e-06	12.3214	0.0045693
P6364	0	0	0	0	0	0	0	0	1.05229e-05	4.93043e-07	3.59513e-06	1.25988e-05	1.47832e-05	1.05105e-05	0	0	0	6.56294e-06	12.32	0.0045693
P7246	0	0	0	0	0	0	0	0	3.71218e-06	1.82143e-05	0	1.62538e-06	2.7716e-08	0	0	2.88747e-05	0	6.55679e-06	12.3187	0.012777
P10949	0	0	0	0	0	0	0	0	7.4677e-06	0	1.80562e-05	5.68644e-06	0	0	1.2448e-05	8.76027e-06	0	6.55233e-06	12.3177	0.012777
P13645	0	0	0	0	0	0	0	0	2.44966e-06	5.69885e-06	7.36445e-06	6.30237e-06	9.77952e-06	4.75194e-06	8.02541e-06	8.03957e-06	0	6.55147e-06	12.3175	0.000409933
P17123	0	0	0	0	0	0	0	0	1.84672e-05	9.88388e-06	2.2779e-08	5.36603e-06	0	4.75687e-06	7.38468e-06	6.50754e-06	0	6.54862e-06	12.3169	0.00146006
P723	0	0	0	0	0	0	0	0	4.07647e-06	8.76999e-06	5.73482e-06	5.38032e-06	1.14108e-05	7.01236e-06	9.96458e-06	0	0	6.54367e-06	12.3158	0.00146006
P26157	0	0	0	0	0	0	0	0	7.10474e-06	7.54181e-06	1.07169e-06	4.21601e-06	0	6.05733e-06	1.94531e-05	6.8461e-06	0	6.53635e-06	12.3142	0.00146006
P4692	0	0	0	0	0	0	0	0	2.17258e-06	5.61529e-06	2.18837e-06	7.6531e-06	1.66272e-05	8.59623e-06	3.63313e-06	5.76537e-06	0	6.53141e-06	12.3131	0.000409933
P18374	0	0	0	0	0	0	0	0	3.39613e-06	4.31442e-06	7.98796e-06	5.17205e-06	1.1902e-05	2.65261e-06	8.92819e-06	7.89871e-06	0	6.5315e-06	12.3131	0.000409933
P16210	0	0	0	0	0	0	0	0	8.84208e-06	5.82426e-06	1.44062e-05	5.50798e-06	4.28078e-06	3.41762e-06	2.39434e-06	7.48722e-06	0	6.52006e-06	12.3106	0.000409933
P29809	0	0	0	0	0	0	0	0	3.07047e-06	6.79418e-06	6.48202e-06	3.12295e-06	3.49431e-06	7.48529e-06	1.39041e-05	7.79231e-06	0	6.51821e-06	12.3102	0.000409933
P25719	0	0	0	0	0	0	0	0	1.30791e-05	3.59401e-06	4.20055e-06	7.17859e-06	5.8242e-06	2.23544e-06	1.40171e-05	1.96396e-06	0	6.51162e-06	12.3087	0.000409933
P20266	0	0	0	0	0	0	0	0	0	0	0	8.0505e-06	1.55148e-05	0	3.97132e-06	2.4532e-05	0	6.50858e-06	12.308	0.0324742
P3565	0	0	0	0	0	0	0	0	8.08661e-06	6.86707e-06	1.13107e-05	5.00141e-06	1.18499e-05	3.37237e-06	2.5936e-06	2.96372e-06	0	6.50568e-06	12.3074	0.000409933
P3951	0	0	0	0	0	0	0	0	1.09697e-05	5.97425e-06	9.69756e-06	7.32171e-06	2.59075e-06	4.01137e-06	4.84457e-06	6.55663e-06	0	6.49581e-06	12.3052	0.000409933
P110	0	0	0	0	0	0	0	0	1.12722e-05	3.13123e-06	2.07656e-06	1.22534e-05	5.42165e-06	3.1087e-06	8.24414e-06	6.34463e-06	0	6.48156e-06	12.302	0.000409933
P3001	0	0	0	0	0	0	0	0	5.15376e-06	0	2.16012e-06	1.61944e-05	2.47757e-06	4.83298e-06	6.22363e-06	1.46303e-05	0	6.4591e-06	12.297	0.00146006
P24184	0	0	0	0	0	0	0	0	1.96606e-05	6.16279e-06	5.10723e-06	4.62718e-06	2.3997e-06	2.12994e-06	6.48359e-06	4.95897e-06	0	6.44125e-06	12.293	0.000409933
P12051	0	0	0	0	0	0	0	0	5.30613e-06	1.35129e-06	6.71692e-06	2.64309e-06	8.33246e-06	1.6082e-05	4.00579e-06	6.83207e-06	0	6.40872e-06	12.2857	0.000409933
P18167	0	0	0	0	0	0	0	0	1.01338e-05	1.12307e-05	5.44616e-06	7.84996e-06	5.70453e-06	1.64965e-06	7.56117e-06	1.68639e-06	0	6.4078e-06	12.2855	0.000409933
P15267	0	0	0	0	0	0	0	0	4.66245e-06	1.61571e-05	0	3.15406e-06	0	9.6504e-06	2.86578e-06	1.47422e-05	0	6.404e-06	12.2847	0.0045693
P1815	0	0	0	0	0	0	0	0	1.32338e-07	4.54779e-06	0	2.23874e-05	6.69868e-06	9.69286e-06	3.48721e-06	4.18474e-06	0	6.39138e-06	12.2818	0.00146006
P30295	0	0	0	0	0	0	0	0	5.36142e-06	1.91906e-06	9.84362e-06	7.86981e-06	2.67443e-06	2.90688e-06	8.60887e-06	1.18655e-05	0	6.3812e-06	12.2795	0.000409933
P11003	0	0	0	0	0	0	0	0	8.60202e-06	7.30246e-06	2.90325e-06	4.2845e-06	7.50182e-06	8.68755e-06	2.88718e-06	8.85503e-06	0	6.37798e-06	12.2788	0.000409933
P12053	0	0	0	0	0	0	0	0	7.32021e-06	5.229e-06	6.54034e-06	3.89044e-06	4.88222e-06	7.50701e-06	4.13038e-06	1.15045e-05	0	6.37551e-06	12.2782	0.000409933
P26885	0	0	0	0	0	0	0	0	1.20832e-05	1.09013e-05	9.40318e-06	3.20105e-06	0	6.49769e-06	5.35144e-06	3.35055e-06	0	6.34855e-06	12.2721	0.00146006
P4054	0	0	0	0	0	0	0	0	3.62751e-06	7.99959e-06	1.53025e-06	3.43682e-06	2.72988e-06	5.40636e-06	1.69033e-05	9.1248e-06	0	6.34481e-06	12.2713	0.000409933
P1696	0	0	0	0	0	0	0	0	1.5331e-05	9.00725e-06	3.58726e-06	6.46527e-06	3.09422e-06	2.38825e-06	3.55304e-06	7.32045e-06	0	6.34334e-06	12.2709	0.000409933
P20537	0	0	0	0	0	0	0	0	1.95356e-05	8.56167e-06	1.41838e-06	5.58167e-06	1.46608e-06	1.41483e-06	5.64122e-06	7.10453e-06	0	6.34049e-06	12.2703	0.000409933
P25458	0	0	0	0	0	0	0	0	2.67579e-06	4.29623e-06	8.12919e-06	9.02365e-06	1.34865e-05	2.19015e-06	6.73374e-06	4.13408e-06	0	6.33367e-06	12.2687	0.000409933
P4106	0	0	0	0	0	0	0	0	1.81546e-06	1.43314e-05	1.3108e-06	4.72901e-06	5.66367e-06	0	1.61581e-05	6.62513e-06	0	6.3292e-06	12.2677	0.00146006
P17982	0	0	0	0	0	0	0	0	0	8.433e-06	7.75555e-06	2.31688e-06	1.03823e-05	1.43734e-05	0	7.18463e-06	0	6.30571e-06	12.2624	0.0045693
P19863	0	1.1618e-08	0	0	0	0	0	0	2.56905e-05	3.0427e-06	5.68427e-06	4.04905e-06	0	6.31374e-06	7.83221e-06	4.45725e-06	1.45225e-09	7.13371e-06	12.2621	0.00245523
P25254	0	0	0	0	0	0	0	0	7.7371e-06	1.22038e-05	6.31638e-06	7.5027e-06	0	0	1.33549e-05	3.28175e-06	0	6.29957e-06	12.261	0.0045693
P11914	0	0	0	0	0	0	0	0	3.26686e-06	1.49978e-05	0	1.49917e-05	2.64101e-06	0	8.97826e-06	5.38578e-06	0	6.28267e-06	12.2571	0.0045693
P10400	0	0	0	0	0	0	0	0	1.21418e-05	1.65781e-05	2.88796e-06	1.05643e-05	0	1.23143e-06	2.45222e-06	4.40393e-06	0	6.28247e-06	12.257	0.00146006
P10315	0	0	0	0	0	0	0	0	3.89733e-06	1.1355e-05	9.45248e-06	6.395e-06	4.20802e-06	3.64948e-06	2.89924e-06	8.34859e-06	0	6.27565e-06	12.2555	0.000409933
P16676	0	0	0	0	0	0	0	0	9.95486e-06	1.12192e-05	4.86516e-06	5.7536e-06	5.67546e-06	0	4.6642e-06	8.06167e-06	0	6.27427e-06	12.2551	0.00146006
P24388	0	0	0	0	0	0	0	0	0	5.55976e-06	6.39951e-06	4.88923e-06	3.94647e-06	7.40171e-06	0	2.19411e-05	0	6.26723e-06	12.2535	0.0045693
P28527	0	0	0	0	0	0	0	0	2.1805e-06	9.32571e-06	1.72494e-05	6.08638e-06	3.20548e-06	3.5343e-06	3.93977e-06	4.51586e-06	0	6.25468e-06	12.2506	0.000409933
P19628	0	0	0	0	0	0	0	0	1.30013e-05	7.12105e-06	2.47054e-06	3.02292e-06	1.74328e-06	0	1.89107e-05	3.73088e-06	0	6.25008e-06	12.2496	0.00146006
P2088	0	0	0	0	0	0	0	0	5.07946e-06	1.48904e-05	1.64625e-06	2.39397e-06	2.28776e-06	5.11602e-06	1.50063e-05	3.52311e-06	0	6.24291e-06	12.2479	0.000409933
P19518	0	0	0	0	0	0	0	0	8.06159e-06	3.94975e-06	4.06995e-06	1.17725e-05	1.28399e-05	0	4.62586e-06	4.48376e-06	0	6.22542e-06	12.2439	0.00146006
P1465	0	0	0	0	0	0	0	0	9.90977e-06	2.88743e-06	0	3.83398e-06	1.10643e-05	4.5512e-06	4.98745e-06	1.25404e-05	0	6.22182e-06	12.243	0.00146006
P32829	0	0	0	0	0	0	0	0	0	1.4493e-05	1.18605e-05	5.94706e-06	0	1.8237e-08	1.74537e-05	0	0	6.22157e-06	12.243	0.012777
P7187	0	0	0	0	0	0	0	0	0	6.94953e-06	7.14422e-06	2.12955e-06	3.7236e-06	0	1.54294e-06	2.82097e-05	0	6.21244e-06	12.2409	0.0045693
P11440	0	0	0	0	0	0	0	0	3.55438e-06	6.45138e-06	0	1.01068e-05	6.04848e-06	3.13575e-06	6.30075e-06	1.39301e-05	0	6.19095e-06	12.2359	0.00146006
P26870	0	0	0	0	0	0	0	0	5.17762e-06	9.36515e-06	8.43986e-06	8.10568e-06	0	1.32685e-05	5.17255e-06	0	0	6.19118e-06	12.2359	0.0045693
P24568	0	0	0	0	0	0	0	0	5.7468e-06	5.22683e-06	0	1.08639e-06	0	4.26299e-06	2.73242e-05	5.84247e-06	0	6.18621e-06	12.2348	0.0045693
P30163	0	0	0	0	0	0	0	0	6.70355e-06	7.80304e-06	3.88164e-06	1.90861e-06	3.01142e-06	1.93717e-06	1.92569e-05	4.94298e-06	0	6.18066e-06	12.2335	0.000409933
P30515	0	0	0	0	0	0	0	0	1.9849e-06	1.01084e-05	1.91067e-05	3.95584e-06	4.16066e-06	5.01839e-06	1.99589e-06	3.07293e-06	0	6.17547e-06	12.2322	0.000409933
P22424	0	0	0	0	0	0	0	1.0614e-08	0	1.21127e-05	0	8.42517e-06	8.34977e-06	1.45134e-05	7.5779e-06	0	1.32675e-09	6.37237e-06	12.2297	0.0298407
P29671	0	0	0	0	0	0	0	0	5.69288e-06	1.44984e-05	4.32321e-06	4.25331e-06	6.01601e-06	1.43742e-06	4.29906e-06	8.79103e-06	0	6.16391e-06	12.2295	0.000409933
P10453	0	0	0	0	0	0	0	0	3.10828e-06	0	5.97446e-06	1.49491e-05	9.07346e-06	0	9.47367e-06	6.61345e-06	0	6.14905e-06	12.2261	0.0045693
P24915	0	0	0	0	0	0	0	0	4.73295e-06	0	1.31115e-05	6.73224e-06	0	1.22448e-05	5.03077e-06	7.19029e-06	0	6.13031e-06	12.2217	0.0045693
P26233	0	0	0	0	0	0	0	0	1.2476e-05	1.91606e-06	2.56629e-06	5.12517e-06	5.31026e-06	4.05619e-06	1.2912e-05	4.66299e-06	0	6.12812e-06	12.2211	0.000409933
P25517	0	0	0	0	0	0	0	0	1.05359e-05	3.07045e-06	4.33711e-06	5.53447e-06	9.69079e-06	8.28202e-06	7.53326e-06	0	0	6.123e-06	12.2199	0.00146006
P30416	0	0	0	0	0	0	0	0	8.96822e-06	4.40722e-06	5.27121e-06	5.65431e-06	6.99195e-06	4.62753e-06	1.30444e-05	0	0	6.1206e-06	12.2194	0.00146006
P9864	0	0	0	0	0	0	0	0	0	0	2.34151e-06	5.94473e-06	0	0	3.79222e-05	2.5592e-06	0	6.09596e-06	12.2136	0.0324742
P31247	0	0	3.79482e-07	0	0	0	0	0	0.000163442	0.000198345	0.000241855	0.000122482	0.000156337	0.000104559	0.000662746	0.000149332	4.74353e-08	0.000224887	12.211	0.000553535
P10043	0	0	0	0	0	0	0	0	9.20097e-06	8.33028e-06	3.10752e-06	1.01871e-05	5.35686e-06	6.20279e-06	4.11233e-06	2.10992e-06	0	6.07597e-06	12.2088	0.000409933
P5233	0	0	0	0	0	0	0	0	0	3.93486e-06	1.89296e-05	0	1.36591e-05	8.37366e-06	0	3.56656e-06	0	6.05797e-06	12.2045	0.012777
P24872	0	0	0	0	0	0	0	0	1.66943e-05	1.19744e-05	0	5.90297e-06	6.20549e-06	3.77571e-06	3.5912e-06	0	0	6.01801e-06	12.195	0.0045693
P10735	0	0	0	0	0	0	0	0	1.81611e-05	4.59631e-06	1.65041e-06	8.69815e-06	1.68009e-06	1.92099e-06	2.96754e-06	8.42276e-06	0	6.01216e-06	12.1936	0.000409933
P4206	0	0	0	0	0	0	0	0	4.74377e-06	6.04005e-06	6.00644e-06	5.90802e-06	1.81447e-05	0	2.31464e-06	4.93749e-06	0	6.01188e-06	12.1935	0.00146006
P19626	0	0	0	0	0	0	0	0	5.01709e-06	1.32862e-05	4.06683e-06	2.99964e-06	5.2581e-06	5.07367e-06	9.08103e-06	3.10668e-06	0	5.98615e-06	12.1873	0.000409933
P17985	0	0	0	0	0	0	0	0	2.10899e-06	6.87767e-06	5.50864e-06	4.12908e-06	1.04527e-05	1.54802e-06	4.20337e-06	1.3043e-05	0	5.98393e-06	12.1868	0.000409933
P30630	0	0	0	0	0	0	0	0	2.11806e-05	1.02729e-06	3.06585e-06	3.01512e-06	5.28516e-06	3.05988e-06	9.12808e-06	2.08176e-06	0	5.98047e-06	12.186	0.000409933
P27395	0	0	0	0	0	0	0	0	4.68936e-06	6.68659e-06	5.70239e-06	3.73844e-06	3.93257e-06	1.23323e-05	9.42899e-07	9.68291e-06	0	5.96343e-06	12.1818	0.000409933
P2216	0	0	0	0	0	0	0	0	8.03973e-06	1.02359e-06	8.14621e-06	4.00569e-06	2.10647e-06	5.08147e-06	1.71796e-05	2.0743e-06	0	5.95714e-06	12.1803	0.000409933
P130	0	0	0	0	0	0	0	0	1.27922e-05	4.40739e-06	5.00835e-06	7.37362e-06	1.51127e-06	3.93394e-06	8.25866e-06	4.35166e-06	0	5.95463e-06	12.1797	0.000409933
P16805	0	0	0	0	0	0	0	0	2.10372e-05	0	5.26394e-06	5.78196e-06	0	0	1.1982e-05	3.37428e-06	0	5.92992e-06	12.1737	0.012777
P30713	0	0	0	0	0	0	0	0	5.28449e-06	7.81294e-06	8.03318e-06	2.99082e-06	3.0468e-06	7.85217e-06	9.36954e-06	3.02099e-06	0	5.92637e-06	12.1728	0.000409933
P11141	0	0	0	0	0	0	0	0	2.55415e-06	1.12724e-05	6.90302e-06	1.10302e-05	2.67822e-06	8.61384e-07	9.41288e-06	2.63834e-06	0	5.91882e-06	12.171	0.000409933
P19260	0	0	0	0	0	0	0	0	3.03346e-06	3.70703e-06	3.6908e-06	4.83783e-06	4.45682e-06	3.07141e-06	1.21863e-06	2.32213e-05	0	5.90466e-06	12.1676	0.000409933
P29503	0	0	0	0	0	0	0	0	2.09998e-06	1.04359e-05	6.55738e-06	6.27336e-06	8.33197e-06	4.44359e-06	6.3666e-06	2.72946e-06	0	5.90479e-06	12.1676	0.000409933
P4100	0	0	0	0	0	0	0	0	1.45697e-05	1.40144e-06	9.56549e-06	2.12939e-06	1.32486e-06	1.651e-06	1.28086e-05	3.76794e-06	0	5.9023e-06	12.167	0.000409933
P30721	0	0	0	0	0	0	0	0	7.59239e-06	6.71589e-06	8.8331e-06	2.7298e-06	9.13207e-06	1.19647e-06	8.92662e-06	2.04916e-06	0	5.89694e-06	12.1657	0.000409933
P15878	0	0	0	0	0	0	0	0	3.697e-06	7.80789e-06	2.27984e-06	1.09768e-05	4.19488e-06	6.39351e-06	3.6815e-06	7.95187e-06	0	5.87291e-06	12.1598	0.000409933
P12906	0	0	0	0	0	0	0	0	2.19767e-06	1.42043e-06	1.77409e-06	1.74404e-06	4.25437e-06	1.3484e-06	5.39764e-06	2.87622e-05	0	5.86236e-06	12.1572	0.000409933
P13806	0	0	0	0	0	0	0	0	4.41945e-06	1.50073e-06	0	2.93491e-06	7.70738e-06	2.97524e-06	1.48352e-06	2.57741e-05	0	5.84942e-06	12.154	0.00146006
P15432	0	0	0	0	0	0	0	0	1.67235e-05	0	8.0865e-06	6.84872e-06	5.96982e-06	2.88136e-06	0	6.19357e-06	0	5.83793e-06	12.1512	0.0045693
P27713	0	0	0	0	0	0	0	0	4.92741e-06	8.92508e-06	4.21957e-06	4.99585e-06	1.19022e-05	2.46888e-06	2.45389e-06	6.74507e-06	0	5.82974e-06	12.1491	0.000409933
P20549	0	0	0	0	0	0	0	0	3.26917e-05	2.08552e-06	0	5.3819e-06	1.83358e-06	0	2.05927e-06	2.5774e-06	0	5.82866e-06	12.1489	0.0045693
P20697	0	0	0	0	0	0	0	0	4.05114e-06	5.0065e-06	1.21922e-06	2.58036e-06	5.78467e-06	3.40849e-06	2.17443e-05	2.8277e-06	0	5.82779e-06	12.1487	0.000409933
P2363	0	0	0	0	0	0	0	0	3.29782e-06	7.06173e-06	1.37251e-05	7.46545e-06	4.12425e-06	0	3.24077e-06	7.70165e-06	0	5.82709e-06	12.1485	0.00146006
P16349	0	0	0	0	0	0	0	0	2.45685e-06	5.28557e-06	3.31885e-06	3.5345e-06	7.55602e-06	1.46669e-06	2.02774e-05	2.6743e-06	0	5.82127e-06	12.147	0.000409933
P30616	0	0	0	0	0	0	0	0	7.19742e-06	7.33208e-06	4.37249e-06	1.14716e-05	4.51926e-06	5.81508e-06	2.89894e-06	2.96354e-06	0	5.8213e-06	12.147	0.000409933
P3258	0	0	0	0	0	0	0	0	2.28047e-06	6.96858e-06	3.46523e-06	9.08882e-06	8.36121e-06	0	1.03236e-05	5.87905e-06	0	5.79588e-06	12.1407	0.00146006
P25752	0	0	0	0	0	0	0	0	2.87977e-06	7.48553e-06	1.44263e-06	1.12803e-05	1.18167e-05	3.80891e-06	2.63432e-06	4.97565e-06	0	5.79048e-06	12.1394	0.000409933
P3829	0	0	0	0	0	0	0	0	1.13099e-06	6.91205e-06	5.72864e-06	3.38069e-06	3.55442e-06	2.28659e-06	0	2.33268e-05	0	5.79002e-06	12.1393	0.00146006
P26825	0	0	0	0	0	0	0	0	2.3928e-06	7.06167e-06	2.09685e-05	2.55095e-06	5.61482e-06	3.97938e-06	3.69329e-06	0	0	5.78267e-06	12.1374	0.00146006
P12334	0	0	0	0	0	0	0	0	4.50959e-06	2.2967e-06	8.81893e-06	3.95483e-06	2.36212e-06	2.27936e-06	2.26823e-06	1.97652e-05	0	5.78187e-06	12.1372	0.000409933
P5267	0	0	0	0	0	0	0	0	1.74479e-05	0	0	9.11906e-06	0	0	9.21286e-06	1.04389e-05	0	5.77735e-06	12.1361	0.0324742
P10211	0	0	0	0	0	0	0	0	3.11758e-06	9.30897e-06	1.05043e-05	8.90565e-06	2.42007e-06	2.04537e-06	0	9.86615e-06	0	5.77101e-06	12.1345	0.00146006
P1683	0	0	0	0	0	0	0	0	4.17398e-06	5.84446e-06	5.29081e-06	6.76117e-06	6.57241e-06	3.69889e-06	7.85797e-06	5.94e-06	0	5.76746e-06	12.1336	0.000409933
P119	0	0	0	0	0	0	0	0	2.44747e-05	1.08386e-06	0	3.18095e-06	3.34501e-06	4.30366e-06	6.42145e-06	3.29342e-06	0	5.76288e-06	12.1325	0.00146006
P17857	0	0	0	0	0	0	0	0	1.5044e-05	2.6442e-06	2.71248e-06	3.2129e-06	2.66044e-06	5.6158e-07	1.32842e-05	5.88098e-06	0	5.75009e-06	12.1293	0.000409933
P16492	0	0	0	0	0	0	0	0	2.86382e-06	5.83368e-06	5.80398e-06	5.70765e-06	1.60101e-05	1.93103e-06	1.91955e-06	5.91283e-06	0	5.74783e-06	12.1287	0.000409933
P33045	0	0	0	0	0	0	0	0	3.22858e-06	4.8636e-06	9.81985e-06	3.65845e-06	6.77551e-06	7.19086e-06	5.0712e-06	5.34251e-06	0	5.74382e-06	12.1277	0.000409933
P4209	0	0	0	0	0	0	0	0	1.4795e-05	5.17274e-06	0	3.58947e-06	1.25774e-06	2.4274e-06	1.36095e-05	4.95167e-06	0	5.72544e-06	12.1231	0.00146006
P18069	0	0	0	0	0	0	0	0	0	6.4317e-06	1.04281e-05	5.72043e-06	1.51373e-05	5.62195e-06	2.42989e-06	0	0	5.72117e-06	12.122	0.0045693
P23033	0	0	0	0	0	0	0	0	9.73806e-06	0	6.02773e-06	1.11962e-05	0	3.1577e-06	8.95783e-06	6.36704e-06	0	5.68057e-06	12.1117	0.0045693
P19214	0	0	0	0	0	0	0	0	6.84193e-06	5.47933e-06	1.13225e-05	4.08709e-06	1.47417e-06	5.82936e-06	4.44791e-06	5.95626e-06	0	5.67983e-06	12.1115	0.000409933
P22567	0	0	0	0	0	0	0	4.32454e-07	0.000209561	0.000248511	0.000252008	0.00015451	0.000159609	0.000111446	0.000661165	0.000114972	5.40567e-08	0.000238973	12.1101	0.000553535
P4761	0	0	0	0	0	0	0	0	4.19749e-06	4.72777e-06	6.40502e-06	5.98847e-06	8.73628e-06	0	1.08947e-05	4.33421e-06	0	5.66049e-06	12.1066	0.00146006
P23732	0	0	0	0	0	0	0	0	0	7.85966e-06	3.63366e-06	2.57772e-06	1.27622e-05	5.54933e-06	1.02752e-05	2.61417e-06	0	5.65898e-06	12.1062	0.00146006
P27237	0	0	0	0	0	0	0	0	1.26226e-05	2.85963e-06	5.39005e-06	5.74161e-06	6.33327e-06	0	1.21097e-05	0	0	5.63211e-06	12.0994	0.0045693
P14033	0	0	0	0	0	0	0	0	3.73892e-06	3.80811e-06	9.47218e-07	4.6574e-06	9.79859e-07	1.89094e-06	1.87946e-06	2.70218e-05	0	5.61546e-06	12.0951	0.000409933
P25613	0	0	0	0	0	0	0	0	1.15506e-05	6.20735e-06	4.55761e-06	5.72492e-06	0	2.7238e-06	1.12264e-05	2.85498e-06	0	5.60571e-06	12.0926	0.00146006
P18547	0	0	0	0	0	0	0	0	1.29172e-06	7.87735e-06	4.74506e-07	1.31008e-05	5.66562e-06	3.95445e-06	7.60712e-06	4.8672e-06	0	5.60484e-06	12.0924	0.000409933
P24482	0	0	0	0	0	0	0	0	1.294e-05	6.15023e-06	5.24579e-06	2.57914e-06	3.61815e-06	2.61832e-06	8.67086e-07	1.06925e-05	0	5.58891e-06	12.0883	0.000409933
P10482	0	0	0	0	0	0	0	0	2.20231e-05	1.2583e-06	0	7.90315e-06	0	0	1.34704e-05	0	0	5.58187e-06	12.0864	0.0324742
P16215	0	0	0	0	0	0	0	0	1.49542e-05	0	5.33128e-06	4.10306e-06	7.44952e-06	1.01638e-05	0	2.60236e-06	0	5.57553e-06	12.0848	0.0045693
P2127	0	0	0	0	0	0	0	0	4.54092e-06	6.05571e-06	3.72639e-06	4.9797e-06	9.75886e-06	6.07995e-06	3.58724e-06	5.779e-06	0	5.56347e-06	12.0817	0.000409933
P2412	0	0	0	0	0	0	0	0	1.68751e-05	0	1.51865e-06	4.79728e-06	0	0	3.19863e-06	1.80319e-05	0	5.55269e-06	12.0789	0.012777
P18337	0	0	0	0	0	0	0	0	0	0	2.12336e-05	2.44665e-06	0	0	2.47031e-06	1.81175e-05	0	5.53351e-06	12.0739	0.0324742
P24361	0	0	0	0	0	0	0	0	7.77718e-06	8.39825e-06	4.61755e-06	1.05244e-05	0	3.97401e-06	8.96638e-06	0	0	5.53222e-06	12.0736	0.0045693
P18265	0	0	0	0	0	0	0	0	1.84597e-05	6.01811e-06	1.63041e-06	5.56386e-06	4.986e-06	1.46493e-06	3.99711e-06	2.09121e-06	0	5.52642e-06	12.072	0.000409933
P24222	0	0	0	0	0	0	0	0	4.15141e-06	7.98636e-06	2.48184e-06	9.77896e-06	5.17131e-06	6.47958e-06	2.17897e-06	5.97736e-06	0	5.52572e-06	12.0719	0.000409933
P16151	0	0	0	0	0	0	0	0	1.53473e-05	1.34224e-05	2.95295e-06	0	0	0	0	1.24438e-05	0	5.52082e-06	12.0706	0.0324742
P2383	0	0	0	0	0	0	0	0	5.44105e-06	6.92835e-06	4.1324e-06	4.06535e-06	1.42389e-06	4.12229e-06	1.09549e-05	7.0044e-06	0	5.50908e-06	12.0675	0.000409933
P17065	0	0	0	0	0	0	0	0	3.64782e-06	1.37662e-06	7.46363e-06	1.69673e-05	9.42773e-06	4.05738e-06	0	1.12266e-06	0	5.5079e-06	12.0672	0.00146006
P10902	0	0	0	0	0	0	0	0	9.92085e-06	7.6755e-06	3.64636e-06	6.36047e-06	2.35514e-06	9.09548e-06	4.95186e-06	0	0	5.50071e-06	12.0653	0.00146006
P19490	0	0	0	0	0	0	0	0	1.02273e-05	4.03136e-06	4.62258e-06	5.21239e-06	2.35081e-06	4.97264e-06	1.32142e-06	1.12171e-05	0	5.49444e-06	12.0637	0.000409933
P28976	0	0	0	0	0	0	0	0	1.2122e-05	0	1.21896e-05	1.22477e-05	7.35917e-06	0	0	0	0	5.4898e-06	12.0625	0.0324742
P23322	0	0	0	0	0	0	0	0	0	0	3.96456e-06	9.37222e-06	1.71738e-05	4.81968e-06	4.91431e-06	3.59262e-06	0	5.47964e-06	12.0598	0.0045693
P15360	0	0	0	0	0	0	0	0	1.30413e-05	5.87081e-06	3.77678e-06	2.7777e-06	8.40459e-06	0	9.94849e-06	0	0	5.47745e-06	12.0592	0.0045693
P15241	0	0	0	0	0	0	0	0	3.44047e-06	3.81706e-06	2.57128e-06	5.55241e-06	7.09411e-06	3.48128e-06	1.40886e-05	3.74643e-06	0	5.47395e-06	12.0583	0.000409933
P30694	0	0	0	0	0	0	0	0	1.19501e-05	8.52078e-06	2.42092e-06	5.95317e-06	6.25806e-06	1.20778e-06	1.20238e-06	6.15949e-06	0	5.45909e-06	12.0544	0.000409933
P16545	0	0	0	0	0	0	0	0	5.78907e-06	9.43475e-06	7.0371e-06	3.46081e-06	7.2768e-06	3.51095e-06	1.16482e-06	5.96907e-06	0	5.45542e-06	12.0534	0.000409933
P7240	0	0	0	0	0	0	0	0	0	2.64692e-05	7.48025e-06	0	0	0	5.32357e-06	4.35084e-06	0	5.45298e-06	12.0527	0.0324742
P11469	0	0	0	0	0	0	0	0	4.20086e-06	3.37487e-06	0	3.3014e-06	2.39487e-06	3.34965e-06	2.35642e-05	3.41742e-06	0	5.45041e-06	12.0521	0.00146006
P20669	0	0	0	0	0	0	0	0	3.21467e-06	8.72968e-06	1.08659e-06	1.17495e-05	5.06161e-06	2.71299e-06	2.68987e-06	8.31712e-06	0	5.44526e-06	12.0507	0.000409933
P13058	0	0	0	0	0	0	0	0	2.69025e-06	3.48636e-06	2.72933e-06	1.46304e-06	3.08369e-06	1.48742e-06	1.71744e-06	2.68754e-05	0	5.44162e-06	12.0497	0.000409933
P18861	0	0	0	0	0	0	0	0	1.62853e-05	0	7.10765e-06	8.77876e-06	5.34773e-06	0	5.85278e-06	0	0	5.42153e-06	12.0444	0.012777
P24717	0	0	0	0	0	0	0	0	1.0413e-05	5.95774e-06	4.72848e-06	6.51587e-06	6.80227e-06	0	3.1601e-06	5.73368e-06	0	5.41389e-06	12.0424	0.00146006
P23486	0	0	0	0	0	0	0	0	0	0	0	2.47585e-06	2.30539e-05	0	6.02291e-06	1.15754e-05	0	5.39101e-06	12.0363	0.0324742
P19870	0	0	0	0	0	0	0	0	9.61677e-06	7.26608e-06	1.46151e-06	6.57344e-06	5.3184e-06	2.61566e-06	5.82447e-06	4.40328e-06	0	5.38495e-06	12.0346	0.000409933
P13787	0	0	0	0	0	0	0	0	2.88206e-07	5.83471e-06	2.51781e-06	1.23834e-06	9.17581e-06	3.41235e-06	3.48265e-06	1.70799e-05	0	5.37872e-06	12.033	0.000409933
P15832	0	0	0	0	0	0	0	0	1.42499e-05	0	0	0	0	1.28333e-05	8.1004e-06	7.76529e-06	0	5.36862e-06	12.0303	0.0324742
P910	0	0	0	0	0	0	0	0	0	0	1.4152e-05	9.07958e-07	5.57234e-06	5.06023e-06	9.13068e-06	8.07968e-06	0	5.36286e-06	12.0287	0.0045693
P12365	0	0	0	0	0	0	0	0	4.68181e-06	2.20688e-06	3.7937e-06	5.47004e-06	2.71883e-06	1.60008e-05	3.80702e-06	4.18901e-06	0	5.35852e-06	12.0275	0.000409933
P12771	0	0	0	0	0	0	0	0	4.21892e-06	1.00282e-05	9.96789e-06	5.60376e-06	4.41559e-06	5.68164e-06	0	2.89581e-06	0	5.35148e-06	12.0256	0.00146006
P21264	0	0	0	0	0	0	0	0	5.9796e-06	1.11427e-05	0	9.43264e-06	9.229e-06	4.36325e-06	2.64662e-06	0	0	5.34923e-06	12.025	0.0045693
P31038	0	0	0	0	0	0	0	0	6.55512e-06	5.7469e-06	3.40913e-06	4.47563e-06	2.22508e-06	7.57232e-06	8.60664e-06	4.1897e-06	0	5.34757e-06	12.0246	0.000409933
P5176	0	0	0	0	0	0	0	0	2.90022e-06	4.49376e-06	5.00901e-06	3.45607e-06	4.97778e-06	2.76467e-06	1.02385e-05	8.9387e-06	0	5.34734e-06	12.0245	0.000409933
P18056	0	0	0	0	0	0	0	0	1.31183e-06	4.00891e-06	5.3141e-06	3.92073e-06	8.2405e-06	1.19283e-05	2.64081e-06	5.40554e-06	0	5.34634e-06	12.0243	0.000409933
P25422	0	0	0	0	0	0	0	0	4.138e-06	5.94598e-06	0	1.21396e-05	2.43697e-06	7.55284e-06	4.79059e-06	5.72224e-06	0	5.34078e-06	12.0228	0.00146006
P5636	0	0	0	0	0	0	0	0	3.71805e-06	4.14989e-06	3.82572e-06	5.01797e-06	4.71622e-06	4.80861e-06	1.4257e-05	2.20173e-06	0	5.3369e-06	12.0217	0.000409933
P26545	0	0	0	0	0	0	0	0	5.39408e-06	4.12111e-06	6.828e-06	4.03028e-06	7.05829e-06	0	2.71498e-06	1.24999e-05	0	5.33084e-06	12.0201	0.00146006
P12136	0	0	0	0	0	0	0	0	8.33101e-06	0	5.13536e-06	6.86758e-06	5.61568e-06	0	1.13281e-05	5.34836e-06	0	5.32827e-06	12.0194	0.0045693
P1710	0	0	0	0	0	0	0	0	3.15455e-06	4.79947e-06	2.80531e-06	3.63711e-06	7.30074e-06	1.25539e-05	1.44779e-06	6.90382e-06	0	5.32533e-06	12.0186	0.000409933
P18430	0	0	0	0	0	0	0	0	0	7.26762e-06	8.31457e-06	2.06828e-06	1.36457e-05	0	1.90606e-06	9.39998e-06	0	5.32528e-06	12.0186	0.0045693
P5644	0	0	0	0	0	0	0	0	0	1.86854e-05	6.3724e-06	0	0	1.22365e-05	0	5.15359e-06	0	5.30599e-06	12.0133	0.0324742
P24268	0	0	0	0	0	0	0	0	9.027e-06	1.53167e-05	1.14309e-06	8.06168e-06	0	0	1.1351e-06	7.7369e-06	0	5.30255e-06	12.0124	0.0045693
P21431	0	0	0	0	0	0	0	0	6.19511e-06	3.22643e-06	0	1.42514e-05	2.97413e-06	2.28414e-06	1.06042e-05	2.8645e-06	0	5.3e-06	12.0117	0.00146006
P11226	0	0	0	0	0	0	0	0	3.4817e-06	9.45719e-06	1.17563e-06	1.04071e-05	3.64702e-06	2.34618e-06	4.6704e-06	7.17979e-06	0	5.29562e-06	12.0105	0.000409933
P4534	0	0	0	0	0	0	0	0	0	2.18155e-06	8.94508e-06	2.83761e-06	9.93223e-06	1.11267e-05	0	7.33116e-06	0	5.29429e-06	12.0101	0.0045693
P4243	0	0	0	0	0	0	0	0	2.59489e-06	6.60823e-06	1.31399e-05	1.29259e-06	4.07527e-06	2.62179e-06	3.9176e-06	8.0201e-06	0	5.2838e-06	12.0073	0.000409933
P29534	0	0	0	0	0	0	0	0	1.16811e-05	6.37186e-06	0	5.49678e-06	1.39153e-05	0	4.71976e-06	0	0	5.2731e-06	12.0044	0.012777
P24975	0	0	0	0	0	0	0	0	1.1902e-05	6.30241e-06	7.24212e-06	1.42375e-06	2.49919e-06	9.64457e-07	4.77946e-07	1.1336e-05	0	5.26848e-06	12.0031	0.000409933
P20555	0	0	0	0	0	0	0	0	2.40242e-05	0	5.82177e-06	2.86351e-06	9.30518e-06	0	0	0	0	5.25183e-06	11.9985	0.0324742
P28708	0	0	0	0	0	0	0	0	0	1.64963e-05	1.14111e-05	0	8.83465e-06	0	5.24896e-06	0	0	5.24888e-06	11.9977	0.0324742
P15457	0	0	0	0	0	0	0	0	0	9.21608e-06	5.78659e-06	4.59218e-06	4.3063e-06	7.73833e-06	5.27479e-06	5.02485e-06	0	5.24239e-06	11.9959	0.00146006
P16954	0	0	0	0	0	0	0	0	8.31231e-06	5.53214e-06	5.72887e-06	2.38826e-06	5.89361e-06	2.60704e-06	8.42637e-06	2.99602e-06	0	5.23558e-06	11.994	0.000409933
P32635	0	0	0	0	0	0	0	0	0	3.5248e-05	4.09621e-06	3.0616e-08	0	2.48493e-06	0	0	0	5.23247e-06	11.9932	0.0324742
P17053	0	0	0	0	0	0	0	0	1.58526e-06	5.65077e-06	5.62388e-06	1.26393e-05	3.32519e-06	7.21879e-06	3.18607e-06	2.59859e-06	0	5.22848e-06	11.9921	0.000409933
P18266	0	0	0	0	0	0	0	0	1.19123e-05	8.57925e-06	1.74843e-06	0	4.55174e-06	0	6.9051e-06	8.09631e-06	0	5.22414e-06	11.9909	0.0045693
P15739	0	0	0	0	0	0	0	0	1.44713e-05	3.68773e-06	3.17944e-06	3.47451e-06	1.3245e-06	0	1.56507e-05	0	0	5.22352e-06	11.9907	0.0045693
P2089	0	0	0	0	0	0	0	0	3.70282e-06	1.79564e-06	2.78209e-06	0	7.25488e-06	0	2.62136e-05	0	0	5.21864e-06	11.9894	0.012777
P20797	0	0	0	0	0	0	0	0	2.25688e-06	1.15264e-05	1.98411e-06	6.88128e-06	4.59335e-06	0	5.37644e-06	9.1093e-06	0	5.21597e-06	11.9886	0.00146006
P10623	0	0	0	0	0	0	0	0	1.6999e-05	6.37858e-06	7.25359e-06	4.458e-06	1.87601e-06	9.05074e-07	0	3.69575e-06	0	5.19575e-06	11.983	0.00146006
P11343	0	0	0	0	0	0	0	0	9.32742e-06	6.91946e-06	3.8808e-06	3.81299e-06	1.52889e-06	5.86025e-06	4.27395e-06	5.94607e-06	0	5.19373e-06	11.9825	0.000409933
P14204	0	0	0	0	0	0	0	0	4.72032e-06	1.90608e-06	3.02628e-06	2.82862e-06	3.95657e-06	9.16646e-06	2.45015e-06	1.34452e-05	0	5.18746e-06	11.9807	0.000409933
P27584	0	0	0	0	0	0	0	0	2.09219e-07	1.87434e-05	3.3005e-08	0	0	1.52285e-05	0	7.28222e-06	0	5.18705e-06	11.9806	0.012777
P3324	0	0	0	0	0	0	0	0	1.93574e-05	5.50247e-06	0	5.08553e-06	3.99409e-06	0	7.04885e-06	4.91701e-07	0	5.18501e-06	11.98	0.0045693
P2691	0	0	0	0	0	0	0	0	0	6.57413e-06	1.58632e-05	2.5317e-06	0	4.73879e-06	4.85776e-06	6.87294e-06	0	5.17982e-06	11.9786	0.0045693
P13233	0	0	0	0	0	0	0	0	1.69575e-06	1.08416e-05	1.23453e-05	3.6631e-06	6.11158e-06	1.64642e-06	3.21564e-06	1.87573e-06	0	5.17438e-06	11.9771	0.000409933
P17498	0	0	0	0	0	0	0	0	0	0	0	9.47951e-06	3.69729e-06	5.28255e-06	3.63806e-06	1.92339e-05	0	5.16641e-06	11.9749	0.012777
P17550	0	0	0	0	0	0	0	0	0	6.68811e-06	1.81834e-06	7.97798e-06	2.47859e-06	7.3159e-06	1.02301e-05	4.81038e-06	0	5.16492e-06	11.9744	0.00146006
P4804	0	0	0	0	0	0	0	0	3.95054e-06	3.13706e-06	1.98643e-05	1.30635e-05	1.15614e-06	0	0	0	0	5.14645e-06	11.9693	0.012777
P1148	0	0	0	0	0	0	0	0	0	4.63012e-06	1.65719e-05	1.45026e-06	2.61428e-06	0	1.58368e-05	0	0	5.13793e-06	11.9669	0.012777
P19942	0	0	0	0	0	0	0	0	1.22411e-05	0	3.61497e-06	6.97258e-06	7.25856e-06	0	3.01465e-06	7.92509e-06	0	5.12836e-06	11.9642	0.0045693
P15189	0	0	0	0	0	0	0	0	5.35552e-07	0	0	4.60064e-06	0	8.17179e-06	5.02434e-06	2.26629e-05	0	5.1244e-06	11.9631	0.012777
P24674	0	0	0	0	0	0	0	0	1.11684e-05	7.58529e-06	4.8314e-06	0	0	0	1.73526e-05	0	0	5.11721e-06	11.9611	0.0324742
P2310	0	0	0	0	0	0	0	0	2.09963e-05	2.67351e-06	2.65794e-06	6.53675e-06	2.74776e-06	0	3.96254e-06	1.35184e-06	0	5.11583e-06	11.9607	0.00146006
P31952	0	0	0	0	0	0	0	0	2.29359e-06	4.49203e-06	1.48814e-06	1.46415e-06	1.35982e-05	1.30513e-05	1.48016e-06	3.02547e-06	0	5.11163e-06	11.9595	0.000409933
P32348	0	0	0	0	0	0	0	0	8.69855e-06	2.08604e-05	0	4.7825e-06	0	0	6.51983e-06	0	0	5.10766e-06	11.9584	0.0324742
P5952	0	0	0	0	0	0	0	3.23022e-07	0.000163646	0.000180118	0.000287582	8.70446e-05	0.000323086	0.000103637	4.44698e-05	9.56617e-05	4.03777e-08	0.000160655	11.9581	0.000553535
P25166	0	0	0	0	0	0	0	0	4.01974e-06	0	0	1.11166e-05	9.30875e-06	0	1.62307e-05	0	0	5.08448e-06	11.9518	0.0324742
P10669	0	0	0	0	0	0	0	0	3.82256e-06	1.01786e-05	0	1.37507e-05	5.38744e-06	1.45328e-06	6.05643e-06	0	0	5.08113e-06	11.9509	0.0045693
P841	0	0	0	0	0	0	0	0	1.72676e-06	2.02562e-05	6.06179e-06	3.57431e-06	1.78807e-06	1.06237e-06	1.9201e-06	4.24974e-06	0	5.07992e-06	11.9505	0.000409933
P18565	0	0	0	0	0	0	0	0	5.47538e-06	4.18325e-06	2.77228e-06	4.09097e-06	1.00298e-05	2.76546e-06	4.13411e-06	7.04823e-06	0	5.06244e-06	11.9455	0.000409933
P17635	0	0	0	0	0	0	0	0	1.44808e-05	8.56004e-06	4.27282e-06	0	0	4.10606e-06	0	9.03203e-06	0	5.05647e-06	11.9438	0.012777
P12054	0	0	0	0	0	0	0	0	8.0109e-06	6.80037e-06	9.46464e-06	1.0641e-05	1.39772e-06	1.34883e-06	0	2.75044e-06	0	5.05173e-06	11.9425	0.00146006
P25852	0	0	0	0	0	0	0	0	8.5054e-06	0	5.24114e-06	0	2.34127e-06	0	1.33332e-05	1.09547e-05	0	5.04697e-06	11.9411	0.012777
P11987	0	0	0	0	0	0	0	0	8.30718e-06	3.76038e-06	7.48297e-06	9.19817e-07	5.80573e-06	4.6683e-06	6.49548e-06	2.85912e-06	0	5.03737e-06	11.9384	0.000409933
P11322	0	0	0	0	0	0	0	0	1.01185e-05	0	1.53199e-05	3.85923e-06	0	6.69063e-06	4.21014e-06	0	0	5.0248e-06	11.9348	0.012777
P1166	0	0	0	0	0	0	0	0	3.30814e-06	5.26296e-06	9.88676e-06	1.67889e-06	3.86716e-06	3.79561e-06	1.73598e-06	1.06459e-05	0	5.02268e-06	11.9342	0.000409933
P12072	0	0	0	0	0	0	0	0	8.72697e-06	6.22911e-06	7.45259e-06	7.24446e-06	4.56615e-06	1.46886e-06	2.92931e-06	1.49709e-06	0	5.01432e-06	11.9318	0.000409933
P23438	0	0	0	0	0	0	0	0	5.6582e-06	1.5538e-05	4.35938e-06	4.75449e-06	5.91167e-06	0	0	3.80848e-06	0	5.00378e-06	11.9287	0.0045693
P86	0	0	0	0	0	0	0	0	4.71085e-06	3.83843e-06	2.86424e-06	2.81667e-06	0	2.85892e-06	1.79974e-05	4.86353e-06	0	4.99376e-06	11.9258	0.00146006
P20198	0	0	0	0	0	0	0	0	3.11609e-06	2.23445e-06	1.06486e-05	3.65082e-06	5.03145e-06	5.16431e-06	6.62104e-06	3.41227e-06	0	4.98488e-06	11.9233	0.000409933
P1259	0	0	0	0	0	0	0	0	5.72603e-06	3.79993e-06	4.2009e-06	2.95556e-06	4.72483e-06	2.25486e-06	1.43029e-05	1.90708e-06	0	4.98401e-06	11.923	0.000409933
P2688	0	0	0	0	0	0	0	0	8.65631e-06	7.08058e-06	0	7.01491e-06	2.60854e-06	2.13758e-06	7.50191e-06	4.8515e-06	0	4.98141e-06	11.9223	0.00146006
P16040	0	0	0	0	0	0	0	0	1.18154e-05	3.35632e-06	0	3.15396e-06	5.01336e-06	0	1.44731e-05	2.03423e-06	0	4.98079e-06	11.9221	0.0045693
P29375	0	0	0	0	0	0	0	0	0	1.05916e-05	7.7322e-08	1.02428e-05	0	0	1.02289e-05	8.69881e-06	0	4.97993e-06	11.9218	0.012777
P15247	0	0	0	0	0	0	0	0	1.46056e-05	6.48343e-06	1.25698e-06	0	7.97043e-06	3.59525e-06	0	5.87248e-06	0	4.97303e-06	11.9198	0.0045693
P32062	0	0	0	0	0	0	0	0	0	2.12811e-05	0	0	0	7.66658e-06	1.07531e-05	8.3368e-08	0	4.97302e-06	11.9198	0.0324742
P13927	0	0	0	0	0	0	0	0	1.76976e-06	6.00756e-06	1.79444e-06	5.29217e-06	3.71474e-06	1.19467e-06	4.73953e-06	1.52578e-05	0	4.97134e-06	11.9193	0.000409933
P10284	0	0	0	0	0	0	0	0	2.32155e-05	1.4777e-06	0	3.61537e-06	1.5221e-06	7.34292e-07	2.91557e-06	5.99967e-06	0	4.93503e-06	11.9088	0.00146006
P26657	0	0	0	0	0	0	0	0	2.23006e-06	7.26682e-06	2.26169e-06	7.11391e-06	3.74654e-06	5.87358e-06	4.02944e-06	6.92733e-06	0	4.93117e-06	11.9076	0.000409933
P221	0	0	0	0	0	0	0	0	1.51423e-05	2.93695e-06	1.46279e-06	3.59428e-06	3.40804e-06	1.09595e-06	7.23624e-06	4.48202e-06	0	4.91982e-06	11.9043	0.000409933
P28767	0	0	0	0	0	0	0	0	7.49349e-06	2.91957e-06	3.72949e-06	1.09401e-05	3.07983e-06	2.25954e-06	3.24531e-06	5.61167e-06	0	4.90987e-06	11.9014	0.000409933
P20616	0	0	0	0	0	0	0	0	1.19045e-05	3.95939e-06	5.44265e-06	1.02176e-06	4.5624e-06	3.36468e-06	6.35813e-06	2.64916e-06	0	4.90784e-06	11.9008	0.000409933
P30165	0	0	0	0	0	0	0	0	5.95784e-06	9.80187e-07	0	1.91801e-06	8.06992e-06	9.73343e-07	1.6068e-05	4.9672e-06	0	4.86681e-06	11.8887	0.00146006
P29215	0	0	0	0	0	0	0	0	0	0	1.65149e-05	2.89302e-06	0	0	8.3939e-08	1.93566e-05	0	4.85606e-06	11.8855	0.0324742
P13717	0	0	0	0	0	0	0	0	0	1.69338e-05	3.96709e-06	1.06993e-06	1.20925e-05	9.49242e-07	3.79558e-06	0	0	4.85101e-06	11.884	0.0045693
P10990	0	0	0	0	0	0	0	0	0	7.13962e-06	1.98344e-05	1.12716e-05	0	0	5.48249e-07	0	0	4.84923e-06	11.8835	0.0324742
P1199	0	0	0	0	0	0	0	0	1.01385e-05	4.99466e-06	1.86324e-05	4.8669e-06	0	0	0	0	0	4.82906e-06	11.8774	0.0324742
P26114	0	0	0	0	0	0	0	0	8.07423e-07	3.47215e-06	5.26065e-07	3.80551e-06	3.61663e-06	6.87663e-06	1.00445e-05	9.48207e-06	0	4.82888e-06	11.8774	0.000409933
P2760	0	0	0	0	0	0	0	0	4.62046e-06	2.80832e-06	2.47758e-06	1.69946e-06	3.2182e-06	1.73745e-06	1.85351e-05	3.38879e-06	0	4.81067e-06	11.8719	0.000409933
P5627	2.25849e-07	0	0	0	0	0	0	0	8.3891e-05	9.56147e-05	9.0596e-05	7.2551e-05	0.00011117	6.07146e-05	0.000116449	0.00020826	2.82311e-08	0.000104906	11.8595	0.000553535
P24988	0	0	0	0	0	0	0	0	5.52004e-06	8.15944e-06	3.83564e-06	5.32463e-06	2.80356e-06	2.16387e-06	6.47816e-06	3.86968e-06	0	4.76938e-06	11.8595	0.000409933
P11995	0	0	0	0	0	0	0	0	0	0	1.68891e-05	4.8441e-06	3.8569e-06	4.76036e-06	7.6718e-06	0	0	4.75279e-06	11.8545	0.012777
P4460	0	0	0	0	0	0	0	0	0	0	8.01845e-06	3.50948e-06	1.25539e-05	2.15008e-06	7.11544e-06	4.60059e-06	0	4.7435e-06	11.8517	0.0045693
P13882	0	0	0	0	0	0	0	0	1.94704e-06	0	1.14345e-06	1.96787e-06	1.14917e-06	4.49439e-06	3.42077e-06	2.38114e-05	0	4.74177e-06	11.8511	0.00146006
P14944	0	0	0	0	0	0	0	0	1.18427e-05	9.85046e-06	1.89374e-06	2.81985e-06	1.78428e-06	7.31201e-07	2.11584e-06	6.89416e-06	0	4.74153e-06	11.8511	0.000409933
P23413	0	0	0	0	0	0	0	0	0	2.03838e-05	7.26211e-06	4.52289e-06	0	5.75342e-06	0	0	0	4.74027e-06	11.8507	0.0324742
P1608	0	0	0	0	0	0	0	0	1.22583e-05	6.84807e-06	1.80788e-06	4.24564e-06	4.46377e-06	1.76307e-06	3.1806e-06	3.25727e-06	0	4.72808e-06	11.847	0.000409933
P1945	0	0	0	0	0	0	0	0	6.04931e-06	0	3.27067e-06	1.5153e-06	6.13009e-06	2.8216e-06	1.64314e-05	1.55497e-06	0	4.72167e-06	11.845	0.00146006
P32353	0	0	0	0	0	0	0	0	0	6.48028e-06	1.69632e-05	5.60433e-06	3.68744e-06	0	0	4.92667e-06	0	4.70773e-06	11.8407	0.012777
P13232	0	0	0	0	0	0	0	0	4.57934e-07	8.66893e-07	4.07546e-06	1.55618e-06	5.74371e-06	1.63202e-06	3.12866e-06	2.01703e-05	0	4.70389e-06	11.8396	0.000409933
P39	0	0	0	0	0	0	0	0	1.35241e-05	1.88893e-06	3.22541e-06	3.17141e-06	6.1249e-06	0	6.39558e-06	3.28813e-06	0	4.70231e-06	11.8391	0.00146006
P31322	0	0	0	0	0	0	0	0	4.46035e-06	5.58859e-06	1.19284e-06	9.08411e-06	2.47018e-06	7.54648e-06	2.75414e-06	4.46648e-06	0	4.6954e-06	11.8369	0.000409933
P24850	0	0	0	0	0	0	0	0	1.96885e-06	6.4651e-06	8.74547e-06	0	3.34198e-06	5.65929e-06	1.13174e-05	0	0	4.68727e-06	11.8344	0.0045693
P16523	0	0	0	0	0	0	0	0	1.41765e-05	6.4403e-06	0	5.11671e-06	2.02648e-06	0	7.84037e-06	1.86973e-06	0	4.68375e-06	11.8334	0.0045693
P2937	0	0	0	0	0	0	0	0	4.8321e-06	4.92158e-06	7.09e-06	3.69971e-06	0	0	1.08971e-05	5.98557e-06	0	4.67826e-06	11.8317	0.0045693
P10103	0	0	0	0	0	0	0	0	1.39695e-05	5.05148e-06	1.29764e-06	4.51668e-06	2.16933e-06	6.47308e-06	2.08593e-06	1.85185e-06	0	4.67693e-06	11.8313	0.000409933
P24819	0	0	0	0	0	0	0	6.22651e-07	0.000178646	0.000366028	0.000594641	0.000160038	0.000167591	0.000158822	0.000402486	0.000240724	7.78314e-08	0.000283622	11.8313	0.000553535
P10696	0	0	0	0	0	0	0	0	3.79279e-06	7.72697e-06	6.40228e-06	5.03827e-06	7.94299e-06	1.27749e-06	1.27234e-06	3.90826e-06	0	4.67017e-06	11.8292	0.000409933
P20423	0	0	0	0	0	0	0	0	1.41844e-05	5.40418e-06	3.33118e-06	5.89413e-06	5.1786e-06	0	3.37005e-06	0	0	4.67031e-06	11.8292	0.0045693
P16956	0	0	0	0	0	0	0	0	8.0007e-06	8.56704e-07	4.90751e-06	3.44279e-06	2.1095e-06	8.23763e-06	9.80331e-06	0	0	4.66977e-06	11.8291	0.00146006
P16957	0	0	0	0	0	0	0	0	6.0056e-06	0	4.43384e-06	2.42946e-06	1.12874e-05	0	5.86987e-06	7.25165e-06	0	4.65972e-06	11.8259	0.0045693
P1689	0	0	0	0	0	0	0	0	5.04037e-06	5.13276e-06	5.00071e-06	2.59277e-06	6.36222e-06	4.45356e-06	4.34391e-06	4.25388e-06	0	4.64752e-06	11.8222	0.000409933
P25425	0	0	0	0	0	0	0	0	9.15221e-06	6.88284e-06	1.70966e-06	8.34183e-06	0	2.60997e-06	2.94607e-06	5.50447e-06	0	4.64338e-06	11.8209	0.00146006
P24686	0	0	0	0	0	0	0	0	2.07157e-06	4.07821e-06	9.63103e-06	2.47395e-06	5.86065e-06	2.2382e-06	5.46586e-06	5.26124e-06	0	4.63509e-06	11.8183	0.000409933
P6686	0	0	0	0	0	0	0	9.80662e-07	0.000154417	0.000352821	0.000304689	0.000232367	0.00132296	0.000207835	0.000154247	0.000805244	1.22583e-07	0.000441823	11.8155	0.000553535
P2301	0	0	0	0	0	0	0	0	2.90899e-06	7.40859e-06	2.94532e-06	5.79557e-06	1.52205e-06	2.93772e-06	2.92931e-06	1.04796e-05	0	4.6159e-06	11.8123	0.000409933
P2064	0	0	0	0	0	0	0	0	5.36723e-06	7.14707e-06	1.67497e-06	2.05792e-06	4.76915e-06	1.25483e-06	1.24642e-05	2.13792e-06	0	4.60916e-06	11.8102	0.000409933
P21091	0	0	0	0	0	0	0	0	1.86365e-06	4.11585e-06	0	4.47084e-06	9.8222e-06	3.06468e-06	0	1.3524e-05	0	4.60765e-06	11.8097	0.0045693
P10692	0	0	0	0	0	0	0	0	3.75631e-06	6.37717e-06	8.87716e-06	2.49493e-06	2.6223e-06	1.26526e-06	6.30025e-06	5.16126e-06	0	4.60683e-06	11.8095	0.000409933
P30854	0	0	0	0	0	0	0	0	3.37927e-06	5.73677e-06	6.84666e-06	3.36705e-06	9.44034e-06	0	3.39938e-06	4.64664e-06	0	4.60201e-06	11.808	0.00146006
P18716	0	0	0	0	0	0	0	0	1.58874e-05	0	0	0	5.33828e-07	6.29113e-06	8.039e-06	5.91326e-06	0	4.58307e-06	11.802	0.012777
P20219	0	0	0	0	0	0	0	0	1.21009e-05	5.60258e-06	2.22895e-06	4.38452e-06	1.15256e-06	1.11216e-06	6.63926e-06	3.40403e-06	0	4.57813e-06	11.8005	0.000409933
P24522	0	0	0	0	0	0	0	0	8.28492e-06	6.32892e-06	1.04928e-06	5.15969e-06	1.08524e-06	3.14157e-06	8.33187e-06	3.20576e-06	0	4.57341e-06	11.799	0.000409933
P21336	0	0	0	0	0	0	0	0	4.00235e-06	2.72636e-06	5.14e-06	2.41374e-06	3.17699e-06	4.07303e-06	4.12764e-06	1.08736e-05	0	4.56671e-06	11.7969	0.000409933
P28426	0	0	0	0	0	0	0	0	0	6.81301e-06	7.45928e-06	0	0	4.54573e-06	0	1.76815e-05	0	4.56244e-06	11.7955	0.0324742
P11814	0	0	0	0	0	0	0	0	1.06303e-05	1.35359e-06	5.38266e-06	3.97137e-06	4.17328e-06	2.68487e-06	1.38821e-06	6.84361e-06	0	4.55349e-06	11.7927	0.000409933
P24283	0	0	0	0	0	0	0	0	1.19685e-06	4.87648e-06	3.63693e-06	3.57738e-06	5.01408e-06	2.41925e-06	1.56551e-05	0	0	4.547e-06	11.7906	0.00146006
P9982	0	0	0	0	0	0	0	0	2.21503e-05	0	0	7.86775e-06	0	1.58561e-06	0	4.6111e-06	0	4.52684e-06	11.7842	0.0324742
P10109	0	0	0	0	0	0	0	0	2.11212e-05	0	4.27981e-06	1.05229e-06	1.10659e-06	1.06779e-06	2.12422e-06	5.44774e-06	0	4.52495e-06	11.7836	0.00146006
P3207	0	0	0	0	0	0	0	0	4.54527e-06	4.62933e-06	7.36991e-06	9.05909e-07	9.53026e-07	1.83915e-06	1.82769e-06	1.40896e-05	0	4.51999e-06	11.782	0.000409933
P15084	0	0	0	0	0	0	0	0	8.29671e-06	0	2.8292e-06	1.40191e-06	5.18598e-06	8.12566e-06	0	1.02927e-05	0	4.51652e-06	11.7809	0.0045693
P2066	0	0	0	0	0	0	0	0	1.98616e-06	1.86189e-06	4.62852e-06	4.19402e-06	6.66443e-06	8.93485e-06	1.71289e-06	6.13316e-06	0	4.51449e-06	11.7803	0.000409933
P24908	0	0	0	0	0	0	0	0	0	6.70514e-06	0	5.88101e-06	2.76603e-06	1.29365e-05	7.81347e-06	0	0	4.51277e-06	11.7797	0.012777
P398	0	0	0	0	0	0	0	0	2.17902e-05	0	0	0	4.47825e-06	0	7.50312e-06	2.3184e-06	0	4.51124e-06	11.7792	0.0324742
P4660	0	0	0	0	0	0	0	0	0	5.90073e-06	1.07291e-05	2.77374e-06	1.98443e-06	2.51145e-06	3.4454e-06	8.66332e-06	0	4.50103e-06	11.776	0.00146006
P30813	0	0	0	0	0	0	0	0	2.54902e-06	0	7.99534e-06	3.22693e-06	4.60749e-06	5.07757e-06	6.41597e-06	6.13272e-06	0	4.50063e-06	11.7758	0.00146006
P19675	0	0	0	0	0	0	0	0	1.6309e-05	5.96182e-06	1.96045e-06	5.3475e-06	0	4.00214e-06	0	2.37811e-06	0	4.49487e-06	11.774	0.0045693
P17279	0	0	0	0	0	0	0	0	1.81764e-06	3.24231e-06	4.25501e-06	0	1.53538e-05	3.36697e-06	1.55026e-06	6.37075e-06	0	4.4946e-06	11.7739	0.00146006
P25714	0	0	0	0	0	0	0	0	8.10017e-06	5.76527e-06	3.60059e-06	0	8.50209e-06	1.19755e-06	3.5764e-06	5.17576e-06	0	4.48973e-06	11.7723	0.00146006
P10465	0	0	0	0	0	0	0	0	1.4737e-06	6.00519e-06	1.49206e-06	8.80805e-06	3.08411e-06	4.46453e-06	1.48409e-06	9.10016e-06	0	4.48899e-06	11.7721	0.000409933
P25030	0	0	0	0	0	0	0	0	7.58814e-06	4.09741e-06	1.49134e-06	9.09825e-06	2.26429e-06	5.56718e-06	3.22068e-06	2.54049e-06	0	4.48347e-06	11.7703	0.000409933
P30753	0	0	0	0	0	0	0	0	6.70044e-06	7.8071e-06	3.19759e-06	3.07507e-06	3.46734e-06	5.98355e-06	2.92932e-06	2.64477e-06	0	4.47565e-06	11.7678	0.000409933
P25072	0	0	0	0	0	0	0	0	8.88529e-06	6.62839e-06	1.01581e-06	5.1126e-06	5.10391e-06	2.2814e-06	2.82471e-06	3.95046e-06	0	4.47532e-06	11.7677	0.000409933
P4311	0	0	0	0	0	0	0	0	1.17817e-05	6.35473e-06	3.38674e-06	4.51784e-06	2.91259e-06	1.58992e-06	2.44906e-06	2.6859e-06	0	4.45981e-06	11.7627	0.000409933
P25373	0	0	0	0	0	0	0	0	7.49808e-06	1.02713e-05	0	0	5.74826e-06	3.89344e-06	8.20429e-06	0	0	4.45192e-06	11.7601	0.012777
P1755	0	0	0	0	0	0	0	0	8.07609e-06	4.54686e-06	3.81242e-06	2.80935e-06	4.54265e-06	1.14312e-06	6.77779e-06	3.89981e-06	0	4.45101e-06	11.7598	0.000409933
P4251	0	0	0	0	0	0	0	0	2.21886e-06	1.02907e-05	9.86425e-06	2.98599e-06	0	0	4.84527e-06	5.35253e-06	0	4.4447e-06	11.7578	0.0045693
P4970	0	0	0	0	0	0	0	0	5.76148e-06	1.81828e-06	1.10211e-05	3.97473e-07	5.87068e-06	5.68025e-06	0	4.97181e-06	0	4.44013e-06	11.7563	0.00146006
P4996	0	0	0	0	0	0	0	0	2.38768e-06	2.43141e-06	1.93713e-06	4.7603e-07	2.00545e-06	2.4185e-06	2.39703e-06	2.14485e-05	0	4.43771e-06	11.7555	0.000409933
P2149	0	0	0	0	0	0	0	0	8.59642e-06	8.30959e-06	2.50616e-06	5.14585e-06	2.74184e-06	3.83271e-06	4.29947e-06	0	0	4.429e-06	11.7527	0.00146006
P15228	0	0	0	0	0	0	0	0	5.58984e-06	4.66133e-06	7.1852e-06	5.34834e-06	3.02536e-06	1.8207e-06	4.58588e-06	3.20753e-06	0	4.42802e-06	11.7524	0.000409933
P29126	0	0	0	0	0	0	0	0	3.70424e-06	0	6.73426e-06	1.5113e-06	0	5.0321e-06	9.20408e-06	9.17118e-06	0	4.41965e-06	11.7496	0.0045693
P3730	0	0	0	0	0	0	0	0	0	5.0472e-06	7.17723e-06	4.23389e-06	2.78414e-06	2.14988e-06	0	1.39545e-05	0	4.41835e-06	11.7492	0.0045693
P2474	0	0	0	0	0	0	0	0	5.74519e-06	7.31371e-07	3.18343e-06	6.3817e-06	5.02517e-06	2.18065e-06	1.04877e-05	1.48481e-06	0	4.4025e-06	11.744	0.000409933
P249	0	0	0	0	0	0	0	0	1.55444e-05	4.65644e-06	9.26626e-07	9.11213e-07	3.83435e-06	4.62469e-06	9.19207e-07	3.77665e-06	0	4.39919e-06	11.7429	0.000409933
P29003	0	0	0	0	0	0	0	0	2.47261e-06	6.28483e-06	2.85375e-06	8.725e-06	5.77896e-06	3.29703e-06	2.63172e-06	3.07479e-06	0	4.38983e-06	11.7399	0.000409933
P2770	0	0	0	0	0	0	0	0	5.18477e-06	3.51997e-06	2.33652e-06	1.14847e-06	3.02315e-06	1.28336e-05	4.62817e-06	2.38419e-06	0	4.38236e-06	11.7374	0.000409933
P2360	0	0	0	0	0	0	0	0	1.86524e-06	3.8438e-06	1.2046e-05	3.97379e-06	0	5.73049e-06	3.39068e-06	4.20061e-06	0	4.38133e-06	11.7371	0.00146006
P3628	0	0	0	0	0	0	0	0	3.24268e-06	6.60387e-06	3.28915e-06	1.18535e-05	3.40584e-06	1.09525e-06	3.97736e-06	1.49304e-06	0	4.37008e-06	11.7334	0.000409933
P16502	0	0	0	0	0	0	0	5.08111e-07	0.000158356	0.000301104	0.000187119	0.000248956	0.000215985	0.000109284	0.000279949	0.000224514	6.35139e-08	0.000215658	11.7294	0.000553535
P10458	0	0	0	0	0	0	0	0	5.78351e-06	4.41881e-06	4.39187e-06	1.72838e-05	0	2.9204e-06	0	0	0	4.3498e-06	11.7266	0.012777
P31163	0	0	0	0	0	0	0	0	2.00634e-05	0	0	0	5.44026e-06	1.31759e-06	3.92531e-06	3.9173e-06	0	4.33298e-06	11.7211	0.012777
P20893	0	0	0	0	0	0	0	0	3.8367e-06	3.90698e-06	6.15304e-06	3.22589e-06	1.12961e-05	2.91466e-06	1.57323e-06	1.70306e-06	0	4.32621e-06	11.7188	0.000409933
P12228	0	0	0	0	0	0	0	0	5.4294e-06	4.3942e-06	3.1448e-06	4.5572e-06	3.66495e-06	3.1397e-06	1.55879e-06	8.70537e-06	0	4.3243e-06	11.7182	0.000409933
P11012	0	0	0	0	0	0	0	0	0	6.012e-06	0	4.40901e-06	3.08758e-06	0	1.63435e-05	4.55519e-06	0	4.30092e-06	11.7103	0.012777
P10027	0	0	0	0	0	0	0	0	3.31084e-06	1.48382e-05	0	0	5.91584e-06	0	1.03173e-05	0	0	4.29777e-06	11.7093	0.0324742
P27984	0	0	0	0	0	0	0	0	2.42293e-06	0	1.44093e-06	4.75871e-06	1.15674e-06	6.02023e-06	1.48401e-05	3.74093e-06	0	4.29758e-06	11.7092	0.00146006
P16350	0	0	0	0	0	0	0	0	4.2827e-06	2.97898e-06	7.40179e-06	1.0442e-05	3.05998e-06	0	4.69835e-06	1.50487e-06	0	4.29609e-06	11.7087	0.00146006
P31240	0	0	0	0	0	0	0	0	1.08519e-05	4.14545e-06	1.37365e-06	2.7027e-06	4.25986e-06	5.48118e-06	4.09662e-06	1.39702e-06	0	4.28854e-06	11.7062	0.000409933
P13550	0	0	0	0	0	0	0	0	1.24587e-06	4.62882e-06	3.77393e-06	4.24587e-06	7.0743e-06	7.07816e-06	9.00427e-07	5.34407e-06	0	4.28643e-06	11.7055	0.000409933
P24300	0	0	0	0	0	0	0	0	3.94501e-06	6.61043e-06	1.98071e-06	6.25581e-06	6.65615e-06	1.31133e-06	3.38351e-06	4.01137e-06	0	4.26929e-06	11.6997	0.000409933
P11824	0	0	0	0	0	0	0	0	4.60124e-06	8.20188e-06	2.33053e-06	2.29226e-06	9.63978e-06	0	2.31449e-06	4.74451e-06	0	4.26559e-06	11.6984	0.00146006
P3728	0	0	0	0	0	0	0	0	5.94457e-06	2.47985e-06	5.50969e-06	0	5.11409e-06	2.49605e-06	0	1.25689e-05	0	4.26414e-06	11.698	0.0045693
P10566	0	0	0	0	0	0	0	0	2.01773e-05	3.31425e-06	1.97966e-06	1.94626e-06	6.82956e-07	1.31787e-06	2.61514e-06	2.01941e-06	0	4.25661e-06	11.6954	0.000409933
P32732	0	0	0	0	0	0	0	0	1.62223e-05	3.47829e-06	8.6533e-07	0	2.68581e-06	3.50021e-06	1.72637e-06	5.53586e-06	0	4.25177e-06	11.6938	0.00146006
P269	0	0	0	0	0	0	0	0	5.83279e-06	3.19823e-06	1.36512e-06	6.70912e-06	2.35555e-06	2.27255e-06	8.55748e-06	3.71659e-06	0	4.25093e-06	11.6935	0.000409933
P24900	0	0	0	0	1.0268e-08	0	0	0	3.2584e-06	4.886e-06	0	5.37548e-06	1.8299e-06	3.87e-06	8.94061e-06	5.80783e-06	1.2835e-09	4.24603e-06	11.6918	0.00245523
P11432	0	0	0	0	0	0	0	0	5.03398e-07	2.0219e-06	1.13842e-06	4.88277e-06	1.89801e-06	2.92924e-06	1.61118e-05	4.45445e-06	0	4.2425e-06	11.6906	0.000409933
P631	0	0	0	0	0	0	0	0	9.19095e-06	3.53275e-06	2.81332e-06	1.38298e-06	3.63933e-06	2.10681e-06	9.83528e-06	1.43464e-06	0	4.24201e-06	11.6904	0.000409933
P6807	0	0	0	0	0	4.914e-07	0	0	0.000389479	0.000179253	0.000211607	0.000144979	0.000116275	9.07405e-05	0.000357251	0.000134488	6.1425e-08	0.000203009	11.6904	0.000553535
P6870	0	0	0	0	0	0	0	7.03589e-07	9.80063e-05	0.000242983	0.000370064	0.000137492	0.000214992	0.00014006	8.22531e-05	0.00102737	8.79486e-08	0.000289153	11.6829	0.000553535
P358	0	0	0	0	0	0	0	0	2.6331e-06	5.55356e-06	1.71746e-06	2.43785e-06	6.72033e-06	2.28812e-06	6.91605e-06	5.46125e-06	0	4.21597e-06	11.6816	0.000409933
P30322	0	0	0	0	0	0	0	0	1.55865e-05	0	1.14242e-06	7.86552e-06	3.26993e-06	2.44436e-06	3.40332e-06	0	0	4.214e-06	11.6809	0.0045693
P31081	0	0	0	0	0	0	0	0	7.32885e-06	3.86458e-06	0	0	5.52011e-06	3.3074e-06	9.7416e-06	3.89575e-06	0	4.20728e-06	11.6786	0.0045693
P7051	0	0	0	0	0	0	0	0	0	7.67225e-06	0	0	2.06416e-05	2.50496e-06	2.82898e-06	0	0	4.20598e-06	11.6781	0.0324742
P10812	0	0	0	0	0	0	0	0	1.04629e-05	6.33328e-06	2.76397e-06	4.43553e-06	4.98641e-06	0	1.31265e-06	3.31444e-06	0	4.20115e-06	11.6765	0.00146006
P1164	0	0	0	0	0	0	0	0	2.1107e-06	3.7808e-06	1.05149e-05	0	1.01243e-05	0	5.63619e-06	1.42748e-06	0	4.1993e-06	11.6758	0.0045693
P5797	0	0	0	0	0	0	0	0	0	2.09066e-05	9.99613e-07	3.62043e-06	0	0	8.03191e-06	0	0	4.19481e-06	11.6743	0.0324742
P14596	0	0	0	0	0	0	0	0	0	6.25293e-06	0	6.32471e-06	2.69103e-06	8.58468e-06	3.03889e-06	6.66495e-06	0	4.19465e-06	11.6743	0.0045693
P12750	0	0	0	0	0	0	0	0	1.31625e-06	2.68162e-06	1.33299e-06	0	4.13408e-06	6.64908e-06	7.94922e-06	9.49133e-06	0	4.19432e-06	11.6741	0.00146006
P14078	0	0	0	0	0	0	0	0	6.47205e-06	3.25447e-06	3.37756e-06	1.37378e-06	4.35378e-06	6.62473e-06	4.53943e-06	3.51621e-06	0	4.189e-06	11.6723	0.000409933
P20514	0	0	0	0	0	0	0	0	7.63502e-06	3.88868e-06	1.28879e-06	2.53553e-06	2.66485e-06	6.42895e-06	7.68397e-06	1.31118e-06	0	4.17962e-06	11.6691	0.000409933
P24716	0	0	0	0	0	0	0	0	0	6.97846e-06	0	5.89115e-06	0	5.29465e-06	1.01961e-05	5.05377e-06	0	4.17676e-06	11.6681	0.012777
P15957	0	0	0	0	0	0	0	0	2.00682e-06	2.56015e-06	1.66073e-06	1.51278e-06	1.45449e-06	0	1.66503e-05	7.54374e-06	0	4.17362e-06	11.667	0.00146006
P19683	0	0	0	0	0	0	0	0	3.07197e-06	1.7508e-06	1.05278e-05	1.39454e-06	6.59026e-06	0	0	9.99326e-06	0	4.16607e-06	11.6644	0.0045693
P12408	0	0	0	0	0	0	0	0	2.71958e-06	1.81966e-06	3.92855e-06	0	6.13889e-06	1.05698e-05	1.36888e-06	6.69214e-06	0	4.15468e-06	11.6604	0.00146006
P30132	0	0	0	0	0	0	0	0	8.24075e-07	2.51786e-06	3.34096e-06	1.64255e-05	1.72837e-06	1.66766e-06	3.31279e-06	3.40551e-06	0	4.15284e-06	11.6598	0.000409933
P24166	0	0	0	0	0	0	0	0	8.51639e-06	5.11264e-06	1.93681e-06	3.59367e-06	1.48992e-06	3.59614e-06	2.52181e-06	6.41729e-06	0	4.14808e-06	11.6581	0.000409933
P18166	0	0	0	0	0	0	0	0	1.00538e-06	8.7494e-06	6.77718e-06	3.03975e-06	2.12188e-06	4.69242e-06	6.76662e-06	0	0	4.14408e-06	11.6568	0.00146006
P19179	0	0	0	0	0	0	0	0	3.37891e-06	3.82297e-06	6.85449e-06	5.23995e-06	2.76013e-06	6.08643e-06	1.88393e-06	3.11126e-06	0	4.14226e-06	11.6561	0.000409933
P20892	0	0	0	0	0	0	0	0	5.79415e-06	5.57678e-06	8.68256e-07	4.60734e-06	1.93093e-06	6.07458e-06	3.36408e-06	4.73098e-06	0	4.11839e-06	11.6478	0.000409933
P18851	0	0	0	0	0	0	0	0	1.32598e-05	0	0	0	2.62855e-06	5.10387e-06	3.78582e-06	7.92872e-06	0	4.08835e-06	11.6372	0.012777
P4045	0	0	0	0	0	0	0	0	6.78711e-07	2.14514e-06	3.09598e-06	2.02943e-06	3.83076e-06	2.55581e-06	1.88862e-06	1.64184e-05	0	4.08036e-06	11.6344	0.000409933
P15732	0	0	0	0	0	0	0	0	1.33714e-06	0	0	0	8.10912e-06	1.52542e-06	5.74183e-06	1.59153e-05	0	4.0786e-06	11.6338	0.012777
P30955	0	0	0	0	0	0	0	0	2.65487e-06	4.05663e-06	4.03288e-06	1.32244e-06	8.3381e-06	1.34107e-06	4.00852e-06	6.83668e-06	0	4.0739e-06	11.6321	0.000409933
P17160	0	0	0	0	0	0	0	0	4.77766e-06	4.69683e-06	0	0	1.21851e-05	0	0	1.09089e-05	0	4.07107e-06	11.6311	0.0324742
P26028	0	0	0	0	0	0	0	0	1.14031e-05	2.15912e-06	3.33431e-06	6.76472e-06	8.90011e-06	0	0	0	0	4.07017e-06	11.6308	0.012777
P29175	0	0	0	0	0	0	0	0	1.86856e-06	3.26553e-06	0	4.92874e-06	4.26569e-06	1.43532e-06	1.26808e-05	4.10462e-06	0	4.06865e-06	11.6303	0.00146006
P16994	0	0	0	0	0	0	0	0	0	0	1.09916e-05	1.36391e-05	0	0	3.87144e-06	4.00557e-06	0	4.06346e-06	11.6284	0.0324742
P25064	0	0	0	0	0	0	0	0	5.01858e-06	1.05058e-06	3.39098e-06	3.44307e-06	1.15753e-05	1.96101e-06	2.70627e-06	3.34749e-06	0	4.06166e-06	11.6278	0.000409933
P3184	0	0	0	0	0	0	0	0	0	2.50461e-06	8.07946e-06	2.89283e-06	3.85164e-06	5.94598e-06	9.21169e-06	0	0	4.06078e-06	11.6275	0.0045693
P2502	0	0	0	0	0	0	0	0	0	2.49125e-06	4.9669e-06	2.44005e-06	7.71946e-06	4.96428e-06	7.35853e-06	2.54037e-06	0	4.06011e-06	11.6272	0.00146006
P18818	0	0	0	0	0	0	0	0	2.5155e-06	2.6333e-06	0	0	2.85737e-06	1.28658e-06	2.31512e-05	0	0	4.05549e-06	11.6256	0.012777
P2952	0	0	0	0	0	0	0	0	3.40145e-06	5.09321e-06	2.63909e-06	9.17684e-06	2.31293e-06	2.02842e-06	5.0174e-06	2.69726e-06	0	4.04582e-06	11.6221	0.000409933
P5867	0	0	0	0	0	0	0	1.12952e-07	1.05564e-05	5.60617e-05	0.000127816	2.13241e-05	7.32024e-05	2.90142e-05	1.20359e-05	2.51083e-05	1.4119e-08	4.43899e-05	11.6184	0.000553535
P11931	0	0	0	0	0	0	0	0	4.04047e-06	5.85172e-06	5.37349e-06	4.09645e-06	1.36681e-06	6.81762e-07	4.74593e-06	6.10546e-06	0	4.03276e-06	11.6175	0.000409933
P7156	0	0	0	0	0	0	0	0	0	0	0	0	5.42334e-06	1.16255e-05	9.40368e-06	5.76727e-06	0	4.02747e-06	11.6156	0.0324742
P17916	0	0	0	0	0	0	0	0	1.30298e-06	0	3.70276e-07	0	4.1048e-06	3.79616e-06	1.29834e-05	9.55905e-06	0	4.01458e-06	11.611	0.0045693
P5642	0	0	0	0	0	0	0	0	0	7.11131e-06	3.5453e-06	0	4.78618e-06	4.62401e-07	1.621e-05	0	0	4.01439e-06	11.6109	0.012777
P1544	0	0	0	0	0	0	0	0	1.23061e-05	1.3173e-06	1.34203e-06	1.31007e-06	0	3.89388e-06	6.49694e-06	5.41916e-06	0	4.01068e-06	11.6095	0.00146006
P15263	0	0	0	0	0	0	0	0	1.58297e-06	4.11528e-07	1.52715e-05	0	0	0	1.48029e-05	0	0	4.00862e-06	11.6088	0.0324742
P1482	0	0	0	0	0	0	0	0	0	0	1.29445e-05	0	0	3.86884e-06	1.17673e-05	3.4126e-06	0	3.99915e-06	11.6054	0.0324742
P24929	0	0	0	0	0	0	0	0	1.287e-05	8.80254e-06	0	1.76033e-06	0	0	2.62944e-06	5.93027e-06	0	3.99907e-06	11.6054	0.012777
P2866	0	0	0	0	0	0	0	0	1.02879e-05	4.74071e-06	2.88577e-06	3.67285e-06	1.09551e-06	0	2.61491e-06	6.67542e-06	0	3.99663e-06	11.6045	0.00146006
P3458	0	0	0	0	0	0	0	0	6.44761e-06	5.94379e-06	4.14264e-06	2.90891e-06	1.83992e-06	7.09206e-06	1.17229e-06	2.41543e-06	0	3.99533e-06	11.604	0.000409933
P30096	0	0	0	0	0	0	0	0	2.86574e-06	7.29626e-07	1.47632e-06	9.28275e-06	5.26105e-06	1.4503e-06	7.91756e-06	2.96257e-06	0	3.99324e-06	11.6033	0.000409933
P17001	0	0	0	0	0	0	0	0	6.31617e-06	2.5729e-06	2.29807e-06	2.51824e-06	5.30231e-06	2.55788e-06	4.44077e-06	5.87959e-06	0	3.98574e-06	11.6005	0.000409933
P31445	0	0	0	0	0	0	0	0	2.64564e-06	3.25621e-06	0	0	1.19027e-05	7.3825e-06	2.98559e-06	3.68613e-06	0	3.98235e-06	11.5993	0.0045693
P1403	0	0	0	0	0	0	0	0	7.2981e-06	4.437e-06	2.46571e-06	5.10368e-06	2.68563e-06	0	7.33431e-06	2.48143e-06	0	3.97573e-06	11.5969	0.00146006
P19519	0	0	0	0	0	0	0	0	4.08766e-06	5.59003e-06	8.40908e-06	7.63785e-07	1.69679e-06	3.92443e-06	3.82031e-06	3.44785e-06	0	3.96749e-06	11.5939	0.000409933
P26451	0	0	0	0	0	0	0	0	8.25256e-06	5.7343e-06	0	2.80093e-06	1.92256e-06	5.56523e-06	5.53084e-06	1.92828e-06	0	3.96684e-06	11.5937	0.00146006
P13894	0	0	0	0	0	0	0	0	5.72088e-06	4.23693e-06	1.58218e-06	2.07372e-06	3.27572e-06	1.10654e-05	1.56656e-06	2.15312e-06	0	3.95931e-06	11.591	0.000409933
P13490	0	0	0	0	0	0	0	0	5.0885e-06	4.82147e-06	9.16754e-07	2.55443e-06	3.35765e-06	8.79779e-06	2.44085e-06	3.68786e-06	0	3.95816e-06	11.5905	0.000409933
P27248	0	0	0	0	0	0	0	0	0	9.40699e-06	0	6.19853e-06	0	7.61663e-06	8.42014e-06	0	0	3.95529e-06	11.5895	0.0324742
P15251	0	0	0	0	0	0	0	0	1.11974e-05	0	4.40827e-06	7.93771e-06	1.17975e-06	0	0	6.87579e-06	0	3.94987e-06	11.5875	0.012777
P30689	0	0	0	0	0	0	0	0	8.2287e-06	3.17028e-06	3.39209e-06	0	0	0	1.28518e-05	3.89514e-06	0	3.94225e-06	11.5847	0.012777
P21455	0	0	0	0	0	0	0	0	4.1875e-06	5.3947e-06	3.60335e-06	5.20197e-06	3.45471e-06	1.78112e-06	2.11532e-06	5.7934e-06	0	3.94151e-06	11.5844	0.000409933
P1105	0	0	0	0	0	0	0	0	6.09055e-06	9.98591e-06	0	6.82089e-06	0	0	4.93315e-06	3.68199e-06	0	3.93906e-06	11.5836	0.012777
P920	0	0	0	0	0	0	0	0	2.69611e-06	1.37323e-06	1.36513e-06	4.0289e-06	2.82234e-06	5.44726e-06	5.42807e-06	8.33044e-06	0	3.93643e-06	11.5826	0.000409933
P17301	0	0	0	0	0	0	0	0	2.80524e-06	4.21902e-06	2.2179e-06	8.42852e-06	5.74111e-06	4.01218e-06	1.41495e-06	2.50645e-06	0	3.91817e-06	11.5759	0.000409933
P16808	0	0	0	0	0	0	0	0	6.16627e-06	0	0	5.12034e-06	8.61593e-06	2.07844e-06	7.23457e-06	2.12096e-06	0	3.91706e-06	11.5755	0.0045693
P19842	0	0	0	0	0	0	0	0	2.35439e-06	7.2496e-06	1.07762e-05	0	0	2.18656e-06	5.7034e-06	2.99326e-06	0	3.90793e-06	11.5721	0.0045693
P20922	0	0	0	0	0	0	0	0	4.48523e-06	7.8985e-06	8.65914e-06	1.34453e-06	0	0	4.7768e-06	4.06714e-06	0	3.90392e-06	11.5706	0.0045693
P2768	0	0	0	0	0	0	0	0	2.11153e-06	7.99199e-06	2.99504e-06	6.56482e-06	2.08188e-06	0	7.24804e-06	2.15876e-06	0	3.89401e-06	11.567	0.00146006
P30091	0	0	0	0	0	0	0	0	1.67995e-06	2.80458e-06	1.39872e-06	9.62616e-06	5.13596e-06	2.09493e-06	5.54416e-06	2.84913e-06	0	3.8917e-06	11.5661	0.000409933
P9125	0	0	0	0	0	0	0	0	0	0	1.2403e-05	1.34063e-06	4.40245e-06	1.05877e-05	2.33001e-06	0	0	3.88297e-06	11.5629	0.012777
P25552	0	0	0	0	0	0	0	0	1.08408e-05	3.46016e-06	1.85669e-06	0	4.11706e-06	3.06631e-06	0	7.55109e-06	0	3.86151e-06	11.5549	0.0045693
P10436	0	0	0	0	0	0	0	0	2.50442e-06	8.18313e-06	0	1.00433e-05	4.6932e-06	1.13218e-06	1.12661e-06	3.19115e-06	0	3.85924e-06	11.554	0.00146006
P1159	0	0	0	0	0	0	0	0	2.24603e-06	4.5745e-06	1.13873e-05	3.91795e-06	2.35743e-06	5.68611e-07	2.81927e-06	2.90507e-06	0	3.84701e-06	11.5494	0.000409933
P867	0	0	0	0	0	0	0	0	2.27507e-06	5.57652e-06	1.82499e-06	2.65986e-06	3.40508e-06	2.44273e-06	8.58824e-06	3.89946e-06	0	3.83399e-06	11.5445	0.000409933
P27816	0	0	0	0	0	0	0	0	1.76645e-06	3.59744e-06	2.5085e-06	4.93096e-06	7.05043e-06	7.51776e-06	1.06362e-06	2.1961e-06	0	3.82891e-06	11.5426	0.000409933
P14625	0	0	0	0	0	0	0	0	0	3.71593e-06	2.53882e-06	6.15527e-06	3.29842e-06	1.09345e-05	0	3.95505e-06	0	3.82474e-06	11.5411	0.0045693
P30412	0	0	0	0	0	0	0	0	9.0368e-06	0	0	1.18465e-05	6.59367e-06	0	0	3.10492e-06	0	3.82274e-06	11.5403	0.0324742
P20821	0	0	0	0	0	0	0	0	0	6.0067e-06	0	7.54035e-06	3.0939e-06	0	8.84723e-06	5.06881e-06	0	3.81962e-06	11.5391	0.012777
P30744	0	0	0	0	0	0	0	0	3.88627e-06	1.75011e-06	0	1.35646e-05	2.11796e-06	3.55292e-06	4.23153e-06	1.45159e-06	0	3.81938e-06	11.539	0.00146006
P12623	0	0	0	0	0	0	0	0	4.18663e-06	6.82231e-06	1.69731e-06	5.84133e-06	8.7804e-07	6.77761e-06	1.6831e-06	2.595e-06	0	3.81017e-06	11.5356	0.000409933
P4160	0	0	0	0	0	0	0	0	8.21111e-06	4.47592e-06	3.23582e-06	4.94118e-06	2.18646e-06	3.03785e-06	0	4.33947e-06	0	3.80348e-06	11.533	0.00146006
P12898	0	0	0	0	0	0	0	0	0	2.83379e-06	7.7883e-07	2.31097e-06	2.71382e-06	7.488e-07	1.93072e-06	1.91069e-05	0	3.80298e-06	11.5328	0.00146006
P578	0	0	0	0	0	0	0	0	5.16637e-07	5.26112e-06	2.09562e-06	2.575e-06	1.0847e-06	2.61623e-06	9.85582e-06	6.41676e-06	0	3.80274e-06	11.5327	0.000409933
P29196	0	0	0	0	0	0	0	0	1.29388e-05	1.40906e-06	4.84127e-06	0	0	4.51788e-06	1.70279e-06	4.96085e-06	0	3.79634e-06	11.5303	0.0045693
P14839	0	0	0	0	0	0	0	0	1.31983e-06	6.33878e-06	8.09851e-06	0	0	0	7.87965e-06	6.71465e-06	0	3.79393e-06	11.5294	0.012777
P21057	0	0	0	0	0	0	0	0	1.18919e-06	6.0566e-06	3.61372e-06	1.18484e-06	6.22769e-06	3.60575e-06	4.78602e-06	3.67781e-06	0	3.7927e-06	11.5289	0.000409933
P15829	0	0	0	0	0	0	0	5.51915e-07	0.00015371	0.000298901	0.000165616	0.000228312	0.000192539	0.000100778	0.000277957	0.000212058	6.89894e-08	0.000203734	11.528	0.000553535
P4409	0	0	0	0	0	0	0	0	6.45116e-06	2.47193e-06	5.29009e-06	3.39748e-07	3.00522e-06	3.00784e-06	2.1184e-06	7.55703e-06	0	3.78018e-06	11.5242	0.000409933
P18936	0	0	0	0	0	0	0	0	2.55154e-06	2.57688e-06	6.31047e-06	0	1.19166e-05	1.06792e-06	2.58264e-06	3.17122e-06	0	3.77216e-06	11.5211	0.00146006
P10834	0	0	0	0	0	0	0	0	8.07851e-06	4.79917e-06	5.46e-06	2.68399e-06	5.65068e-06	6.81494e-07	6.76257e-07	2.0884e-06	0	3.76481e-06	11.5183	0.000409933
P2741	0	0	0	0	0	0	0	0	3.46314e-06	4.39037e-06	2.01584e-06	3.25856e-06	1.94282e-06	2.55143e-06	1.02537e-05	2.20803e-06	0	3.76049e-06	11.5166	0.000409933
P14310	0	0	0	0	0	0	0	0	0	8.08563e-07	3.21886e-06	3.95621e-06	8.32645e-07	8.0339e-07	2.39345e-06	1.80481e-05	0	3.75766e-06	11.5155	0.00146006
P25799	0	0	0	0	0	0	0	0	9.49663e-06	0	3.4938e-06	6.24103e-06	3.57901e-06	3.48269e-06	1.9717e-06	1.72226e-06	0	3.74839e-06	11.512	0.00146006
P19180	0	0	0	0	0	0	0	0	2.28747e-06	0	1.05841e-05	0	8.75684e-06	4.34665e-06	2.80871e-06	1.17724e-06	0	3.74512e-06	11.5107	0.0045693
P30498	0	0	0	0	0	0	0	0	1.29223e-05	1.88019e-06	9.35372e-07	2.75946e-06	6.77335e-06	9.33656e-07	2.78378e-06	9.53039e-07	0	3.74264e-06	11.5098	0.000409933
P27489	0	0	0	0	0	0	0	0	2.39576e-06	2.26503e-06	1.30243e-06	1.79168e-06	2.24879e-06	2.08253e-06	2.31643e-06	1.55376e-05	0	3.74253e-06	11.5097	0.000409933
P16285	0	0	0	0	0	0	0	0	2.41857e-06	3.23537e-06	2.61795e-06	7.10972e-06	1.16223e-05	2.24312e-06	0	6.73752e-07	0	3.7401e-06	11.5088	0.00146006
P13740	0	0	0	0	0	0	0	0	1.18534e-05	1.19315e-06	3.55963e-06	3.50126e-06	1.46018e-06	2.36792e-06	2.35699e-06	3.62304e-06	0	3.73944e-06	11.5085	0.000409933
P22317	0	0	0	0	0	0	0	0	0	4.55929e-06	4.31882e-06	0	0	1.09221e-05	5.91513e-06	4.12718e-06	0	3.73031e-06	11.505	0.012777
P151	0	0	0	0	0	0	0	0	3.29113e-06	1.221e-06	4.62715e-06	6.60918e-06	1.58548e-06	4.8459e-06	2.91106e-06	4.70874e-06	0	3.72495e-06	11.5029	0.000409933
P225	0	0	0	0	0	0	0	0	5.76013e-06	3.51209e-06	1.74744e-06	3.43658e-06	9.03938e-07	3.48878e-06	7.32541e-06	3.56183e-06	0	3.71702e-06	11.4998	0.000409933
P1883	0	0	0	0	0	0	0	0	6.20289e-06	5.0437e-06	0	1.45716e-05	0	0	3.91405e-06	0	0	3.71654e-06	11.4997	0.0324742
P132	0	0	0	0	0	0	0	0	1.58522e-05	1.15334e-06	0	1.1282e-06	2.37236e-06	6.8677e-06	0	2.33537e-06	0	3.71365e-06	11.4985	0.0045693
P13776	0	0	0	0	0	0	0	0	5.28817e-06	2.69343e-06	1.33885e-06	2.63415e-06	9.68844e-06	1.33564e-06	3.99218e-06	2.72365e-06	0	3.71181e-06	11.4978	0.000409933
P30108	0	0	0	0	0	0	0	0	1.35741e-06	4.14718e-06	1.37614e-06	8.1177e-06	4.98463e-06	2.74818e-06	4.77256e-06	2.10539e-06	0	3.70115e-06	11.4937	0.000409933
P24732	0	0	0	0	0	0	0	0	0	2.89008e-06	2.08538e-06	6.4424e-06	2.81651e-06	7.35065e-06	2.47626e-06	5.43531e-06	0	3.68707e-06	11.4882	0.00146006
P11433	0	0	0	0	0	0	0	0	2.08239e-05	1.02404e-06	2.28926e-06	0	1.91673e-06	2.46209e-06	9.40719e-07	0	0	3.68209e-06	11.4862	0.0045693
P12873	0	0	0	0	0	0	0	0	1.5445e-06	5.6009e-06	2.40204e-06	1.54018e-06	6.46562e-06	4.70021e-06	2.37781e-06	4.81048e-06	0	3.68022e-06	11.4855	0.000409933
P16781	0	0	0	0	0	0	0	0	6.12286e-06	1.05813e-06	3.90135e-06	5.08745e-06	6.87561e-06	1.13955e-06	4.14424e-06	1.09101e-06	0	3.67753e-06	11.4844	0.000409933
P26127	0	0	0	0	0	0	0	1.57207e-07	8.3183e-05	7.52272e-05	6.31957e-05	9.89224e-05	4.18672e-05	2.25383e-05	4.43552e-05	2.07319e-05	1.96509e-08	5.62526e-05	11.4831	0.000553535
P15416	0	0	0	0	0	0	0	0	0	3.53669e-06	8.72614e-06	3.30438e-06	7.21834e-06	0	2.42902e-06	4.10378e-06	0	3.66479e-06	11.4794	0.0045693
P4588	0	0	0	0	0	0	0	0	5.10714e-06	0	4.85953e-06	0	0	3.50064e-06	1.12433e-05	4.53045e-06	0	3.65514e-06	11.4756	0.012777
P6639	0	0	0	0	0	0	0	0	0	5.2698e-08	6.77278e-06	1.16517e-06	0	1.37286e-05	7.48324e-06	0	0	3.65031e-06	11.4737	0.012777
P3073	0	0	0	0	0	0	0	0	1.68683e-05	2.4158e-06	2.34452e-06	3.83876e-06	0	1.97397e-06	0	1.7541e-06	0	3.64943e-06	11.4734	0.0045693
P23581	0	0	0	6.09581e-07	0	0	0	0	0.000149731	0.000255146	0.000299519	0.000189327	0.000215649	0.000123321	0.000327107	0.000172469	7.61976e-08	0.000216534	11.4726	0.000553535
P2098	0	0	0	0	0	0	0	0	0	6.19032e-06	2.31048e-06	4.54343e-06	0	2.30678e-06	1.14515e-05	2.35577e-06	0	3.64478e-06	11.4715	0.0045693
P14947	0	0	0	0	0	0	0	0	8.64738e-06	3.07898e-06	0	1.50657e-06	3.43811e-06	0	1.00868e-05	2.34351e-06	0	3.63767e-06	11.4687	0.0045693
P16846	0	0	0	0	0	0	0	0	3.26243e-06	3.79392e-06	5.81855e-06	3.49254e-06	3.43464e-06	0	4.80143e-06	4.4013e-06	0	3.6256e-06	11.4639	0.00146006
P10125	0	0	0	0	0	0	0	0	2.53298e-06	8.13198e-06	5.96194e-06	0	2.81816e-06	5.51256e-06	0	4.02157e-06	0	3.6224e-06	11.4626	0.0045693
P15634	0	0	0	0	0	0	0	0	6.17422e-06	0	4.16905e-06	4.52115e-06	3.96955e-06	8.98436e-06	1.10282e-06	0	0	3.61514e-06	11.4598	0.0045693
P2524	0	0	0	0	0	0	0	0	0	3.02341e-06	5.12967e-06	5.47845e-06	3.17267e-06	6.18283e-06	5.89984e-06	0	0	3.61086e-06	11.458	0.0045693
P24326	3.08243e-07	0	0	0	0	0	0	0	0.000324259	6.46702e-05	3.11556e-05	5.30887e-05	4.70948e-05	3.70556e-05	0.000258405	5.07778e-05	3.85304e-08	0.000108313	11.4569	0.000553535
P1293	0	0	0	0	0	0	0	0	7.77428e-06	4.2223e-06	6.30688e-06	2.5832e-06	1.09633e-06	5.24914e-07	3.64268e-06	2.68214e-06	0	3.60409e-06	11.4553	0.000409933
P21760	0	0	0	0	0	0	0	0	0	6.8721e-06	1.0515e-05	3.43132e-06	0	0	0	7.975e-06	0	3.59918e-06	11.4534	0.0324742
P19660	0	0	0	0	0	0	0	0	4.63894e-06	6.22869e-06	1.77086e-06	1.09071e-05	0	0	2.89437e-06	2.30053e-06	0	3.59256e-06	11.4507	0.0045693
P18390	0	0	0	0	0	0	0	0	1.48283e-06	1.00667e-06	8.5212e-06	2.46358e-06	0	0	2.97744e-06	1.22796e-05	0	3.59142e-06	11.4503	0.0045693
P15006	0	0	0	0	0	0	0	5.26509e-07	0.00026196	0.000157271	0.000228439	9.55846e-05	0.00014634	0.000107616	0.000251443	0.000224432	6.58136e-08	0.000184136	11.4501	0.000553535
P15129	0	0	0	0	0	0	0	0	2.49714e-06	4.36268e-06	0	8.47209e-06	6.3957e-06	9.78627e-07	3.14371e-06	2.83244e-06	0	3.5853e-06	11.4478	0.00146006
P32266	0	0	0	0	0	0	0	0	7.7443e-08	8.45093e-06	0	0	1.73669e-06	1.23651e-05	6.00843e-06	0	0	3.57982e-06	11.4456	0.012777
P25920	0	0	0	0	0	0	0	0	9.06336e-06	6.15423e-06	1.02037e-06	4.01395e-06	4.22161e-06	1.01838e-06	1.01266e-06	2.07856e-06	0	3.57289e-06	11.4428	0.000409933
P11275	0	0	0	0	0	0	0	0	0	8.32985e-06	0	4.66659e-06	3.93357e-06	0	1.16337e-05	0	0	3.57046e-06	11.4418	0.0324742
P21577	0	0	0	0	0	0	0	0	0	6.59594e-06	9.49712e-06	0	0	2.45982e-06	0	9.91425e-06	0	3.55839e-06	11.4369	0.0324742
P19698	0	0	0	0	0	0	0	0	1.08508e-05	4.98424e-06	0	4.39897e-06	0	0	4.07954e-06	4.11463e-06	0	3.55353e-06	11.435	0.012777
P31333	0	0	0	0	0	0	0	0	1.2699e-05	1.36133e-06	2.0328e-06	2.6647e-06	2.80508e-06	6.76605e-07	2.01417e-06	4.14691e-06	0	3.55008e-06	11.4336	0.000409933
P27406	0	0	0	0	0	0	0	0	1.97437e-06	4.02189e-06	1.00029e-06	6.88601e-06	6.20798e-06	3.99346e-06	0	4.25684e-06	0	3.5426e-06	11.4305	0.00146006
P11105	0	0	0	0	0	0	0	0	5.16451e-06	0	4.38539e-06	7.32453e-06	2.21029e-06	5.31412e-06	1.12139e-06	2.77512e-06	0	3.53692e-06	11.4282	0.00146006
P25518	0	0	0	0	0	0	0	0	2.946e-06	0	1.58599e-06	3.74733e-06	1.35976e-05	0	1.74005e-06	4.66806e-06	0	3.53563e-06	11.4277	0.0045693
P13303	0	0	0	0	0	0	0	0	0	6.38675e-06	2.33884e-06	2.79894e-06	4.46661e-06	0	4.28501e-06	7.94655e-06	0	3.52784e-06	11.4245	0.0045693
P24256	0	0	0	0	0	0	0	0	4.94862e-06	4.54858e-06	5.73954e-06	3.62614e-06	0	0	0	9.31988e-06	0	3.52285e-06	11.4224	0.012777
P2960	0	0	0	0	0	0	0	0	1.18594e-06	9.66407e-06	1.71459e-06	3.54481e-06	0	1.19864e-06	5.96612e-06	4.89045e-06	0	3.52058e-06	11.4215	0.00146006
P15767	0	0	0	0	0	0	0	0	1.9288e-06	2.48628e-06	0	4.62954e-06	9.78054e-07	8.38596e-07	1.29991e-05	4.28116e-06	0	3.5177e-06	11.4203	0.00146006
P18645	0	0	0	0	0	0	0	0	2.0272e-06	3.49986e-06	2.47554e-06	3.48569e-06	4.06214e-06	3.31709e-06	2.52812e-06	6.70023e-06	0	3.51198e-06	11.418	0.000409933
P28119	0	0	0	0	0	0	0	0	0	0	9.43094e-06	4.17853e-06	4.21335e-06	0	6.46883e-06	3.77094e-06	0	3.50782e-06	11.4163	0.012777
P6549	0	0	0	0	0	0	0	4.84433e-07	0.000116875	0.000234366	0.00012979	0.000188871	0.000158905	8.55189e-05	0.000217118	0.000186516	6.05541e-08	0.000164745	11.4097	0.000553535
P1298	0	0	0	0	0	0	0	0	7.71688e-06	2.38764e-06	2.04629e-06	7.1538e-06	2.42252e-06	1.87383e-06	1.17665e-06	3.0406e-06	0	3.47728e-06	11.4037	0.000409933
P25803	0	0	0	0	0	0	0	0	9.2563e-06	4.68062e-06	4.49556e-06	5.62821e-06	5.32145e-07	1.47635e-06	0	1.72453e-06	0	3.47421e-06	11.4024	0.00146006
P25939	0	0	0	0	0	0	0	0	8.56196e-07	3.25019e-06	4.00126e-06	0	5.77011e-06	0	9.51793e-06	4.38362e-06	0	3.47241e-06	11.4016	0.0045693
P17161	0	0	0	0	0	0	0	0	0	9.81971e-06	1.61527e-06	0	0	8.58636e-06	3.84326e-06	3.82306e-06	0	3.46096e-06	11.3969	0.012777
P4138	0	0	0	0	0	0	0	0	8.30804e-06	4.59872e-06	0	4.34036e-06	5.31685e-06	0	0	5.06455e-06	0	3.45356e-06	11.3938	0.012777
P31390	0	0	0	0	0	0	0	0	1.30272e-06	2.126e-06	2.11479e-06	1.20827e-06	1.08859e-05	3.16584e-06	3.58028e-06	3.23045e-06	0	3.45178e-06	11.393	0.000409933
P4087	0	0	0	0	0	0	0	0	2.66347e-06	0	6.15067e-06	1.86751e-06	4.75707e-06	2.43685e-06	4.71293e-06	4.99235e-06	0	3.44761e-06	11.3913	0.00146006
P3153	0	0	0	0	0	0	0	0	8.14583e-06	0	0	3.24605e-06	2.34767e-06	8.05284e-06	2.3628e-06	3.37869e-06	0	3.44174e-06	11.3888	0.0045693
P15197	0	0	0	0	0	0	0	0	6.06683e-06	5.95983e-06	0	5.1408e-06	0	2.76226e-07	5.6057e-06	4.41157e-06	0	3.43262e-06	11.385	0.0045693
P10312	0	0	0	0	0	0	0	0	1.45574e-05	6.79981e-06	0	1.00913e-07	4.24844e-06	1.74368e-06	0	0	0	3.43128e-06	11.3844	0.012777
P11441	0	0	0	0	0	0	0	0	1.55088e-05	9.87245e-07	1.00757e-06	1.93181e-06	2.03195e-06	1.02421e-06	3.89836e-06	1.00055e-06	0	3.42381e-06	11.3813	0.000409933
P28007	0	0	0	0	0	0	0	0	5.98973e-06	2.03357e-06	2.02304e-06	1.98954e-06	4.18504e-06	1.00956e-06	8.03063e-06	2.0606e-06	0	3.41521e-06	11.3777	0.000409933
P19128	0	0	0	0	0	0	0	0	7.80835e-07	0	0	0	1.64631e-05	7.98161e-06	0	2.05023e-06	0	3.40947e-06	11.3752	0.0324742
P28935	0	0	0	0	0	0	0	0	1.23271e-05	4.30849e-06	0	0	0	5.05943e-06	0	5.576e-06	0	3.40888e-06	11.375	0.0324742
P2897	0	0	0	0	0	0	0	0	3.43057e-06	3.49391e-06	0	2.77783e-06	7.36447e-06	9.39859e-07	3.66267e-06	5.56024e-06	0	3.40369e-06	11.3728	0.00146006
P7218	0	0	0	0	0	0	0	1.02704e-07	2.2124e-05	5.5001e-05	2.39917e-05	3.80467e-05	3.9883e-05	1.36002e-05	2.33714e-05	5.63496e-05	1.2838e-08	3.40459e-05	11.3728	0.000553535
P31119	0	0	0	0	0	0	0	0	1.78164e-06	6.72248e-06	0	1.0316e-05	5.5902e-06	0	2.79252e-06	0	0	3.40035e-06	11.3714	0.012777
P13738	0	0	0	0	0	0	0	0	1.15439e-06	3.52757e-06	0	1.1502e-06	9.67384e-06	7.00121e-06	3.48409e-06	1.1903e-06	0	3.3977e-06	11.3703	0.00146006
P1800	0	0	0	0	0	0	0	0	3.55498e-06	4.01672e-06	7.70576e-06	3.0926e-06	0	2.28951e-06	6.48392e-06	0	0	3.39293e-06	11.3682	0.0045693
P14965	0	0	0	0	0	0	0	0	0	7.45829e-06	5.19114e-06	0	4.35827e-06	1.63103e-06	8.46881e-06	0	0	3.38844e-06	11.3663	0.012777
P30809	0	0	0	0	0	0	0	0	0	3.58071e-06	1.00373e-05	0	5.84607e-06	4.29189e-06	3.30982e-06	0	0	3.38322e-06	11.3641	0.012777
P19612	0	0	0	0	0	0	0	0	8.5747e-06	2.91115e-06	7.72356e-06	1.89884e-06	2.99605e-06	0	9.57895e-07	1.96712e-06	0	3.37866e-06	11.3622	0.00146006
P10070	0	0	0	0	0	0	0	0	4.59748e-06	2.30068e-06	0	8.81157e-06	2.36621e-06	4.56659e-06	3.19123e-06	1.16466e-06	0	3.3748e-06	11.3605	0.00146006
P31520	0	0	0	0	0	0	0	0	1.60834e-06	2.44034e-06	2.37705e-06	0	0	1.75247e-05	3.03368e-06	0	0	3.37301e-06	11.3597	0.012777
P2555	0	0	0	0	0	0	0	0	5.29264e-06	4.64098e-06	2.04397e-06	1.14752e-06	2.9617e-06	6.90985e-07	7.76592e-06	2.42378e-06	0	3.37094e-06	11.3589	0.000409933
P11783	0	0	0	0	0	0	0	0	1.14914e-05	4.1087e-06	2.76633e-06	2.57721e-06	1.64162e-06	0	1.56688e-06	2.7746e-06	0	3.36584e-06	11.3567	0.00146006
P29799	0	0	0	0	0	0	0	0	1.2661e-05	1.93406e-06	1.28366e-06	3.78592e-06	5.31432e-06	0	6.3584e-07	1.30953e-06	0	3.36554e-06	11.3565	0.00146006
P12407	0	0	0	0	0	0	0	0	1.34467e-06	2.10026e-06	1.93299e-06	2.43063e-07	2.00162e-06	0	2.9986e-07	1.89749e-05	0	3.36217e-06	11.3551	0.00146006
P18013	0	0	0	0	0	0	0	0	1.42656e-06	7.49511e-06	0	1.97807e-06	4.16075e-06	0	5.52939e-06	6.24044e-06	0	3.35379e-06	11.3515	0.0045693
P13090	0	0	0	0	0	0	0	0	3.60268e-06	1.55984e-06	6.82173e-06	1.60945e-06	7.81788e-06	0	2.41665e-06	2.9964e-06	0	3.35308e-06	11.3512	0.00146006
P6504	0	0	0	0	0	0	0	0	0	2.69223e-06	4.77332e-06	0	5.84714e-06	2.30755e-06	8.36801e-06	2.82009e-06	0	3.35104e-06	11.3503	0.0045693
P15036	0	0	0	0	0	0	0	0	1.47799e-06	5.64629e-06	6.40332e-06	0	1.88043e-06	2.35105e-06	7.25288e-06	1.72399e-06	0	3.34199e-06	11.3464	0.00146006
P24476	0	0	0	0	0	0	0	0	1.72477e-06	0	4.11441e-06	4.11427e-06	6.07004e-06	4.98965e-06	0	5.69668e-06	0	3.33873e-06	11.345	0.0045693
P30777	0	0	0	0	0	0	0	4.55288e-07	0.000133588	0.000119689	0.000157461	0.000109247	0.000101312	5.98915e-05	0.000394387	0.000106218	5.6911e-08	0.000147724	11.3419	0.000553535
P31760	0	0	0	0	0	0	0	0	0	0	0	1.40333e-06	1.21123e-05	2.97349e-06	1.00791e-05	8.2317e-08	0	3.33132e-06	11.3418	0.012777
P29075	0	0	0	0	0	0	0	0	1.12897e-05	4.19954e-06	0	0	2.64495e-06	0	0	8.50574e-06	0	3.32999e-06	11.3412	0.0324742
P13026	0	0	0	0	0	0	0	0	1.12945e-06	6.24706e-06	1.63682e-06	8.91239e-06	4.02474e-07	1.43203e-06	0	6.83991e-06	0	3.32502e-06	11.3391	0.00146006
P30454	0	0	0	0	0	0	0	0	0	6.56874e-07	1.95309e-07	9.06176e-06	1.61808e-05	4.23129e-07	0	7.2704e-08	0	3.32382e-06	11.3385	0.0045693
P4328	0	0	0	0	0	0	0	0	1.60384e-06	2.53183e-06	2.70709e-06	1.77549e-06	7.07373e-06	3.08544e-07	6.20752e-07	9.9551e-06	0	3.32205e-06	11.3378	0.000409933
P24493	0	0	0	0	0	0	0	0	7.23371e-06	1.84186e-06	2.74903e-06	1.80218e-06	2.8439e-06	0	8.18069e-06	1.86745e-06	0	3.31485e-06	11.3346	0.00146006
P16618	0	0	0	0	0	0	0	0	2.89283e-06	1.47348e-06	2.929e-06	4.32255e-06	4.54091e-06	0	2.91296e-06	7.44423e-06	0	3.31449e-06	11.3345	0.00146006
P13336	0	0	0	0	0	0	0	0	0	8.19231e-06	5.84792e-06	4.93951e-06	0	6.30328e-06	1.17648e-06	0	0	3.30744e-06	11.3314	0.012777
P10093	0	0	0	0	0	0	0	0	3.6248e-06	6.36913e-06	0	8.63542e-06	1.49002e-06	1.25127e-06	2.49203e-06	2.5522e-06	0	3.30186e-06	11.329	0.00146006
P14056	0	0	0	0	0	0	0	0	3.08313e-06	2.09353e-06	0	0	1.07699e-06	0	0	2.01491e-05	0	3.30035e-06	11.3283	0.0324742
P7102	0	0	0	0	0	0	0	1.18909e-06	0.000153445	0.000325429	0.000266143	0.000188717	0.00108719	0.000169725	0.000134492	0.000731254	1.48636e-07	0.00038205	11.3278	0.000553535
P4448	0	0	0	0	0	0	0	0	1.48189e-05	0	1.00282e-06	5.91724e-06	2.07455e-06	1.53411e-06	0	1.02148e-06	0	3.29614e-06	11.3265	0.0045693
P11500	0	0	0	0	0	0	0	0	1.16036e-05	2.38734e-06	1.42825e-06	5.37715e-06	9.85758e-07	0	0	4.49096e-06	0	3.28413e-06	11.3212	0.0045693
P25838	0	0	0	0	0	0	0	0	8.86077e-06	2.91985e-06	1.77745e-06	5.12556e-06	1.35609e-06	7.4017e-07	3.77357e-06	1.71307e-06	0	3.28332e-06	11.3209	0.000409933
P419	0	0	0	0	0	0	0	0	8.42907e-06	2.28518e-06	1.27479e-06	0	0	0	1.26764e-05	1.5587e-06	0	3.27801e-06	11.3185	0.012777
P29455	0	0	0	0	0	0	0	0	2.18017e-06	2.85002e-06	1.4108e-06	8.32774e-06	4.23454e-06	1.40729e-06	0	5.74637e-06	0	3.26962e-06	11.3148	0.00146006
P2161	0	0	0	0	0	0	0	0	9.05666e-06	0	7.63873e-06	0	3.44818e-06	9.54354e-07	1.16882e-06	3.88494e-06	0	3.26896e-06	11.3145	0.0045693
P19710	0	0	0	0	0	0	0	0	0	7.11103e-06	0	3.28782e-06	6.98904e-06	5.64778e-06	3.06e-06	0	0	3.26196e-06	11.3114	0.012777
P2936	0	0	0	0	0	0	0	0	3.22753e-06	0	4.36826e-06	0	7.85628e-06	2.58607e-06	3.53147e-06	4.50277e-06	0	3.25905e-06	11.3102	0.0045693
P11000	0	0	0	0	0	0	0	0	1.29253e-05	1.55886e-06	3.05743e-06	2.78028e-06	7.81507e-07	7.05901e-07	3.50293e-06	7.21021e-07	0	3.25415e-06	11.308	0.000409933
P16981	0	0	0	0	0	0	0	0	4.10079e-07	3.76027e-06	5.2825e-06	6.71432e-06	0	0	6.10963e-06	3.67746e-06	0	3.24428e-06	11.3036	0.0045693
P14356	0	0	0	0	0	0	0	0	5.37638e-06	6.0237e-06	3.46969e-06	0	0	2.93133e-06	0	8.13897e-06	0	3.24251e-06	11.3028	0.012777
P1292	0	0	0	0	0	0	0	0	1.01634e-06	1.55245e-06	4.12259e-06	5.06562e-07	2.13389e-06	6.69086e-06	3.57146e-06	6.31187e-06	0	3.23825e-06	11.3009	0.000409933
P4801	0	0	0	0	0	0	0	0	7.45693e-06	4.34018e-06	0	5.31576e-06	0	2.15765e-06	3.21578e-06	3.30243e-06	0	3.22359e-06	11.2944	0.0045693
P24290	0	0	0	0	0	0	0	0	7.92684e-07	5.74914e-06	2.88704e-06	4.43563e-06	5.20652e-06	0	4.89103e-06	1.82074e-06	0	3.22285e-06	11.294	0.00146006
P25633	0	0	0	0	0	0	0	0	1.01649e-05	0	0	7.21645e-06	1.55581e-06	3.74004e-06	3.10246e-06	0	0	3.22245e-06	11.2939	0.012777
P13581	0	0	0	0	0	0	0	0	2.82444e-06	5.66462e-06	2.60549e-06	2.81653e-06	2.24911e-06	6.68527e-06	0	2.93233e-06	0	3.22222e-06	11.2938	0.00146006
P27394	0	0	0	0	0	0	0	0	3.7425e-06	9.5294e-07	9.48125e-07	3.72949e-06	4.90841e-06	8.59968e-06	9.40633e-07	1.93197e-06	0	3.21922e-06	11.2924	0.000409933
P24525	0	0	0	0	0	0	0	0	0	1.26994e-05	0	3.32016e-06	9.7925e-08	9.62085e-06	0	0	0	3.21729e-06	11.2915	0.0324742
P476	0	0	0	0	0	0	0	0	1.01272e-05	2.55323e-06	3.76973e-06	0	1.32554e-06	3.83744e-06	2.10455e-06	1.94695e-06	0	3.20808e-06	11.2874	0.00146006
P25981	0	0	0	0	0	0	0	0	5.15579e-06	1.79469e-06	6.41272e-06	2.89668e-06	5.6401e-06	7.37837e-07	1.01957e-06	1.97513e-06	0	3.20407e-06	11.2856	0.000409933
P20932	0	0	0	0	0	0	0	0	0	0	9.73578e-06	7.34644e-06	0	0	3.41056e-06	5.11017e-06	0	3.20037e-06	11.2839	0.0324742
P5475	0	0	0	0	0	0	0	0	1.44271e-05	0	4.42939e-06	1.42937e-06	1.65892e-06	1.85252e-06	1.75813e-06	0	0	3.19443e-06	11.2813	0.0045693
P4462	0	0	0	0	0	0	0	0	2.05559e-06	0	7.40556e-06	5.00958e-06	1.29395e-06	1.05595e-06	2.87638e-06	5.83195e-06	0	3.19112e-06	11.2798	0.00146006
P32051	0	0	0	0	0	0	0	0	4.72167e-06	2.977e-06	2.81558e-06	6.52265e-06	0	4.2438e-06	3.1606e-06	1.0646e-06	0	3.18824e-06	11.2785	0.00146006
P993	0	0	0	0	0	0	0	0	4.15733e-06	5.51186e-06	0	6.73797e-06	0	3.09123e-06	5.98956e-06	0	0	3.18599e-06	11.2774	0.012777
P20801	0	0	0	0	0	0	0	0	2.63606e-06	5.37049e-06	6.67394e-06	1.31308e-06	4.13963e-06	0	3.98e-06	1.35772e-06	0	3.18386e-06	11.2765	0.00146006
P2182	0	0	0	0	0	0	0	0	0	2.55202e-06	6.17905e-06	0	0	1.15322e-05	0	5.15124e-06	0	3.17682e-06	11.2733	0.0324742
P1043	0	0	0	0	0	0	0	0	3.49677e-06	3.46229e-06	1.04885e-05	6.39323e-07	0	0	7.30528e-06	0	0	3.17402e-06	11.272	0.012777
P2450	0	0	0	0	0	0	0	0	4.75385e-06	4.94188e-06	1.88622e-06	1.77694e-06	1.24727e-06	2.40675e-06	7.75809e-06	6.14756e-07	0	3.17322e-06	11.2716	0.000409933
P3758	0	0	0	0	0	0	0	0	3.67336e-06	3.98547e-06	9.02005e-06	3.78882e-06	4.75864e-06	0	0	0	0	3.15329e-06	11.2626	0.012777
P20653	0	0	0	0	0	0	0	0	7.5579e-06	0	5.42591e-06	0	0	6.90295e-06	5.233e-06	0	0	3.13997e-06	11.2565	0.0324742
P10969	0	0	0	0	0	0	0	0	2.96698e-06	3.02165e-06	8.41451e-07	2.32375e-06	1.55613e-06	3.17156e-06	7.36793e-06	3.83347e-06	0	3.13537e-06	11.2543	0.000409933
P25182	0	0	0	0	0	0	0	0	1.42108e-05	4.07522e-06	0	0	6.31244e-06	0	4.52953e-07	0	0	3.13143e-06	11.2525	0.0324742
P18186	0	0	0	0	0	0	0	0	0	0	2.38888e-06	2.05475e-06	7.10347e-06	4.7745e-06	1.85774e-06	6.84974e-06	0	3.12863e-06	11.2512	0.0045693
P1950	0	0	0	0	0	0	0	0	1.41999e-05	3.02111e-06	0	0	0	0	3.47042e-06	4.30589e-06	0	3.12467e-06	11.2494	0.0324742
P4222	0	0	0	0	0	0	0	0	4.90463e-06	3.74698e-06	1.24194e-06	6.10818e-06	5.13637e-06	1.28887e-06	0	2.52754e-06	0	3.11931e-06	11.2469	0.00146006
P32730	0	0	0	0	0	0	0	0	1.97261e-06	2.95323e-06	2.04179e-06	7.30148e-07	1.19298e-06	4.61915e-06	1.8502e-06	9.49648e-06	0	3.10708e-06	11.2413	0.000409933
P31004	0	0	0	1.12368e-06	0	0	0	0	0.000324302	0.000280808	0.000348134	0.000183445	0.000191601	0.000155497	0.00103451	0.000200217	1.4046e-07	0.000339815	11.2404	0.000553535
P21136	0	0	0	0	0	0	0	0	1.34482e-06	4.19446e-06	3.83245e-06	5.72071e-06	5.12222e-06	1.97331e-06	2.64954e-06	0	0	3.10469e-06	11.2401	0.00146006
P15526	0	0	0	0	0	0	0	0	1.11699e-05	4.4618e-08	0	0	0	7.02118e-06	0	6.51903e-06	0	3.09434e-06	11.2353	0.0324742
P25747	0	0	0	0	0	0	0	0	1.29753e-05	4.33064e-06	0	1.99075e-06	3.01486e-06	0	2.36241e-06	0	0	3.08424e-06	11.2306	0.012777
P11379	0	0	0	0	0	0	0	0	1.08578e-05	6.19378e-06	0	4.7142e-07	0	3.00414e-06	4.08603e-06	0	0	3.07665e-06	11.2271	0.012777
P21364	0	0	0	0	0	0	0	0	9.0327e-06	2.94178e-06	1.46468e-06	0	1.94984e-06	3.72857e-06	1.78235e-06	3.68678e-06	0	3.07334e-06	11.2255	0.00146006
P936	0	0	0	0	0	0	0	0	2.74463e-06	2.44508e-06	2.43742e-06	3.07906e-06	2.4154e-06	3.06415e-06	3.28229e-06	5.09331e-06	0	3.07017e-06	11.224	0.000409933
[truncated: 16,448 more rows]

## Sheet: TM
Phage	TM1 (weaned piglets)	TM2 (weaned piglets)	TM3 (weaned piglets)	TM4 (weaned piglets)	TM5 (weaned piglets)	TM6 (weaned piglets)	TM7 (weaned piglets)	TM8 (weaned piglets)	TM1 (finishing pigs)	TM2 (finishing pigs)	TM3 (finishing pigs)	TM4 (finishing pigs)	TM5 (finishing pigs)	TM6 (finishing pigs)	TM7 (finishing pigs)	TM8 (finishing pigs)	TM (weaned piglets)_mean	TM (finishing pigs)_mean	log2 (fold change)	p value
P29423	0	0	0	0	0	0	0	0	0.00042938	0.000406401	0.000974603	0.000445452	0.000164733	0.000403291	0.000676134	0.000539777	0	0.000504971	18.5927	0.000409933
P30585	0	0	0	0	0	0	0	0	0.000295155	0.000294374	0.000696987	0.000329321	8.62776e-05	0.00017418	0.000486938	0.000375289	0	0.000342315	18.0318	0.000409933
P29963	0	0	0	0	0	0	0	0	0.000132388	0.000139539	0.000333868	0.000151984	1.85287e-05	7.46762e-05	0.000271379	0.000234299	0	0.000169583	17.0184	0.000409933
P22276	0	0	0	0	0	0	0	0	5.80519e-05	0.000281782	5.79413e-05	7.86934e-05	0.000588242	0.000107065	2.34053e-05	8.13794e-05	0	0.00015957	16.9306	0.000409933
P29152	0	0	0	0	0	0	0	0	0.000108854	0.000167196	0.000165904	0.000137014	0.00017446	0.000151775	0.000135507	0.000166	0	0.000150839	16.8495	0.000409933
P29505	0	0	0	0	0	0	0	0	6.142e-05	0.000192843	6.94376e-05	0.000108623	0.000366586	0.000195984	6.41822e-05	8.072e-05	0	0.000142475	16.7672	0.000409933
P28974	0	0	0	0	0	0	0	0	0.000158622	0.000123621	8.90236e-05	0.00011542	0.000139261	0.000288886	9.82913e-05	9.68222e-05	0	0.000138743	16.7289	0.000409933
P19811	0	0	0	0	0	0	0	0	0.00016391	0.000148619	7.60883e-05	0.000112528	0.000122304	0.000270174	9.70414e-05	8.1599e-05	0	0.000134033	16.679	0.000409933
P31205	0	0	0	0	0	0	0	0	0.000104305	0.00012834	0.000237659	0.000108058	1.28916e-05	4.83342e-05	0.000222927	0.000169045	0	0.000128945	16.6232	0.000409933
P22334	0	0	0	0	0	0	0	0	0.000113134	9.94981e-05	0.00017212	0.000100711	1.02602e-05	4.63113e-05	0.000264992	0.000184677	0	0.000123963	16.5664	0.000409933
P386	0	0	0	0	0	0	0	0	0.000133221	0.000130798	0.00017447	8.00164e-05	0	5.5467e-05	0.000255788	0.000136677	0	0.000120805	16.5291	0.00146006
P24760	0	0	0	0	0	0	0	0	0.000155183	0.00010026	8.3966e-05	9.04985e-05	0.000115799	0.000242308	8.50354e-05	7.74738e-05	0	0.000118816	16.5052	0.000409933
P19105	0	0	0	0	0	0	0	0	0.000491595	1.81198e-05	5.20747e-05	0.000215497	0	0.000100069	4.44656e-05	2.76119e-05	0	0.000118679	16.5035	0.00146006
P31194	0	0	0	0	0	0	0	0	0.000141186	0.000126153	8.15049e-05	0.00010022	0.000115312	0.000217805	9.34741e-05	6.72352e-05	0	0.000117861	16.4935	0.000409933
P29349	0	0	0	0	0	0	0	0	8.27659e-05	8.30601e-05	0.00023085	0.000113324	1.64797e-05	5.78308e-05	0.000190407	0.000144707	0	0.000114928	16.4572	0.000409933
P15921	0	0	0	0	0	0	0	0	0.00017497	9.72285e-05	0.000104516	9.89576e-05	5.45315e-05	5.32129e-05	0.000170622	0.000142049	0	0.000112011	16.4201	0.000409933
P19039	0	0	0	0	0	0	0	0	7.84808e-05	9.25771e-05	0.000249796	0.000106194	2.15479e-05	6.14465e-05	0.000152199	0.000133684	0	0.000111991	16.4198	0.000409933
P21414	0	0	0	0	0	0	0	0	0.000148467	0.000105733	7.08034e-05	9.29678e-05	0.000123342	0.000218178	6.81269e-05	5.43475e-05	0	0.000110246	16.3972	0.000409933
P29944	0	0	0	0	0	0	0	0	0.00022075	7.78128e-05	0.000111773	0.000188268	1.82211e-05	7.53568e-05	9.10232e-05	9.02488e-05	0	0.000109182	16.3832	0.000409933
P24525	0	0	0	0	0	0	0	0	3.16817e-05	0.000145687	5.27065e-05	5.88221e-05	0.000291873	0.000188607	3.60319e-05	6.54198e-05	0	0.000108854	16.3788	0.000409933
P29430	0	0	0	0	0	0	0	0	9.62556e-05	8.84845e-05	0.000231445	9.85859e-05	1.35228e-05	4.52834e-05	0.000168828	0.000118971	0	0.000107672	16.3631	0.000409933
P17733	0	0	0	0	0	0	0	0	9.501e-05	0.000114302	8.01828e-05	5.79512e-05	0.000134977	6.9724e-05	0.000109144	0.000136756	0	9.97558e-05	16.2529	0.000409933
P30794	0	0	0	0	0	0	0	0	9.03783e-05	8.33533e-05	0.000148128	8.19228e-05	4.02632e-05	7.93747e-05	0.000160934	0.00010604	0	9.87993e-05	16.239	0.000409933
P30686	0	0	0	0	0	0	0	0	5.26852e-05	0.000110995	0.000150778	6.72094e-05	8.08537e-05	0.00012212	6.25124e-05	0.00010515	0	9.40379e-05	16.1678	0.000409933
P29513	0	0	0	0	0	0	0	0	8.01723e-05	9.65691e-05	0.000101387	7.74131e-05	0.000138035	9.14977e-05	7.6188e-05	7.95053e-05	0	9.25959e-05	16.1455	0.000409933
P29034	0	0	0	0	0	0	0	0	9.14554e-05	6.86248e-05	0.000179836	7.77844e-05	2.03776e-05	4.28179e-05	0.000145108	0.000114746	0	9.25936e-05	16.1454	0.000409933
P30913	0	0	0	0	0	0	0	0	9.19696e-05	6.44395e-05	0.0001541	9.04033e-05	2.98937e-05	4.9139e-05	0.000140774	0.000117284	0	9.22504e-05	16.1401	0.000409933
P30722	0	0	0	0	0	0	0	0	0.000274259	4.41624e-05	3.9282e-05	0.000133879	8.97813e-05	7.9757e-05	3.33645e-05	4.03667e-05	0	9.18564e-05	16.1339	0.000409933
P29309	0	0	0	0	0	0	0	0	5.46957e-05	8.77636e-05	7.09735e-05	8.98443e-05	7.34816e-05	0.000170665	9.49149e-05	7.94421e-05	0	9.02226e-05	16.108	0.000409933
P29552	0	0	0	0	0	0	0	0	0.000115113	6.02107e-05	0.000104803	0.000104579	3.27816e-05	0.000134084	7.41224e-05	9.18034e-05	0	8.96871e-05	16.0994	0.000409933
P30476	0	0	0	0	0	0	0	0	9.95107e-05	7.16008e-05	0.000122096	9.03991e-05	4.96075e-05	7.08732e-05	0.000101503	0.000109111	0	8.93377e-05	16.0938	0.000409933
P15831	0	0	0	0	0	0	0	0	3.72905e-05	9.09952e-05	5.93284e-05	9.91755e-05	0.000124873	0.000178948	4.08919e-05	7.53684e-05	0	8.83588e-05	16.0779	0.000409933
P31208	0	0	0	0	0	0	0	0	4.83207e-05	7.55692e-05	0.00012227	7.86021e-05	4.54896e-05	4.0579e-05	0.00016371	0.00012996	0	8.80627e-05	16.0731	0.000409933
P29010	0	0	0	0	0	0	0	0	0.00010098	4.89737e-05	5.01611e-05	6.11158e-05	3.66544e-05	0.000308617	2.35159e-05	6.0185e-05	0	8.62753e-05	16.0435	0.000409933
P759	0	0	0	0	0	0	0	0	3.95438e-05	7.62442e-05	0.000191628	7.09267e-05	3.609e-05	2.12407e-05	0.000100396	0.000147212	0	8.54101e-05	16.0289	0.000409933
P8974	0	0	0	0	0	0	0	0	0.000101579	6.43171e-05	0.000116549	7.8455e-05	3.52529e-05	3.8867e-05	0.000129523	0.000118278	0	8.53525e-05	16.028	0.000409933
P29198	0	0	0	0	0	0	0	0	0.000102704	9.8137e-05	9.34685e-05	0.000101192	4.39621e-05	6.31688e-05	8.16758e-05	9.55557e-05	0	8.49831e-05	16.0217	0.000409933
P12992	0	0	0	0	0	0	0	0	5.01972e-05	7.00087e-05	0.000179428	8.56507e-05	2.63806e-05	4.78907e-05	0.000118076	0.000101557	0	8.48986e-05	16.0203	0.000409933
P28966	0	0	0	0	0	0	0	0	0.000105572	7.79367e-05	7.25316e-05	7.97357e-05	6.01855e-05	5.60608e-05	0.000111739	0.000106561	0	8.37902e-05	16.0013	0.000409933
P1544	0	0	0	0	0	0	0	0	0.000107711	7.91739e-05	5.11591e-05	0.000116264	7.38682e-05	0.000130934	5.98399e-05	4.55224e-05	0	8.3059e-05	15.9887	0.000409933
P15299	0	0	0	0	0	0	0	0	6.21744e-05	0.000104299	9.62493e-05	7.76189e-05	9.99629e-05	3.00472e-05	9.08324e-05	0.000100344	0	8.26911e-05	15.9823	0.000409933
P10532	0	0	0	0	0	0	0	0	6.63099e-05	8.92963e-05	9.24824e-05	7.64331e-05	8.51151e-05	5.41218e-05	0.000105196	9.18629e-05	0	8.26022e-05	15.9807	0.000409933
P30911	0	0	0	0	0	0	0	0	6.25788e-05	5.82268e-05	0.000167218	6.8008e-05	1.38826e-05	4.4698e-05	0.000136521	0.000109669	0	8.26003e-05	15.9807	0.000409933
P30073	0	0	0	0	0	0	0	0	6.20192e-05	6.10147e-05	0.000146697	6.87528e-05	1.9826e-05	4.82426e-05	0.000141184	0.000110095	0	8.2229e-05	15.9742	0.000409933
P4448	0	0	0	0	0	0	0	0	0.00010527	6.31015e-05	6.09223e-05	0.000116556	7.53586e-05	0.000156227	2.74179e-05	4.86156e-05	0	8.16836e-05	15.9646	0.000409933
P30350	0	0	0	0	0	0	0	0	0.000171722	8.88997e-05	3.59603e-05	9.75395e-05	0.000117488	6.56264e-05	2.59427e-05	3.80554e-05	0	8.01542e-05	15.9373	0.000409933
P3014	0	0	0	0	0	0	0	0	7.45255e-05	7.21507e-05	9.63353e-05	6.99254e-05	2.63666e-05	5.56627e-05	0.000133176	0.000110899	0	7.98802e-05	15.9324	0.000409933
P29499	0	0	0	0	0	0	0	0	8.28546e-05	7.54481e-05	0.000128745	7.06488e-05	1.65607e-05	4.76226e-05	0.000130061	8.23246e-05	0	7.92832e-05	15.9215	0.000409933
P29226	0	0	0	0	0	0	0	0	3.31684e-05	9.92904e-05	6.61495e-05	7.31534e-05	0.000104968	0.000161144	3.6695e-05	5.53362e-05	0	7.87381e-05	15.9116	0.000409933
P17056	0	0	0	0	0	0	0	0	5.25924e-05	6.40328e-05	0.000176102	6.86376e-05	8.65673e-06	3.65396e-05	0.00011238	0.00010936	0	7.85378e-05	15.9079	0.000409933
P21532	0	0	0	0	0	0	0	0	5.92455e-05	7.82578e-05	9.02476e-05	5.42863e-05	7.23927e-05	6.45379e-05	8.74528e-05	0.000115382	0	7.77253e-05	15.8929	0.000409933
P21141	0	0	0	0	0	0	0	0	3.27877e-05	7.13221e-05	6.09334e-05	0.000106245	0.000109986	0.000135014	4.18027e-05	6.01939e-05	0	7.72855e-05	15.8847	0.000409933
P30909	0	0	0	0	0	0	0	0	0.000124012	5.32851e-05	6.82819e-05	8.61374e-05	6.39492e-05	7.93078e-05	7.6923e-05	6.4065e-05	0	7.69952e-05	15.8793	0.000409933
P10486	0	0	0	0	0	0	0	0	6.57668e-05	5.27157e-05	0.000102724	8.08269e-05	4.03072e-05	4.82981e-05	0.000106231	0.000117528	0	7.67995e-05	15.8756	0.000409933
P29451	0	0	0	0	0	0	0	0	2.76087e-05	0.00011118	0.000106413	5.72042e-05	9.67208e-05	5.59772e-05	8.46638e-05	7.40116e-05	0	7.67224e-05	15.8742	0.000409933
P29893	0	0	0	0	0	0	0	0	3.37897e-05	7.69258e-05	6.17649e-05	9.52683e-05	9.23332e-05	0.000159678	2.14396e-05	6.72703e-05	0	7.60587e-05	15.8616	0.000409933
P30499	0	0	0	0	0	0	0	0	5.26947e-05	7.16927e-05	7.47708e-05	5.62104e-05	0.000116811	0.000110669	6.08256e-05	5.37749e-05	0	7.46811e-05	15.8353	0.000409933
P30271	0	0	0	0	0	0	0	0	7.50548e-05	6.88481e-05	5.73698e-05	7.08504e-05	9.15697e-05	0.000108772	4.92682e-05	6.90773e-05	0	7.38513e-05	15.8192	0.000409933
P15462	0	0	0	0	0	0	0	0	6.03955e-05	3.36728e-05	0.000111303	0.000100044	3.36933e-05	4.83323e-05	0.000119073	8.28528e-05	0	7.36708e-05	15.8156	0.000409933
P2279	0	0	0	0	0	0	0	0	0.000125432	5.36502e-05	2.17363e-05	9.76726e-05	4.11365e-05	0.000185765	2.04271e-05	3.93884e-05	0	7.3151e-05	15.8054	0.000409933
P30289	0	0	0	0	0	0	0	0	4.73687e-05	4.28918e-05	4.70943e-05	6.03882e-05	7.34234e-05	0.000195426	4.0103e-05	6.93907e-05	0	7.20108e-05	15.7827	0.000409933
P30390	0	0	0	0	0	0	0	0	4.79055e-05	7.37624e-05	7.6623e-05	4.41093e-05	0.000110993	5.78866e-05	9.025e-05	7.39125e-05	0	7.19303e-05	15.7811	0.000409933
P31333	0	0	0	0	0	0	0	0	6.4126e-05	5.5883e-05	0.000118174	6.59534e-05	2.23304e-05	4.15642e-05	0.000111744	8.54681e-05	0	7.06553e-05	15.7553	0.000409933
P31163	0	0	0	0	0	0	0	0	5.44357e-05	7.66558e-05	6.89017e-05	6.6277e-05	6.07363e-05	8.021e-05	6.07692e-05	8.82713e-05	0	6.95321e-05	15.7322	0.000409933
P23589	0	0	0	0	0	0	0	0	6.07339e-05	5.80835e-05	5.42542e-05	7.09991e-05	5.07108e-05	5.84706e-05	0.000121667	8.06285e-05	0	6.94435e-05	15.7304	0.000409933
P14404	0	0	0	0	0	0	0	0	4.17944e-05	6.46961e-05	0.000147595	7.12335e-05	2.55815e-05	3.87912e-05	8.02094e-05	8.45793e-05	0	6.93101e-05	15.7276	0.000409933
P29176	0	0	0	0	0	0	0	0	6.35505e-05	7.05976e-05	7.41376e-05	5.59286e-05	2.10605e-05	3.77337e-05	0.000126487	0.00010318	0	6.90845e-05	15.7229	0.000409933
P1856	0	0	0	0	0	0	0	0	9.84613e-05	4.27013e-05	5.03684e-05	9.94797e-05	4.92177e-05	0.000135793	3.62116e-05	3.97497e-05	0	6.89979e-05	15.7211	0.000409933
P31329	0	0	0	0	0	0	0	0	6.69859e-05	6.15587e-05	8.23949e-05	8.87325e-05	1.45105e-05	4.04465e-05	0.000107146	9.01769e-05	0	6.8994e-05	15.721	0.000409933
P31311	0	0	0	0	0	0	0	0	9.03884e-05	7.34718e-05	0.000106834	5.04543e-05	6.87758e-05	4.4143e-05	6.40023e-05	4.4409e-05	0	6.78098e-05	15.696	0.000409933
P10684	0	0	0	0	0	0	0	0	7.31329e-05	8.33321e-05	4.31838e-05	5.31354e-05	0.00010744	7.08511e-05	2.89983e-05	7.85118e-05	0	6.73232e-05	15.6856	0.000409933
P1824	0	0	0	0	0	0	0	0	0.000118116	5.12391e-05	3.5104e-05	7.60193e-05	1.83411e-05	0.000168985	3.48609e-05	3.3812e-05	0	6.70597e-05	15.68	0.000409933
P29551	0	0	0	0	0	0	0	0	5.01044e-05	9.39382e-05	0.000102671	5.16636e-05	5.74174e-05	5.25179e-05	6.21381e-05	6.39885e-05	0	6.68049e-05	15.6745	0.000409933
P29996	0	0	0	0	0	0	0	0	7.18577e-05	7.26899e-05	5.79169e-05	7.3164e-05	1.9056e-05	3.99139e-05	0.00010701	9.0808e-05	0	6.65521e-05	15.669	0.000409933
P29218	0	0	0	0	0	0	0	0	2.66674e-05	0.00010375	2.98187e-05	5.35781e-05	9.6885e-05	0.000134807	3.64386e-05	4.72665e-05	0	6.61515e-05	15.6603	0.000409933
P30630	0	0	0	0	0	0	0	0	5.20471e-05	8.17968e-05	6.42949e-05	6.58858e-05	5.36709e-05	9.62022e-05	5.01117e-05	6.23903e-05	0	6.58e-05	15.6526	0.000409933
P2405	0	0	0	0	0	0	0	0	3.62369e-05	7.30182e-05	5.05137e-05	6.51595e-05	8.55176e-05	0.000124773	2.68603e-05	6.32576e-05	0	6.56671e-05	15.6497	0.000409933
P29351	0	0	0	0	0	0	0	0	9.94355e-05	8.42875e-05	2.757e-05	7.7282e-05	7.24786e-05	0.000107223	2.20211e-05	3.49941e-05	0	6.56615e-05	15.6496	0.000409933
P5520	0	0	0	0	0	0	0	0	6.21303e-05	6.86863e-05	6.1e-05	4.99582e-05	9.24355e-05	4.52079e-05	6.94408e-05	7.00325e-05	0	6.48614e-05	15.6319	0.000409933
P31322	0	0	0	0	0	0	0	0	7.45332e-05	6.29807e-05	6.97787e-05	5.47694e-05	3.10782e-05	3.46065e-05	0.000105318	8.51293e-05	0	6.47742e-05	15.63	0.000409933
P29549	0	0	0	0	0	0	0	0	1.13427e-05	7.27674e-05	9.44218e-05	3.55071e-05	8.26063e-05	8.91175e-05	4.64455e-05	7.9866e-05	0	6.40093e-05	15.6128	0.000409933
P29130	0	0	0	0	0	0	0	0	8.68388e-05	0.000128586	0	6.36559e-05	0.000177387	4.32377e-05	0	1.17306e-05	0	6.39295e-05	15.611	0.0045693
P26315	0	0	0	0	0	0	0	0	4.87517e-05	7.20962e-05	7.29692e-05	6.59576e-05	4.37182e-05	8.01067e-05	5.27099e-05	7.28549e-05	0	6.36456e-05	15.6046	0.000409933
P6388	0	0	0	0	0	0	0	0	4.5316e-05	0.000101031	2.66835e-05	4.40487e-05	0.000145529	6.01456e-05	2.79229e-05	5.80437e-05	0	6.35901e-05	15.6033	0.000409933
P29090	0	0	0	0	0	0	0	0	0.000255184	2.80688e-05	1.57178e-05	0.000108685	8.57261e-06	5.08069e-05	2.12277e-05	1.75488e-05	0	6.32265e-05	15.5951	0.000409933
P29700	0	0	0	0	0	0	0	0	6.63437e-05	3.20728e-05	7.03671e-05	7.68254e-05	3.07351e-06	3.80042e-05	0.000142824	7.60828e-05	0	6.31992e-05	15.5944	0.000409933
P19040	0	0	0	0	0	0	0	0	4.69166e-05	4.63674e-05	0.0001181	6.43061e-05	8.61802e-06	3.2233e-05	9.78431e-05	9.03212e-05	0	6.30882e-05	15.5919	0.000409933
P363	0	0	0	0	0	0	0	0	4.24702e-05	5.73309e-05	3.95935e-05	6.64408e-05	9.64415e-05	0.000103238	3.32817e-05	6.44492e-05	0	6.29057e-05	15.5877	0.000409933
P15100	0	0	0	0	0	0	0	0	5.42849e-05	4.12728e-05	6.88624e-05	8.72859e-05	5.18009e-05	8.01459e-05	4.01074e-05	7.43199e-05	0	6.226e-05	15.5728	0.000409933
P29611	0	0	0	0	0	0	0	0	6.68747e-05	4.68615e-05	7.4421e-05	6.74146e-05	1.31794e-05	3.85899e-05	0.000116021	7.29429e-05	0	6.20382e-05	15.5677	0.000409933
P29347	0	0	0	0	0	0	0	0	6.77575e-05	5.09888e-05	6.87891e-05	5.97193e-05	3.61525e-05	8.11367e-05	5.9315e-05	7.19057e-05	0	6.19706e-05	15.5661	0.000409933
P16405	0	0	0	0	0	0	0	0	7.5442e-05	5.47319e-05	4.69619e-05	7.36602e-05	3.48654e-05	0.000104298	6.34384e-05	4.15471e-05	0	6.18681e-05	15.5637	0.000409933
P1609	0	0	0	0	0	0	0	0	8.16707e-05	5.04392e-05	3.86257e-05	6.77561e-05	5.99005e-05	0.000137487	2.17987e-05	3.56993e-05	0	6.16721e-05	15.5591	0.000409933
P30527	0	0	0	0	0	0	0	0	6.5048e-05	5.77546e-05	9.22492e-05	6.54402e-05	1.71805e-05	2.48815e-05	0.000115182	5.42135e-05	0	6.14937e-05	15.555	0.000409933
P31260	0	0	0	0	0	0	0	0	5.92071e-05	5.24234e-05	6.89104e-05	5.5743e-05	1.27527e-05	4.52145e-05	0.00011149	8.57714e-05	0	6.1439e-05	15.5537	0.000409933
P25514	0	0	0	0	0	0	0	0	0.000168767	4.44673e-05	1.93484e-05	9.26808e-05	4.92497e-05	6.08778e-05	2.65138e-05	2.74836e-05	0	6.11736e-05	15.5474	0.000409933
P30227	0	0	0	0	0	0	0	0	2.01457e-05	0.000102424	3.61935e-05	2.81294e-05	0.000185719	4.86546e-05	3.03021e-05	3.38336e-05	0	6.06752e-05	15.5356	0.000409933
P8752	0	0	0	0	0	0	0	0	5.77742e-05	5.68793e-05	7.12666e-05	6.18655e-05	2.17678e-05	4.22628e-05	9.64263e-05	7.70152e-05	0	6.06572e-05	15.5352	0.000409933
P29728	0	0	0	0	0	0	0	0	2.51397e-05	4.51061e-05	0.000129907	7.37809e-05	2.05119e-05	2.56132e-05	6.60166e-05	9.7327e-05	0	6.04253e-05	15.5297	0.000409933
P30927	0	0	0	0	0	0	0	0	6.18029e-05	2.41829e-05	7.13685e-05	5.43877e-05	4.02614e-05	0.000114496	7.0515e-05	4.46893e-05	0	6.0213e-05	15.5246	0.000409933
P28955	0	0	0	0	0	0	0	0	6.31801e-05	3.73563e-05	0.000121157	4.95437e-05	8.74748e-06	2.81344e-05	8.08457e-05	9.12021e-05	0	6.00208e-05	15.52	0.000409933
P24784	0	0	0	0	0	0	0	0	7.3818e-05	6.14583e-05	3.11943e-05	6.32523e-05	7.89852e-05	0.00010967	3.47119e-05	2.67047e-05	0	5.99744e-05	15.5189	0.000409933
P29767	0	0	0	0	0	0	0	0	4.62853e-05	4.18755e-05	0.000112551	4.02095e-05	1.63907e-05	3.25466e-05	0.000104928	8.1575e-05	0	5.95452e-05	15.5085	0.000409933
P10629	0	0	0	0	0	0	0	0	5.01788e-05	5.79606e-05	8.14098e-05	4.50216e-05	1.37595e-05	5.47657e-05	0.000103204	6.89731e-05	0	5.94091e-05	15.5052	0.000409933
P29568	0	0	0	0	0	0	0	0	6.03928e-05	7.60841e-05	9.14682e-05	5.81063e-05	4.58405e-06	4.7147e-05	0.000112607	2.40886e-05	0	5.93098e-05	15.5028	0.000409933
P30938	0	0	0	0	0	0	0	0	3.94823e-05	3.65194e-05	0.000162119	4.09613e-05	9.44603e-06	2.49527e-05	6.69726e-05	9.22764e-05	0	5.90913e-05	15.4975	0.000409933
P458	0	0	0	0	0	0	0	0	7.12461e-05	5.94687e-05	3.11075e-05	5.069e-05	8.05103e-05	0.000121889	2.43192e-05	3.12536e-05	0	5.88105e-05	15.4906	0.000409933
P2823	0	0	0	0	0	0	0	0	7.32825e-05	7.04905e-05	3.2517e-05	5.30105e-05	6.28843e-05	0.000127632	1.97218e-05	2.97651e-05	0	5.86629e-05	15.487	0.000409933
P6811	0	0	0	0	0	0	0	0	3.42139e-05	8.23588e-05	3.34076e-05	5.80799e-05	0.000121359	6.71962e-05	3.14361e-05	4.09427e-05	0	5.86243e-05	15.486	0.000409933
P20800	0	0	0	0	0	0	0	0	6.14547e-05	6.49182e-05	4.44071e-05	7.03592e-05	5.72632e-05	7.45524e-05	5.02709e-05	4.24184e-05	0	5.82055e-05	15.4757	0.000409933
P10067	0	0	0	0	0	0	0	0	7.11694e-05	4.67963e-05	4.57237e-05	7.88439e-05	4.79005e-05	6.94542e-05	5.55817e-05	4.37651e-05	0	5.74043e-05	15.4557	0.000409933
P29939	0	0	0	0	0	0	0	0	3.48539e-05	2.88041e-05	0.00012531	7.24946e-05	5.17931e-06	3.47421e-05	8.31642e-05	7.08572e-05	0	5.69256e-05	15.4436	0.000409933
P9378	0	0	0	0	0	0	0	0	4.75943e-05	4.19651e-05	7.04958e-05	5.87632e-05	1.295e-05	4.07881e-05	0.000105002	7.64198e-05	0	5.67473e-05	15.4391	0.000409933
P30955	0	0	0	0	0	0	0	0	3.21189e-05	5.13382e-05	7.34444e-05	4.82603e-05	1.10736e-05	4.55043e-05	0.000110755	7.65655e-05	0	5.61325e-05	15.4234	0.000409933
P462	0	0	0	0	0	0	0	0	4.78155e-05	3.97369e-05	3.64134e-05	4.52266e-05	3.19518e-05	0.000199181	1.89758e-05	2.87888e-05	0	5.60113e-05	15.4202	0.000409933
P3576	0	0	0	0	0	0	0	0	5.96926e-05	6.95128e-05	2.90526e-05	8.79083e-05	1.32272e-05	5.99295e-05	5.4315e-05	7.35998e-05	0	5.59047e-05	15.4175	0.000409933
P29935	0	0	0	0	0	0	0	0	4.66562e-05	5.64172e-05	5.83271e-05	8.24393e-05	1.36474e-05	3.14688e-05	9.29627e-05	6.32246e-05	0	5.56429e-05	15.4107	0.000409933
P29294	0	0	0	0	0	0	0	0	6.92656e-05	6.71243e-05	4.02184e-05	7.73159e-05	2.78187e-05	6.37167e-05	4.56193e-05	5.12737e-05	0	5.52941e-05	15.4017	0.000409933
P29724	0	0	0	0	0	0	0	0	3.48056e-05	4.08301e-05	0.000127815	5.03256e-05	1.08506e-05	2.46441e-05	6.54635e-05	8.20654e-05	0	5.45999e-05	15.3834	0.000409933
P29667	0	0	0	0	0	0	0	0	4.37291e-05	3.47662e-05	0.000133283	6.07405e-05	2.88991e-06	3.11738e-05	6.878e-05	6.10438e-05	0	5.45507e-05	15.3821	0.000409933
P29627	0	0	0	0	0	0	0	0	7.35253e-05	4.85703e-05	4.73121e-05	6.99266e-05	5.57365e-05	4.25152e-05	4.64252e-05	5.07503e-05	0	5.43452e-05	15.3767	0.000409933
P2307	0	0	0	0	0	0	0	0	9.3054e-05	3.9698e-05	4.55341e-05	8.62992e-05	3.2761e-05	5.84959e-05	3.78341e-05	3.79982e-05	0	5.39593e-05	15.3664	0.000409933
P29925	0	0	0	0	0	0	0	0	4.88562e-05	3.59375e-05	0.000119276	6.19502e-05	0	3.62498e-05	6.97273e-05	5.92e-05	0	5.38997e-05	15.3648	0.00146006
P28920	0	0	0	0	0	0	0	0	0.000110197	1.52747e-05	1.40253e-05	5.04241e-05	9.82703e-06	0.000206464	9.64954e-06	1.45529e-05	0	5.38018e-05	15.3622	0.000409933
P16571	0	0	0	0	0	0	0	0	4.50624e-05	6.80747e-05	3.28552e-05	6.97843e-05	3.953e-05	8.20597e-05	4.17843e-05	5.10239e-05	0	5.37718e-05	15.3614	0.000409933
P1524	0	0	0	0	0	0	0	0	8.17583e-05	4.09773e-05	6.10734e-05	3.50503e-05	1.65293e-05	5.11197e-05	7.19066e-05	7.1722e-05	0	5.37671e-05	15.3613	0.000409933
P15102	0	0	0	0	0	0	0	0	4.11864e-05	8.44472e-05	4.02706e-05	5.70574e-05	8.9188e-05	5.12251e-05	2.39789e-05	4.16256e-05	0	5.36224e-05	15.3574	0.000409933
P24587	0	0	0	0	0	0	0	0	6.89174e-05	4.82903e-05	4.35781e-05	6.29266e-05	4.53032e-05	0.00011248	2.55746e-05	2.06495e-05	0	5.3465e-05	15.3531	0.000409933
P29800	0	0	0	0	0	0	0	0	6.11829e-05	4.63663e-05	9.9518e-05	4.68922e-05	9.82128e-06	3.11736e-05	6.42018e-05	6.70807e-05	0	5.32796e-05	15.3481	0.000409933
P29712	0	0	0	0	0	0	0	0	4.74739e-05	4.90951e-05	0.000104299	5.52982e-05	1.51236e-05	3.70365e-05	6.06107e-05	5.62708e-05	0	5.3151e-05	15.3446	0.000409933
P1539	0	0	0	0	0	0	0	0	6.21742e-05	3.98269e-05	3.44642e-05	6.22792e-05	9.24916e-05	7.7766e-05	1.5617e-05	3.82198e-05	0	5.28549e-05	15.3366	0.000409933
P31184	0	0	0	0	0	0	0	0	4.71961e-05	6.73466e-05	4.25965e-05	7.96503e-05	2.57686e-05	3.38647e-05	5.6254e-05	6.72941e-05	0	5.24964e-05	15.3267	0.000409933
P29606	0	0	0	0	0	0	0	0	1.91302e-05	4.1965e-05	0.000108102	4.92792e-05	2.31266e-05	1.86455e-05	8.90769e-05	7.05783e-05	0	5.24879e-05	15.3265	0.000409933
P3513	0	0	0	0	0	0	0	0	0.000133656	4.66208e-05	2.63088e-05	9.44958e-05	3.49725e-05	4.87503e-05	4.33155e-06	3.01325e-05	0	5.24085e-05	15.3243	0.000409933
P29099	0	0	0	0	0	0	0	0	4.43099e-05	3.91918e-05	5.32234e-05	4.46032e-05	1.21388e-05	3.7582e-05	9.86807e-05	8.91069e-05	0	5.23546e-05	15.3228	0.000409933
P20767	0	0	0	0	0	0	0	0	6.58447e-05	3.99713e-05	4.48908e-05	3.77412e-05	7.1453e-05	9.43108e-05	2.54851e-05	3.55084e-05	0	5.19006e-05	15.3103	0.000409933
P29267	0	0	0	0	0	0	0	0	3.66005e-05	3.49348e-05	4.52069e-05	7.91126e-05	2.35297e-05	5.27337e-05	7.98336e-05	6.21482e-05	0	5.17625e-05	15.3064	0.000409933
P12448	0	0	0	0	0	0	0	0	8.96431e-05	5.80621e-05	3.16554e-05	5.44967e-05	1.20293e-05	1.86268e-05	7.15211e-05	7.55276e-05	0	5.14453e-05	15.2976	0.000409933
P25987	0	0	0	0	0	0	0	0	1.68726e-05	5.72528e-05	4.26526e-05	9.45656e-05	4.02872e-05	4.71663e-05	6.8217e-05	4.38492e-05	0	5.13579e-05	15.2951	0.000409933
P10855	0	0	0	0	0	0	0	0	6.17475e-05	4.35584e-05	5.24919e-05	5.27856e-05	2.80567e-05	6.0829e-05	5.7254e-05	5.33858e-05	0	5.12636e-05	15.2925	0.000409933
P30443	0	0	0	0	0	0	0	0	3.80788e-05	6.18492e-05	2.5586e-05	5.31126e-05	0.00010913	7.48984e-05	1.37756e-05	3.09333e-05	0	5.09204e-05	15.2828	0.000409933
P10924	0	0	0	0	0	0	0	0	4.69275e-05	4.51112e-05	7.82389e-05	4.18021e-05	3.28999e-05	2.7464e-05	9.67754e-05	3.79482e-05	0	5.08959e-05	15.2821	0.000409933
P26100	0	0	0	0	0	0	0	0	2.69033e-05	5.2252e-05	3.04963e-05	3.11927e-05	7.07432e-05	2.26671e-05	9.76818e-05	7.40022e-05	0	5.07423e-05	15.2777	0.000409933
P9422	0	0	0	0	0	0	0	0	3.72803e-05	4.33157e-05	5.36859e-05	4.7062e-05	2.03181e-05	5.96438e-05	8.15866e-05	6.3006e-05	0	5.07373e-05	15.2776	0.000409933
P29791	0	0	0	0	0	0	0	0	3.67499e-05	4.46924e-05	7.93951e-05	4.45124e-05	3.94137e-05	7.81914e-05	4.70726e-05	3.47616e-05	0	5.05987e-05	15.2736	0.000409933
P30038	0	0	0	0	0	0	0	0	5.16671e-05	4.26532e-05	2.73054e-05	6.45113e-05	4.58475e-05	9.77268e-05	2.34278e-05	5.04688e-05	0	5.0451e-05	15.2694	0.000409933
P27333	0	0	0	0	0	0	0	0	5.69522e-05	2.26659e-05	7.05719e-05	5.48285e-05	4.44158e-05	2.87946e-05	5.96342e-05	6.54621e-05	0	5.04156e-05	15.2684	0.000409933
P10920	0	0	0	0	0	0	0	0	6.73205e-05	4.94346e-05	5.65549e-05	5.73914e-05	0	2.63805e-05	7.06674e-05	7.4426e-05	0	5.02719e-05	15.2643	0.00146006
P5670	0	0	0	0	0	0	0	0	5.66069e-05	4.08923e-05	1.2593e-05	4.05655e-05	8.46937e-05	0.000106667	2.5624e-05	3.14389e-05	0	4.98851e-05	15.2531	0.000409933
P29885	0	0	0	0	0	0	0	0	2.3108e-05	2.92985e-05	8.49199e-05	7.82772e-05	3.71306e-06	3.38215e-05	6.06131e-05	8.47627e-05	0	4.98143e-05	15.2511	0.000409933
P29561	0	0	0	0	0	0	0	0	5.0634e-05	2.33079e-05	9.21836e-05	5.13194e-05	2.1635e-05	2.80198e-05	8.05379e-05	5.06821e-05	0	4.979e-05	15.2504	0.000409933
P30788	0	0	0	0	0	0	0	0	3.97129e-05	3.63347e-05	6.56781e-05	4.88005e-05	1.04337e-05	2.80113e-05	8.89582e-05	7.68117e-05	0	4.93427e-05	15.2374	0.000409933
P20123	0	0	0	0	0	0	0	0	6.87397e-05	3.75438e-05	2.90322e-05	4.49235e-05	6.07659e-05	0.000101258	2.48132e-05	2.63977e-05	0	4.91842e-05	15.2327	0.000409933
P22207	0	0	0	0	0	0	0	0	6.16342e-05	2.58765e-05	4.52014e-05	5.33433e-05	4.0359e-05	6.43292e-05	4.79479e-05	5.2909e-05	0	4.89501e-05	15.2258	0.000409933
P2161	0	0	0	0	0	0	0	0	6.69876e-05	3.47372e-05	3.72341e-05	6.80543e-05	4.83362e-05	9.59051e-05	1.03939e-05	2.74481e-05	0	4.86371e-05	15.2166	0.000409933
P20648	0	0	0	0	0	0	0	0	4.42498e-05	3.55381e-05	5.50231e-05	5.04928e-05	4.8538e-05	6.58388e-05	3.77914e-05	4.70662e-05	0	4.80673e-05	15.1996	0.000409933
P29159	0	0	0	0	0	0	0	0	6.34717e-05	3.47536e-05	6.25071e-05	3.93199e-05	3.24632e-05	4.71107e-05	5.83401e-05	4.5072e-05	0	4.78798e-05	15.1939	0.000409933
P30080	0	0	0	0	0	0	0	0	9.31736e-05	1.6619e-05	3.00726e-05	5.05998e-05	5.6393e-06	0.000147903	1.65156e-05	2.03815e-05	0	4.7613e-05	15.1859	0.000409933
P29626	0	0	0	0	0	0	0	0	4.74606e-05	3.10648e-05	7.69256e-05	5.24302e-05	3.91124e-06	2.97241e-05	7.30441e-05	6.60394e-05	0	4.7575e-05	15.1847	0.000409933
P10966	0	0	0	0	0	0	0	0	5.63756e-05	4.57491e-05	2.96558e-05	4.78744e-05	4.31432e-05	9.24615e-05	3.48833e-05	3.00353e-05	0	4.75223e-05	15.1831	0.000409933
P29803	0	0	0	0	0	0	0	0	3.92882e-05	3.15565e-05	0.000115612	4.5483e-05	8.71995e-06	2.54866e-05	5.57464e-05	5.65611e-05	0	4.73067e-05	15.1766	0.000409933
P11137	0	0	0	0	0	0	0	0	4.4089e-05	2.83085e-05	5.31061e-05	4.9945e-05	3.32897e-05	7.45275e-05	4.03349e-05	5.37572e-05	0	4.71697e-05	15.1724	0.000409933
P29416	0	0	0	0	0	0	0	0	6.55429e-05	2.83644e-05	4.99218e-05	4.08759e-05	1.48447e-05	4.23903e-05	5.38293e-05	8.14885e-05	0	4.71572e-05	15.172	0.000409933
P16380	0	0	0	0	0	0	0	0	2.728e-05	4.63094e-05	2.85523e-05	5.40438e-05	3.93136e-05	6.3134e-05	6.9042e-05	4.82217e-05	0	4.69871e-05	15.1668	0.000409933
P30992	0	0	0	0	0	0	0	0	5.24323e-05	3.8636e-05	4.91704e-05	4.01222e-05	1.5416e-05	2.95302e-05	8.54996e-05	6.48526e-05	0	4.69574e-05	15.1659	0.000409933
P30735	0	0	0	0	0	0	0	0	5.44749e-05	4.17344e-05	2.40909e-05	7.51259e-05	2.96994e-05	9.48117e-05	1.6244e-05	3.73467e-05	0	4.6691e-05	15.1577	0.000409933
P30608	0	0	0	0	0	0	0	0	4.11628e-05	4.38311e-05	1.89645e-05	4.78118e-05	3.78907e-05	7.93513e-05	5.60852e-05	4.83755e-05	0	4.66841e-05	15.1575	0.000409933
P15701	0	0	0	0	0	0	0	0	5.64781e-05	4.23829e-05	4.33699e-05	4.38677e-05	1.46503e-05	2.39045e-05	8.81059e-05	6.03072e-05	0	4.66333e-05	15.1559	0.000409933
P3703	0	0	0	0	0	0	0	0	1.26038e-05	8.89847e-05	2.05e-05	2.51474e-05	0.000157607	3.41277e-05	1.0439e-05	2.35677e-05	0	4.66222e-05	15.1555	0.000409933
P29655	0	0	0	0	0	0	0	0	3.91523e-05	4.82405e-05	9.04419e-05	5.28748e-05	9.6112e-06	2.25338e-05	6.55593e-05	4.20322e-05	0	4.63057e-05	15.1457	0.000409933
P26981	0	0	0	0	0	0	0	0	3.07914e-05	4.27772e-05	6.73468e-05	6.45835e-05	6.29317e-05	5.08053e-05	2.77015e-05	2.33551e-05	0	4.62866e-05	15.1451	0.000409933
P31100	0	0	0	0	0	0	0	0	2.47613e-05	5.2099e-05	6.96848e-05	4.86682e-05	2.06312e-05	2.12347e-05	6.81188e-05	6.26731e-05	0	4.59839e-05	15.1357	0.000409933
P16883	0	0	0	0	0	0	0	0	3.55315e-05	2.19609e-05	3.5309e-05	3.1754e-05	4.92826e-05	5.37572e-05	8.24257e-05	5.59649e-05	0	4.57482e-05	15.1282	0.000409933
P30907	0	0	0	0	0	0	0	0	3.02894e-05	2.43666e-05	0.000113071	3.66492e-05	1.00084e-05	1.76263e-05	7.38506e-05	5.8962e-05	0	4.56029e-05	15.1237	0.000409933
P6386	0	0	0	0	0	0	0	0	5.00645e-05	4.54908e-05	4.11136e-05	5.61626e-05	2.20691e-05	4.00503e-05	5.8956e-05	5.01301e-05	0	4.55046e-05	15.1205	0.000409933
P29886	0	0	0	0	0	0	0	0	4.23529e-05	2.71531e-05	3.94347e-05	7.26149e-05	4.17976e-06	4.0989e-05	7.01935e-05	6.68249e-05	0	4.54679e-05	15.1194	0.000409933
P12210	0	0	0	0	0	0	0	0	3.06502e-05	3.40212e-05	0.000108972	4.08674e-05	1.05853e-05	2.48854e-05	6.47929e-05	4.8441e-05	0	4.54019e-05	15.1173	0.000409933
P1491	0	0	0	0	0	0	0	0	5.833e-05	5.55128e-05	3.90767e-05	4.74614e-05	4.54955e-05	5.23776e-05	3.43761e-05	2.98046e-05	0	4.53043e-05	15.1142	0.000409933
P10426	0	0	0	0	0	0	0	0	5.4072e-05	2.59436e-05	5.00066e-05	4.24954e-05	2.3982e-05	1.80067e-05	8.00286e-05	6.74878e-05	0	4.52528e-05	15.1125	0.000409933
P30623	0	0	0	0	0	0	0	0	2.96547e-05	4.53881e-05	3.20418e-05	4.14601e-05	7.95138e-05	9.58249e-05	1.08866e-05	2.50108e-05	0	4.49726e-05	15.1036	0.000409933
P19588	0	0	0	0	0	0	0	0	4.34328e-05	4.63035e-05	2.71755e-05	5.94938e-05	5.8559e-05	6.01121e-05	3.22779e-05	3.13755e-05	0	4.48413e-05	15.0994	0.000409933
P4968	0	0	0	0	0	0	0	0	0.00010353	3.46342e-05	2.25503e-05	8.22372e-05	4.19212e-05	3.49076e-05	1.18783e-05	2.60267e-05	0	4.47107e-05	15.0952	0.000409933
P17030	0	0	0	0	0	0	0	0	2.79956e-05	4.65e-05	3.61422e-05	5.13971e-05	6.87535e-05	9.21995e-05	1.66096e-05	1.59799e-05	0	4.44472e-05	15.0866	0.000409933
P29024	0	0	0	0	0	0	0	0	0.000131583	2.7473e-05	1.65983e-05	7.22961e-05	2.49553e-05	4.42407e-05	1.70387e-05	2.1348e-05	0	4.44417e-05	15.0864	0.000409933
P29287	0	0	0	0	0	0	0	0	7.09754e-05	3.22045e-05	2.50916e-05	5.49498e-05	3.88197e-05	0.000101028	1.76896e-05	1.44793e-05	0	4.44047e-05	15.0852	0.000409933
P21103	0	0	0	0	0	0	0	0	3.48566e-05	2.9948e-05	4.70773e-05	5.54814e-05	3.24008e-05	6.55486e-05	4.28591e-05	4.56836e-05	0	4.42319e-05	15.0796	0.000409933
P30191	0	0	0	0	0	0	0	0	4.14902e-05	4.78649e-05	2.00292e-05	3.76258e-05	0.000105553	5.02157e-05	9.00504e-06	4.13153e-05	0	4.41374e-05	15.0765	0.000409933
P24521	0	0	0	0	0	0	0	0	4.92996e-05	3.54302e-05	5.17863e-05	4.53486e-05	6.31219e-06	6.64991e-05	6.79642e-05	3.03926e-05	0	4.41291e-05	15.0763	0.000409933
P8424	0	0	0	0	0	0	0	0	3.25164e-05	2.90832e-05	3.23039e-05	4.17775e-05	5.61887e-05	8.97497e-05	2.57371e-05	4.47731e-05	0	4.40162e-05	15.0726	0.000409933
P30610	0	0	0	0	0	0	0	0	5.94361e-05	3.40857e-05	3.95019e-05	5.39413e-05	0	2.52556e-05	9.49105e-05	4.47897e-05	0	4.39901e-05	15.0717	0.00146006
P25244	0	0	0	0	0	0	0	0	3.49711e-05	5.54125e-05	5.57902e-05	4.81704e-05	3.1271e-05	1.7941e-05	6.30475e-05	4.47513e-05	0	4.39194e-05	15.0694	0.000409933
P20723	0	0	0	0	0	0	0	0	3.45474e-05	5.23065e-05	2.16515e-05	2.68148e-05	0.000103563	6.93684e-05	1.64255e-05	2.6232e-05	0	4.38637e-05	15.0676	0.000409933
P16488	0	0	0	0	0	0	0	0	3.45637e-05	6.2146e-05	1.6918e-05	3.08819e-05	8.18988e-05	8.67906e-05	5.31077e-06	3.00547e-05	0	4.35705e-05	15.0579	0.000409933
P31323	0	0	0	0	0	0	0	0	2.8943e-05	2.10099e-05	2.25794e-05	5.205e-05	5.07034e-05	0.000102357	2.87022e-05	3.89875e-05	0	4.31665e-05	15.0444	0.000409933
P15558	0	0	0	0	0	0	0	0	1.44055e-05	2.758e-05	3.88086e-05	1.8549e-05	6.55185e-05	6.74458e-05	5.10841e-05	6.00827e-05	0	4.29343e-05	15.0367	0.000409933
P31245	0	0	0	0	0	0	0	0	4.33502e-05	3.71928e-05	8.40568e-05	4.34149e-05	6.20608e-06	2.57961e-05	3.2875e-05	6.81028e-05	0	4.26243e-05	15.0262	0.000409933
P30297	0	0	0	0	0	0	0	0	3.07723e-05	4.4355e-05	3.0536e-05	5.31631e-05	0.000100676	4.38809e-05	7.72379e-06	2.91586e-05	0	4.25333e-05	15.0231	0.000409933
P10681	0	0	0	0	0	0	0	0	2.76699e-05	3.99704e-05	3.86896e-05	3.06867e-05	8.35111e-05	6.14584e-05	2.52518e-05	3.25805e-05	0	4.24773e-05	15.0212	0.000409933
P29602	0	0	0	0	0	0	0	0	2.78151e-05	2.79866e-05	7.8417e-05	3.14044e-05	6.86349e-06	2.06455e-05	5.42737e-05	9.06802e-05	0	4.22607e-05	15.0138	0.000409933
P4209	0	0	0	0	0	0	0	0	3.39311e-05	4.8875e-05	3.75754e-05	4.51016e-05	4.81259e-05	5.79552e-05	2.62786e-05	3.95165e-05	0	4.21699e-05	15.0107	0.000409933
P10473	0	0	0	0	0	0	0	0	5.12158e-05	3.4478e-05	5.75446e-05	4.32833e-05	1.53132e-05	3.82552e-05	4.63535e-05	4.96977e-05	0	4.20177e-05	15.0055	0.000409933
P25991	0	0	0	0	0	0	0	0	7.81516e-05	3.67235e-05	8.93301e-06	5.76103e-05	7.78712e-05	5.70481e-05	1.8941e-06	1.78445e-05	0	4.20095e-05	15.0052	0.000409933
P10456	0	0	0	0	0	0	0	0	3.84217e-05	3.56643e-05	3.35947e-05	6.72597e-05	2.94351e-05	3.64124e-05	5.76316e-05	3.52438e-05	0	4.17079e-05	14.9949	0.000409933
P29352	0	0	0	0	0	0	0	0	4.8986e-05	5.73115e-05	2.4105e-05	4.42727e-05	5.4926e-05	5.47174e-05	2.12878e-05	2.68811e-05	0	4.15609e-05	14.9898	0.000409933
P11740	0	0	0	0	0	0	0	0	2.52895e-05	4.01508e-05	6.14566e-05	2.89802e-05	4.88177e-05	4.39078e-05	2.80649e-05	5.51e-05	0	4.14709e-05	14.9866	0.000409933
P4796	0	0	0	0	0	0	0	0	5.85156e-05	4.2678e-05	3.50662e-05	3.25115e-05	7.85969e-05	3.14049e-05	1.76196e-05	3.49184e-05	0	4.14139e-05	14.9846	0.000409933
P16596	0	0	0	0	0	0	0	0	7.00815e-05	5.65878e-05	2.80109e-05	4.51699e-05	7.56946e-05	1.83395e-05	2.89304e-05	5.22056e-06	0	4.10044e-05	14.9703	0.000409933
P16973	0	0	0	0	0	0	0	0	2.35179e-05	3.79697e-05	5.10698e-05	6.17136e-05	2.74559e-05	1.03625e-05	6.43884e-05	5.10161e-05	0	4.09367e-05	14.9679	0.000409933
P3437	0	0	0	0	0	0	0	0	4.52522e-05	3.98198e-05	2.71306e-05	4.06142e-05	5.66607e-05	7.71861e-05	1.23077e-05	2.79603e-05	0	4.08665e-05	14.9654	0.000409933
P2754	0	0	0	0	0	0	0	0	2.95348e-05	4.67167e-05	3.0463e-05	4.5015e-05	6.50427e-05	6.21115e-05	2.63564e-05	2.16117e-05	0	4.08565e-05	14.9651	0.000409933
P12283	0	0	0	0	0	0	0	0	2.46007e-05	3.57679e-05	4.86038e-05	4.46199e-05	3.50234e-05	1.55206e-05	5.6403e-05	6.47039e-05	0	4.06554e-05	14.958	0.000409933
P29315	0	0	0	0	0	0	0	0	9.07606e-05	6.30641e-05	3.14271e-05	2.24177e-05	0	3.45454e-05	3.5864e-05	4.50388e-05	0	4.03897e-05	14.9485	0.00146006
P25958	0	0	0	0	0	0	0	0	1.66808e-05	4.58794e-05	3.1832e-05	7.17427e-05	4.19651e-05	3.00455e-05	3.86436e-05	4.34707e-05	0	4.00325e-05	14.9357	0.000409933
P20223	0	0	0	0	0	0	0	0	6.39368e-05	2.98259e-05	3.65837e-05	3.96968e-05	7.92345e-06	6.12059e-05	4.36356e-05	3.72372e-05	0	4.00057e-05	14.9347	0.000409933
P30311	0	0	0	0	0	0	0	0	1.57485e-05	6.28536e-05	1.53207e-05	1.88619e-05	0.000114085	3.73613e-05	1.77681e-05	3.63748e-05	0	3.97968e-05	14.9272	0.000409933
P30197	0	0	0	0	0	0	0	0	1.96577e-05	5.0676e-05	3.04837e-05	3.41641e-05	8.89347e-05	4.36734e-05	1.4222e-05	3.58478e-05	0	3.97074e-05	14.9239	0.000409933
P1226	0	0	0	0	0	0	0	0	5.40656e-05	1.46079e-05	3.12316e-05	5.25345e-05	6.65185e-06	5.73913e-05	5.11494e-05	4.79132e-05	0	3.94432e-05	14.9143	0.000409933
P29407	0	0	0	0	0	0	0	0	3.0535e-05	4.59535e-05	3.66206e-05	2.35714e-05	1.96306e-05	2.506e-05	8.10859e-05	5.24355e-05	0	3.93616e-05	14.9113	0.000409933
P31121	0	0	0	0	0	0	0	0	7.06719e-05	2.80458e-05	0	9.12232e-05	6.27133e-06	3.84171e-05	2.94165e-05	4.93448e-05	0	3.91738e-05	14.9044	0.00146006
P31215	0	0	0	0	0	0	0	0	2.36122e-05	2.613e-05	4.6548e-05	3.48354e-05	1.21873e-05	1.61587e-05	9.20111e-05	6.09817e-05	0	3.90581e-05	14.9002	0.000409933
P15771	0	0	0	0	0	0	0	0	6.00981e-05	3.21479e-05	1.31448e-05	2.89613e-05	4.34686e-05	0.00010731	1.54795e-05	9.18516e-06	0	3.87244e-05	14.8878	0.000409933
P20717	0	0	0	0	0	0	0	0	1.87776e-05	3.49462e-05	3.33297e-05	5.34974e-05	7.44308e-05	2.56981e-05	2.87093e-05	3.99223e-05	0	3.86639e-05	14.8855	0.000409933
P30667	0	0	0	0	0	0	0	0	6.20303e-05	2.0041e-05	2.30828e-05	3.30752e-05	2.30619e-05	0.000121586	1.86835e-05	7.73423e-06	0	3.86618e-05	14.8854	0.000409933
P24272	0	0	0	0	0	0	0	0	7.70918e-05	3.06778e-05	3.00127e-05	2.97716e-05	1.81542e-05	3.66401e-05	4.85341e-05	3.7627e-05	0	3.85637e-05	14.8818	0.000409933
P787	0	0	0	0	0	0	0	0	2.44085e-05	3.76342e-05	2.68476e-05	4.13626e-05	6.1317e-05	7.91879e-05	7.64897e-06	2.8863e-05	0	3.84087e-05	14.876	0.000409933
P19282	0	0	0	0	0	0	0	0	2.86663e-05	5.69415e-05	3.9018e-05	3.99122e-05	5.62228e-05	1.17246e-05	1.95007e-05	5.49757e-05	0	3.83702e-05	14.8745	0.000409933
P6294	0	0	0	0	0	0	0	0	1.91149e-05	8.5242e-05	2.70152e-06	1.64188e-05	0.000125642	4.53816e-05	3.67582e-06	8.21247e-06	0	3.82987e-05	14.8718	0.000409933
P25980	0	0	0	0	0	0	0	0	0.000107514	1.68682e-05	1.82493e-05	7.0456e-05	1.96318e-05	3.88958e-05	8.52141e-06	2.5386e-05	0	3.81904e-05	14.8677	0.000409933
P30994	0	0	0	0	0	0	0	0	3.60121e-05	2.56632e-05	4.92004e-05	4.07334e-05	5.94312e-06	1.58599e-05	8.05399e-05	4.98822e-05	0	3.79793e-05	14.8597	0.000409933
P30188	0	0	0	0	0	0	0	0	3.2361e-05	4.87387e-05	1.32878e-05	4.99239e-05	7.2974e-05	4.8835e-05	1.56821e-05	2.11122e-05	0	3.78644e-05	14.8554	0.000409933
P15742	0	0	0	0	0	0	0	0	4.79255e-05	3.93259e-05	2.45984e-05	5.13468e-05	3.76371e-05	7.7558e-05	1.22183e-05	1.19943e-05	0	3.78255e-05	14.8539	0.000409933
P5530	0	0	0	0	0	0	0	0	4.575e-05	3.88102e-05	2.35474e-05	3.26936e-05	8.84364e-05	4.39196e-05	3.61315e-06	2.57379e-05	0	3.78135e-05	14.8534	0.000409933
P26547	0	0	0	0	0	0	0	0	3.98173e-05	2.37061e-05	2.91371e-05	5.27786e-05	2.64319e-05	5.57659e-05	4.09503e-05	3.3409e-05	0	3.77495e-05	14.851	0.000409933
P26094	0	0	0	0	0	0	0	0	1.19043e-05	6.57358e-05	1.18575e-05	2.21198e-05	0.000105017	4.71964e-05	4.20057e-06	3.30273e-05	0	3.76324e-05	14.8465	0.000409933
P30876	0	0	0	0	0	0	0	0	2.36972e-05	5.62009e-05	1.04843e-05	1.30765e-05	8.8597e-05	3.66577e-05	3.18488e-05	3.88008e-05	0	3.74204e-05	14.8384	0.000409933
P4114	0	0	0	0	0	0	0	0	3.30844e-05	3.95805e-05	3.95353e-05	4.03323e-05	6.40179e-05	2.45947e-05	1.92454e-05	3.8805e-05	0	3.73994e-05	14.8375	0.000409933
P49	0	0	0	0	0	0	0	0	5.38605e-05	5.6085e-05	1.6658e-05	9.12521e-06	8.89962e-05	1.59762e-05	2.56103e-05	3.24739e-05	0	3.73482e-05	14.8356	0.000409933
P30557	0	0	0	0	0	0	0	0	2.90961e-05	2.46279e-05	3.92586e-05	3.6363e-05	1.37659e-05	9.77352e-05	2.75606e-05	2.85606e-05	0	3.7121e-05	14.8268	0.000409933
P11596	0	0	0	0	0	0	0	0	3.4819e-05	3.67931e-05	2.75409e-05	1.80447e-05	3.32067e-05	9.22037e-05	2.14557e-05	3.22408e-05	0	3.70381e-05	14.8235	0.000409933
P4478	0	0	0	0	0	0	0	0	6.712e-05	2.61397e-05	1.61919e-05	4.1907e-05	3.96841e-05	6.72656e-05	1.93321e-05	1.63652e-05	0	3.67507e-05	14.8123	0.000409933
P29873	0	0	0	0	0	0	0	0	4.31906e-05	3.7072e-05	3.12194e-05	4.76367e-05	1.74048e-05	8.38978e-05	1.76915e-05	1.54942e-05	0	3.67009e-05	14.8103	0.000409933
P30458	0	0	0	0	0	0	0	0	2.31584e-05	4.50911e-05	2.53061e-05	3.48184e-05	2.81173e-05	9.4165e-05	2.24554e-05	1.92744e-05	0	3.65483e-05	14.8043	0.000409933
P31023	0	0	0	0	0	0	0	0	5.58039e-05	2.93587e-05	4.68434e-05	1.96597e-05	7.90473e-06	5.57192e-05	4.25392e-05	3.38266e-05	0	3.64569e-05	14.8007	0.000409933
P5100	0	0	0	0	0	0	0	0	1.69344e-05	2.90936e-05	3.60121e-05	2.29022e-05	0	7.12469e-05	4.62204e-05	6.87503e-05	0	3.6395e-05	14.7983	0.00146006
P14942	0	0	0	0	0	0	0	0	0.000178218	4.90292e-06	0	7.99042e-05	8.10671e-06	1.96782e-05	1.80204e-07	0	0	3.63737e-05	14.7974	0.0045693
P12284	0	0	0	0	0	0	0	0	1.64115e-05	5.24317e-05	2.87132e-05	2.88828e-05	7.54478e-05	1.96682e-05	3.50669e-05	3.3906e-05	0	3.6316e-05	14.7951	0.000409933
P15654	0	0	0	0	0	0	0	0	6.27753e-05	1.52881e-05	2.70326e-05	3.01056e-05	4.22529e-05	9.47177e-05	4.75595e-06	1.17974e-05	0	3.60907e-05	14.7862	0.000409933
P30002	0	0	0	0	0	0	0	0	3.14455e-05	4.48138e-05	5.74088e-05	4.75125e-05	0	2.9909e-05	3.52616e-05	4.1332e-05	0	3.59604e-05	14.7809	0.00146006
P10756	0	0	0	0	0	0	0	0	1.32436e-05	4.21214e-05	2.8547e-05	5.09474e-05	4.70813e-05	4.807e-05	9.54141e-06	4.75245e-05	0	3.58846e-05	14.7779	0.000409933
P20137	0	0	0	0	0	0	0	0	2.70959e-05	4.36608e-05	2.58201e-05	2.32753e-05	6.10888e-05	6.22507e-05	2.1416e-05	2.08831e-05	0	3.56863e-05	14.7699	0.000409933
P15286	0	0	0	0	0	0	0	0	3.02302e-05	3.81771e-05	2.07526e-05	3.29181e-05	7.94759e-05	5.44508e-05	7.77481e-06	2.14624e-05	0	3.56552e-05	14.7686	0.000409933
P30721	0	0	0	0	0	0	0	0	2.63967e-05	4.54047e-05	2.25314e-05	3.69197e-05	4.58478e-05	6.12627e-05	2.22248e-05	2.4413e-05	0	3.56251e-05	14.7674	0.000409933
P21374	0	0	0	0	0	0	0	0	2.63646e-05	4.23804e-05	2.88417e-05	2.20346e-05	6.52091e-05	4.26948e-05	2.47498e-05	3.13521e-05	0	3.54534e-05	14.7605	0.000409933
P14529	0	0	0	0	0	0	0	0	2.56042e-05	2.0854e-05	7.38119e-05	2.96004e-05	6.4639e-06	2.2195e-05	6.09504e-05	4.35923e-05	0	3.5384e-05	14.7576	0.000409933
P29945	0	0	0	0	0	0	0	0	0	4.01656e-05	6.88748e-05	4.28184e-05	0	3.65997e-05	5.44068e-05	3.99385e-05	0	3.53505e-05	14.7563	0.0045693
P10964	0	0	0	0	0	0	0	0	4.59733e-05	4.44419e-05	2.1426e-05	4.12016e-05	6.21199e-05	3.3613e-05	1.66024e-05	1.73644e-05	0	3.53428e-05	14.7559	0.000409933
P29363	0	0	0	0	0	0	0	0	3.1561e-05	5.14491e-05	2.83473e-05	3.26083e-05	9.62404e-06	2.10244e-05	5.5002e-05	5.24459e-05	0	3.52578e-05	14.7525	0.000409933
P12293	0	0	0	0	0	0	0	0	2.29811e-05	2.85091e-05	7.90326e-05	3.10069e-05	6.63031e-06	1.59166e-05	5.15368e-05	4.5886e-05	0	3.51874e-05	14.7496	0.000409933
P6994	0	0	0	0	0	0	0	0	1.12981e-05	6.07509e-05	2.61953e-05	4.592e-05	4.8156e-05	4.71798e-05	1.60099e-05	2.51896e-05	0	3.50875e-05	14.7455	0.000409933
P2700	0	0	0	0	0	0	0	0	5.47525e-05	3.51138e-05	1.9837e-05	5.54064e-05	3.48637e-05	3.58158e-05	1.87411e-05	2.48058e-05	0	3.4917e-05	14.7385	0.000409933
P20713	0	0	0	0	0	0	0	0	4.78901e-05	2.78317e-05	2.71829e-05	3.07001e-05	6.31001e-06	4.68219e-05	4.8336e-05	4.37939e-05	0	3.48583e-05	14.736	0.000409933
P205	0	0	0	0	0	0	0	0	3.28691e-05	3.26691e-05	2.66864e-05	4.25156e-05	4.73961e-05	3.49981e-05	2.39998e-05	3.72487e-05	0	3.47979e-05	14.7335	0.000409933
P13645	0	0	0	0	0	0	0	0	6.7862e-05	3.17123e-05	1.76613e-05	4.63486e-05	2.14945e-05	6.92158e-05	1.18613e-05	1.21296e-05	0	3.47857e-05	14.733	0.000409933
P30265	0	0	0	0	0	0	0	0	5.76314e-05	4.07254e-05	1.51061e-05	5.11948e-05	7.05338e-05	3.50429e-05	0	7.52788e-06	0	3.47203e-05	14.7303	0.00146006
P5871	0	0	0	0	0	0	0	0	2.71727e-05	3.78911e-05	2.97208e-05	2.96662e-05	7.07166e-05	2.94496e-05	1.94539e-05	3.28721e-05	0	3.46179e-05	14.726	0.000409933
P4425	0	0	0	0	0	0	0	0	5.35458e-05	2.9891e-05	3.18528e-05	3.86278e-05	4.61068e-05	2.7247e-05	2.21826e-05	2.6664e-05	0	3.45147e-05	14.7217	0.000409933
P3815	0	0	0	0	0	0	0	0	4.77765e-05	3.20276e-05	4.28794e-05	3.50506e-05	2.97483e-05	1.5844e-05	2.97732e-05	4.28135e-05	0	3.44891e-05	14.7207	0.000409933
P25894	0	0	0	0	0	0	0	0	4.375e-05	3.20667e-05	8.67838e-06	2.80893e-05	8.62445e-05	4.35709e-05	1.11231e-05	2.18178e-05	0	3.44176e-05	14.7177	0.000409933
P23672	0	0	0	0	0	0	0	0	3.33988e-05	1.64435e-05	4.13141e-05	3.48825e-05	7.55353e-06	1.21857e-05	7.94244e-05	4.90934e-05	0	3.4287e-05	14.7122	0.000409933
P16195	0	0	0	0	0	0	0	0	3.57282e-05	3.32929e-05	4.32527e-05	4.1435e-05	5.66097e-06	1.67139e-05	5.37872e-05	4.33351e-05	0	3.41507e-05	14.7064	0.000409933
P18312	0	0	0	0	0	0	0	0	1.799e-05	5.08183e-05	2.31146e-05	3.37829e-05	7.62037e-05	3.06424e-05	1.56242e-05	2.43581e-05	0	3.40668e-05	14.7029	0.000409933
P29375	0	0	0	0	0	0	0	0	3.38189e-05	2.91101e-05	7.06924e-05	2.18762e-05	1.27019e-05	5.43635e-05	2.70228e-05	2.29213e-05	0	3.40634e-05	14.7028	0.000409933
P21404	0	0	0	0	0	0	0	0	4.59283e-05	1.99888e-05	3.01467e-05	3.75061e-05	4.79008e-05	4.07806e-05	3.82892e-05	1.1869e-05	0	3.40512e-05	14.7022	0.000409933
P29715	0	0	0	0	0	0	0	0	4.04683e-05	2.55144e-05	2.33922e-05	1.85452e-05	6.40923e-05	7.37031e-05	3.51094e-06	2.17303e-05	0	3.38696e-05	14.6945	0.000409933
P20971	0	0	0	0	0	0	0	0	3.49268e-05	3.46419e-05	3.46579e-05	3.10836e-05	5.10276e-05	3.6016e-05	2.10337e-05	2.74498e-05	0	3.38547e-05	14.6939	0.000409933
P31152	0	0	0	0	0	0	0	0	2.12555e-05	0	4.57368e-05	6.17533e-05	0	4.71174e-05	3.85635e-05	5.31122e-05	0	3.34423e-05	14.6762	0.0045693
P3048	0	0	0	0	0	0	0	0	5.59096e-05	2.99006e-05	1.6109e-05	4.62774e-05	3.57515e-05	6.04092e-05	1.08828e-05	1.17187e-05	0	3.33698e-05	14.6731	0.000409933
P28950	0	0	0	0	0	0	0	0	8.0661e-05	2.57786e-05	2.94718e-05	4.14198e-05	7.04947e-06	4.46882e-05	3.07557e-05	5.93531e-06	0	3.322e-05	14.6666	0.000409933
P29496	0	0	0	0	0	0	0	0	3.66365e-05	2.89011e-05	7.10564e-05	3.7265e-05	1.48445e-05	2.71029e-05	2.59073e-05	2.40176e-05	0	3.32164e-05	14.6664	0.000409933
P22675	0	0	0	0	0	0	0	0	1.62557e-05	4.47001e-05	3.23077e-05	4.32121e-05	2.53837e-05	3.89413e-05	3.67333e-05	2.64793e-05	0	3.30016e-05	14.6571	0.000409933
P1748	0	0	0	0	0	0	0	0	3.61392e-05	2.6271e-06	3.66567e-05	4.185e-05	5.53223e-05	1.45519e-05	3.36013e-05	4.30709e-05	0	3.29774e-05	14.656	0.000409933
P26201	0	0	0	0	0	0	0	0	4.08705e-05	2.79425e-05	2.54799e-05	4.11287e-05	2.8733e-05	7.25217e-05	1.17946e-05	1.34494e-05	0	3.274e-05	14.6456	0.000409933
P4442	0	0	0	0	0	0	0	0	2.76959e-05	3.54389e-05	2.56473e-05	2.35134e-05	4.92426e-05	5.7355e-05	1.15382e-05	3.05105e-05	0	3.26177e-05	14.6402	0.000409933
P29318	0	0	0	0	0	0	0	0	2.80627e-05	4.49779e-05	3.01535e-05	3.83492e-05	2.8363e-05	3.45508e-05	3.66506e-05	1.85835e-05	0	3.24614e-05	14.6333	0.000409933
P5225	0	0	0	0	0	0	0	0	2.15055e-05	3.99042e-05	2.64203e-05	4.33956e-05	4.83567e-05	3.25757e-05	1.95661e-05	2.66602e-05	0	3.2298e-05	14.626	0.000409933
P25948	0	0	0	0	0	0	0	0	3.7602e-05	1.37512e-05	2.14377e-05	3.59187e-05	1.29635e-05	4.94544e-05	5.0472e-05	3.64728e-05	0	3.2259e-05	14.6242	0.000409933
P22475	0	0	0	0	0	0	0	0	1.2154e-05	8.30902e-06	5.64122e-05	2.54785e-06	2.84045e-05	9.34116e-05	5.66437e-05	8.3269e-08	0	3.22458e-05	14.6236	0.000409933
P30179	0	0	0	0	0	0	0	0	2.2828e-05	4.52844e-05	1.30686e-05	3.12554e-05	8.95755e-05	1.96499e-05	1.23376e-05	2.35834e-05	0	3.21978e-05	14.6215	0.000409933
P30087	0	0	0	0	0	0	0	0	1.42543e-06	5.15759e-05	9.1939e-06	2.90019e-06	0.000146098	2.02945e-05	4.29183e-06	2.1257e-05	0	3.21296e-05	14.6184	0.000409933
P26008	0	0	0	0	0	0	0	0	2.7544e-05	4.38002e-05	2.20134e-05	5.49599e-05	5.16165e-05	2.58903e-05	1.04841e-05	2.04434e-05	0	3.2094e-05	14.6168	0.000409933
P11360	0	0	0	0	0	0	0	0	3.73895e-05	3.7245e-05	3.12907e-05	3.01024e-05	1.99445e-05	1.46532e-05	4.78046e-05	3.72238e-05	0	3.19567e-05	14.6106	0.000409933
P24259	0	0	0	0	0	0	0	0	5.79914e-05	2.84135e-05	4.11214e-05	3.07507e-05	1.53056e-05	3.56282e-05	4.96033e-06	4.03117e-05	0	3.18103e-05	14.604	0.000409933
P6760	0	0	0	0	0	0	0	0	2.51618e-05	3.97704e-05	4.77518e-05	1.76436e-05	3.06961e-05	3.64588e-05	2.73296e-05	2.93323e-05	0	3.1768e-05	14.6021	0.000409933
P25621	0	0	0	0	0	0	0	0	3.26794e-05	2.40946e-05	2.19807e-05	3.429e-05	3.30227e-05	6.72243e-05	2.07893e-05	1.8356e-05	0	3.15546e-05	14.5924	0.000409933
P31104	0	0	0	0	0	0	0	0	3.98975e-05	3.62221e-05	2.64055e-05	2.99016e-05	2.82233e-05	4.21241e-05	3.63192e-06	4.58719e-05	0	3.15347e-05	14.5915	0.000409933
P30758	0	0	0	0	0	0	0	0	1.04943e-05	2.47659e-05	3.76908e-05	2.85493e-05	2.92938e-05	5.5753e-05	4.02754e-05	2.4927e-05	0	3.14687e-05	14.5884	0.000409933
P26055	0	0	0	0	0	0	0	0	3.03025e-05	2.32205e-05	2.37069e-05	2.36964e-05	1.99423e-05	7.35189e-05	2.88776e-05	2.65573e-05	0	3.12278e-05	14.5774	0.000409933
P16174	0	0	0	0	0	0	0	0	3.41685e-05	3.52899e-05	2.89679e-05	3.43287e-05	5.27052e-05	3.07882e-05	1.08295e-05	2.22329e-05	0	3.11638e-05	14.5744	0.000409933
P18692	0	0	0	0	0	0	0	0	3.62063e-05	6.34751e-05	0	0	5.10855e-05	0	5.27562e-05	4.51251e-05	0	3.1081e-05	14.5706	0.012777
P991	0	0	0	0	0	0	0	0	2.05904e-05	4.37371e-05	2.91075e-05	1.69852e-05	4.04022e-05	2.76654e-05	3.35225e-05	3.59994e-05	0	3.10012e-05	14.5669	0.000409933
P15139	0	0	0	0	0	0	0	0	3.68216e-05	2.81867e-05	2.77827e-05	2.9823e-05	9.75751e-06	2.09926e-05	4.37144e-05	5.03477e-05	0	3.09283e-05	14.5635	0.000409933
P22557	0	0	0	0	0	0	0	0	1.29679e-05	3.30492e-05	1.09779e-05	3.33969e-05	5.85854e-05	5.70089e-05	1.09104e-05	3.01755e-05	0	3.0884e-05	14.5614	0.000409933
P4489	0	0	0	0	0	0	0	0	3.94239e-05	1.70804e-05	1.15033e-05	2.00585e-05	2.80505e-05	9.93486e-05	1.33856e-05	1.8175e-05	0	3.08782e-05	14.5611	0.000409933
P24507	0	0	0	0	0	0	0	0	2.16816e-05	3.38124e-05	4.1786e-05	3.25033e-05	1.90039e-05	2.41626e-05	3.39809e-05	3.97197e-05	0	3.08313e-05	14.5589	0.000409933
P12151	0	0	0	0	0	0	0	0	4.36355e-05	4.52636e-05	1.98464e-05	1.74314e-05	2.14494e-05	4.1787e-05	3.21452e-05	2.39496e-05	0	3.06885e-05	14.5522	0.000409933
P1582	0	0	0	0	0	0	0	0	2.88586e-05	2.70044e-05	4.19931e-05	1.69609e-05	2.09486e-05	2.61857e-05	4.41164e-05	3.91716e-05	0	3.06549e-05	14.5506	0.000409933
P11773	0	0	0	0	0	0	0	0	3.46574e-05	3.13484e-05	0	4.32707e-05	3.82593e-05	7.50232e-05	2.20001e-05	0	0	3.05699e-05	14.5466	0.0045693
P29781	0	0	0	0	0	0	0	0	2.85979e-05	1.92949e-05	7.42645e-05	2.10487e-05	4.81972e-06	1.36107e-05	3.11432e-05	5.07928e-05	0	3.04466e-05	14.5408	0.000409933
P12215	0	0	0	0	0	0	0	0	9.57e-07	3.91916e-05	3.9086e-05	3.18404e-05	1.56426e-05	1.00083e-06	0.000101215	1.43554e-05	0	3.04111e-05	14.5391	0.000409933
P20818	0	0	0	0	0	0	0	0	2.75826e-05	3.80931e-05	2.37162e-05	3.65166e-05	3.6063e-05	3.28356e-05	2.31007e-05	2.51921e-05	0	3.03875e-05	14.538	0.000409933
P13002	0	0	0	0	0	0	0	0	0	4.76882e-05	4.85995e-05	1.8132e-05	1.81446e-05	3.67678e-05	4.84228e-05	2.52856e-05	0	3.03801e-05	14.5377	0.00146006
P30118	0	0	0	0	0	0	0	0	1.27827e-05	5.72575e-05	9.36318e-06	1.99762e-05	8.66083e-05	2.48955e-05	8.25263e-06	2.33792e-05	0	3.03144e-05	14.5345	0.000409933
P17691	0	0	0	0	0	0	0	0	1.49047e-05	3.03074e-05	1.21037e-05	2.75448e-05	5.93474e-05	5.34823e-05	1.87095e-05	2.60268e-05	0	3.03033e-05	14.534	0.000409933
P20709	0	0	0	0	0	0	0	0	3.94094e-05	3.41185e-05	2.32067e-05	3.47327e-05	0	3.70526e-05	4.51514e-05	2.86961e-05	0	3.02959e-05	14.5337	0.00146006
P25097	0	0	0	0	0	0	0	0	8.39781e-05	1.56785e-05	0	6.03947e-05	2.26793e-05	2.95884e-05	2.25249e-05	7.29446e-06	0	3.02673e-05	14.5323	0.00146006
P10467	0	0	0	0	0	0	0	0	3.86908e-05	2.65067e-05	4.14463e-05	2.71239e-05	1.5868e-05	1.3584e-05	3.34844e-05	4.38788e-05	0	3.00729e-05	14.523	0.000409933
P30221	0	0	0	0	0	0	0	0	4.54859e-06	4.32164e-05	3.12129e-05	1.44022e-05	7.6709e-05	3.55626e-05	4.78664e-06	2.99697e-05	0	3.0051e-05	14.5219	0.000409933
P17307	0	0	0	0	0	0	0	0	2.1093e-05	2.87874e-05	2.13473e-05	3.90989e-05	4.18475e-05	2.74413e-05	1.91018e-05	4.08209e-05	0	2.99423e-05	14.5167	0.000409933
P16372	0	0	0	0	0	0	0	0	2.48659e-05	2.53274e-05	2.20325e-05	3.61727e-05	2.60298e-05	1.46047e-05	5.37301e-05	3.66573e-05	0	2.99275e-05	14.516	0.000409933
P11210	0	0	0	0	0	0	0	0	6.08637e-05	2.30313e-05	1.74547e-05	2.96712e-05	2.13028e-05	4.3907e-05	2.03371e-05	2.27782e-05	0	2.99182e-05	14.5156	0.000409933
P23717	0	0	0	0	0	0	0	0	4.07174e-05	4.71888e-05	1.0885e-05	3.43944e-05	5.77993e-05	2.42487e-05	9.12363e-06	1.48893e-05	0	2.99058e-05	14.515	0.000409933
P10352	0	0	0	0	0	0	0	0	3.08745e-05	2.36239e-05	4.72683e-05	3.14022e-05	1.8349e-05	1.34608e-05	4.24992e-05	3.1593e-05	0	2.98839e-05	14.5139	0.000409933
P20240	0	0	0	0	0	0	0	0	4.9714e-05	2.77844e-05	1.75113e-05	1.86438e-05	5.38223e-06	4.92326e-05	4.04225e-05	3.00596e-05	0	2.98438e-05	14.512	0.000409933
P3248	0	0	0	0	0	0	0	0	3.65617e-05	1.692e-05	1.04276e-05	5.388e-05	3.37858e-05	5.48735e-05	9.03259e-06	2.21096e-05	0	2.96988e-05	14.5049	0.000409933
P16206	0	0	0	0	0	0	0	0	3.75656e-05	2.90612e-05	2.8335e-05	3.85481e-05	2.71891e-05	3.77988e-05	2.21425e-05	1.68999e-05	0	2.96925e-05	14.5046	0.000409933
P771	0	0	0	0	0	0	0	0	3.39754e-05	2.75255e-05	4.66327e-05	1.83642e-05	2.26503e-05	2.43717e-05	2.90677e-05	3.48058e-05	0	2.96741e-05	14.5037	0.000409933
P13390	0	0	0	0	0	0	0	0	8.0399e-06	3.50828e-05	4.43971e-05	1.51082e-05	2.58739e-05	6.5249e-06	4.16828e-05	6.04796e-05	0	2.96487e-05	14.5025	0.000409933
P15154	0	0	0	0	0	0	0	0	3.96006e-05	2.50115e-05	3.21217e-05	3.08976e-05	9.92324e-06	1.31011e-05	5.17329e-05	3.47427e-05	0	2.96414e-05	14.5021	0.000409933
P20899	0	0	0	0	0	0	0	0	1.31301e-05	0	1.56299e-05	4.86598e-05	5.79355e-05	3.44107e-05	3.13103e-05	3.55039e-05	0	2.95725e-05	14.4988	0.00146006
P30694	0	0	0	0	0	0	0	0	4.90511e-05	3.24759e-05	1.12325e-05	2.17364e-05	1.86965e-05	8.57857e-05	7.57553e-06	1.00248e-05	0	2.95723e-05	14.4988	0.000409933
P30340	0	0	0	0	0	0	0	0	1.07319e-05	3.86359e-05	2.26824e-05	0	3.98333e-05	6.64745e-05	1.65897e-05	4.13817e-05	0	2.95412e-05	14.4973	0.00146006
P25100	0	0	0	0	0	0	0	0	0	1.24827e-05	5.45385e-05	4.51587e-05	9.31295e-06	5.11548e-05	1.75892e-05	4.54326e-05	0	2.94587e-05	14.4932	0.00146006
P1919	0	0	0	0	0	0	0	0	2.92523e-05	2.44987e-05	1.47554e-05	3.83774e-05	3.04775e-05	5.41934e-05	1.64959e-05	2.63537e-05	0	2.93005e-05	14.4855	0.000409933
P1096	0	0	0	0	0	0	0	0	1.77281e-05	3.14236e-05	1.17545e-05	3.41585e-05	3.9477e-05	7.25325e-05	1.29715e-05	1.41443e-05	0	2.92738e-05	14.4841	0.000409933
P31277	0	0	0	0	0	0	0	0	2.47058e-05	3.41231e-05	5.99876e-05	3.02568e-05	7.83203e-06	3.5922e-06	1.88747e-06	7.08024e-05	0	2.91484e-05	14.4779	0.000409933
P30645	0	0	0	0	0	0	0	0	2.39106e-05	1.67215e-05	1.23429e-05	2.46652e-05	3.72819e-05	7.48733e-05	2.52449e-05	1.75926e-05	0	2.90791e-05	14.4745	0.000409933
P29248	0	0	0	0	0	0	0	0	7.15551e-06	4.95037e-05	1.3768e-05	1.6924e-05	9.19039e-05	2.21721e-05	8.88656e-06	2.19956e-05	0	2.90387e-05	14.4725	0.000409933
P3501	0	0	0	0	0	0	0	0	1.91773e-05	1.24575e-05	4.20495e-05	3.06735e-05	1.09176e-05	1.62102e-05	5.22133e-05	4.69704e-05	0	2.88337e-05	14.4623	0.000409933
P11364	0	0	0	0	0	0	0	0	3.31096e-05	3.00358e-05	3.15089e-05	2.66816e-05	1.06071e-05	1.81785e-05	4.81599e-05	3.10416e-05	0	2.86654e-05	14.4538	0.000409933
P31218	0	0	0	0	0	0	0	0	3.39887e-05	2.43584e-05	2.9274e-05	2.26688e-05	2.27978e-05	2.62059e-05	3.20443e-05	3.7717e-05	0	2.86319e-05	14.4522	0.000409933
P10133	0	0	0	0	0	0	0	0	2.75757e-05	2.70304e-05	2.28859e-05	3.00644e-05	1.97883e-05	3.43431e-05	4.03047e-05	2.63779e-05	0	2.85463e-05	14.4478	0.000409933
P744	0	0	0	0	0	0	0	0	2.34275e-05	3.32219e-05	1.99263e-05	4.19702e-05	2.65288e-05	4.08741e-05	1.11985e-05	3.04909e-05	0	2.84548e-05	14.4432	0.000409933
P29733	0	0	0	0	0	0	0	0	2.89525e-05	1.57025e-05	6.70047e-05	1.37286e-05	1.40959e-05	1.83044e-05	3.28754e-05	3.59014e-05	0	2.83207e-05	14.4364	0.000409933
P17144	0	0	0	0	0	0	0	0	1.94197e-05	3.50294e-05	1.75346e-05	2.6697e-05	5.73016e-05	3.8043e-05	2.06614e-05	1.17968e-05	0	2.83104e-05	14.4359	0.000409933
P2465	0	0	0	0	0	0	0	0	6.2886e-05	1.7505e-05	1.59006e-05	6.23907e-05	6.45177e-06	3.90386e-05	6.46152e-06	1.57435e-05	0	2.82972e-05	14.4352	0.000409933
P22196	0	0	0	0	0	0	0	0	4.68244e-06	5.03551e-05	1.44255e-05	1.76415e-05	9.84039e-05	2.61739e-05	2.07123e-06	1.24974e-05	0	2.82814e-05	14.4344	0.000409933
P1733	0	0	0	0	0	0	0	0	4.28241e-05	3.93103e-05	2.00961e-05	1.6383e-05	2.56256e-05	5.22688e-06	3.71827e-05	3.94854e-05	0	2.82668e-05	14.4336	0.000409933
P9769	0	0	0	0	0	0	0	0	2.35455e-05	2.39912e-05	3.65951e-05	3.14603e-05	4.96511e-06	1.55561e-05	4.45577e-05	4.41252e-05	0	2.80995e-05	14.4251	0.000409933
P21126	0	0	0	0	0	0	0	0	4.72669e-05	2.00061e-05	1.55803e-05	1.15632e-05	2.26502e-05	8.00763e-05	7.48235e-06	1.92662e-05	0	2.79864e-05	14.4193	0.000409933
P28962	0	0	0	0	0	0	0	0	5.51486e-05	3.16553e-05	8.34175e-06	3.65292e-05	4.6902e-05	1.92018e-05	4.46543e-06	2.12276e-05	0	2.7934e-05	14.4166	0.000409933
P30502	0	0	0	0	0	0	0	0	2.4869e-05	1.34697e-05	1.28593e-05	3.05272e-05	1.03519e-05	0.000112652	1.14395e-05	7.24875e-06	0	2.79272e-05	14.4162	0.000409933
P24779	0	0	0	0	0	0	0	0	3.74831e-05	2.98913e-05	1.29463e-05	3.15061e-05	4.61168e-05	4.44468e-05	1.18573e-05	8.03089e-06	0	2.77848e-05	14.4088	0.000409933
P5434	0	0	0	0	0	0	0	0	2.70716e-05	2.01769e-05	1.08843e-05	3.37732e-05	5.54008e-05	5.75585e-05	4.72471e-06	1.09556e-05	0	2.75682e-05	14.3975	0.000409933
P9067	0	0	0	0	0	0	0	0	2.64202e-05	1.62429e-05	3.99499e-05	2.558e-05	6.23407e-06	2.17732e-05	3.78892e-05	4.63787e-05	0	2.75585e-05	14.397	0.000409933
P16551	0	0	0	0	0	0	0	0	2.47249e-05	2.45531e-05	4.53894e-05	2.51362e-05	1.1026e-05	1.63601e-05	3.84715e-05	3.44846e-05	0	2.75182e-05	14.3949	0.000409933
P16773	0	0	0	0	0	0	0	0	1.25845e-05	3.03538e-05	1.99213e-05	2.44041e-05	1.93989e-05	6.78512e-05	1.94845e-05	2.51626e-05	0	2.73951e-05	14.3884	0.000409933
P17391	0	0	0	0	0	0	0	0	1.208e-05	1.95133e-05	4.06588e-05	2.70227e-05	0	6.72736e-06	6.8828e-05	4.36291e-05	0	2.73074e-05	14.3838	0.00146006
P29920	0	0	0	0	0	0	0	0	7.79768e-05	1.59788e-05	1.10539e-05	6.54325e-05	6.13293e-06	2.26797e-05	1.24251e-05	6.16539e-06	0	2.72306e-05	14.3798	0.000409933
P20260	0	0	0	0	0	0	0	0	2.81358e-05	2.42302e-05	2.96656e-05	4.66859e-05	2.28519e-05	3.04712e-05	1.61404e-05	1.95215e-05	0	2.72128e-05	14.3788	0.000409933
P10911	0	0	0	0	0	0	0	0	9.25849e-06	2.789e-05	5.85533e-05	3.60774e-05	2.64304e-06	1.25933e-05	3.51258e-05	3.47005e-05	0	2.71052e-05	14.3731	0.000409933
P26020	0	0	0	0	0	0	0	0	3.7657e-05	6.74496e-06	1.81496e-05	2.89343e-05	5.07063e-05	6.11842e-05	1.32273e-05	0	0	2.70755e-05	14.3715	0.00146006
P29726	0	0	0	0	0	0	0	0	1.45048e-05	1.47896e-05	1.83535e-05	1.19547e-05	2.17651e-06	0	8.35871e-05	7.11704e-05	0	2.70671e-05	14.3711	0.00146006
P2183	0	0	0	0	0	0	0	0	2.31003e-05	4.1956e-05	3.63062e-05	2.83214e-05	2.41682e-05	1.28625e-05	2.55667e-05	2.40914e-05	0	2.70466e-05	14.37	0.000409933
P21193	0	0	0	0	0	0	0	0	3.15296e-05	3.1098e-05	9.33649e-06	2.71176e-05	6.6782e-05	3.18996e-05	4.72172e-06	1.32555e-05	0	2.69676e-05	14.3658	0.000409933
P16024	0	0	0	0	0	0	0	0	3.88215e-05	2.42367e-05	3.22574e-05	2.29839e-05	2.72571e-06	2.32586e-05	3.29083e-05	3.77028e-05	0	2.68619e-05	14.3601	0.000409933
P28978	0	0	0	0	0	0	0	0	0.000108172	8.44779e-06	5.99198e-06	5.10563e-05	4.85876e-06	2.02828e-05	7.01231e-06	8.54722e-06	0	2.67962e-05	14.3566	0.000409933
P24806	0	0	0	0	0	0	0	0	3.10205e-05	4.89184e-05	0	2.20125e-05	0	8.72388e-05	0	2.50557e-05	0	2.67807e-05	14.3557	0.012777
P29388	0	0	0	0	0	0	0	0	1.92844e-05	4.25425e-05	2.92786e-05	2.94014e-05	5.19481e-05	1.9388e-08	2.26704e-05	1.80391e-05	0	2.6648e-05	14.3486	0.000409933
P4211	0	0	0	0	0	0	0	0	1.75446e-05	2.55847e-05	1.80909e-05	1.35216e-05	8.36701e-05	3.67168e-05	4.3641e-06	1.34541e-05	0	2.66184e-05	14.347	0.000409933
P16349	0	0	0	0	0	0	0	0	5.45267e-06	3.63282e-05	2.27767e-05	3.75429e-05	5.95217e-05	1.37986e-05	1.15086e-05	2.54383e-05	0	2.6546e-05	14.343	0.000409933
P11984	0	0	0	0	0	0	0	0	2.96892e-05	3.68412e-05	3.07767e-05	3.66447e-05	3.07374e-05	8.2534e-06	1.1878e-05	2.65753e-05	0	2.64245e-05	14.3364	0.000409933
P31222	0	0	0	0	0	0	0	0	2.17355e-05	2.73625e-05	2.41127e-05	3.11823e-05	4.49072e-06	1.09515e-05	2.99243e-05	6.15672e-05	0	2.64158e-05	14.3359	0.000409933
P29027	0	0	0	0	0	0	0	0	3.78614e-05	2.33823e-05	1.09238e-05	2.64456e-05	3.25872e-05	3.72349e-05	2.16996e-05	2.10299e-05	0	2.63956e-05	14.3348	0.000409933
P112	0	0	0	0	0	0	0	0	4.08865e-05	8.62365e-06	3.22714e-05	2.75765e-05	1.9133e-05	2.96827e-05	2.83117e-05	2.46254e-05	0	2.63888e-05	14.3345	0.000409933
P11011	0	0	0	0	0	0	0	0	2.84061e-05	2.12272e-05	3.62285e-05	2.10873e-05	3.0588e-06	1.79742e-05	4.23477e-05	4.06408e-05	0	2.63713e-05	14.3335	0.000409933
P16240	0	0	0	0	0	0	0	0	4.21253e-05	2.48754e-05	1.76615e-05	2.40506e-05	6.77332e-06	1.08365e-05	4.33262e-05	4.06205e-05	0	2.62837e-05	14.3287	0.000409933
P20515	0	0	0	0	0	0	0	0	3.23908e-05	9.01685e-06	8.35406e-06	2.78803e-05	1.95821e-05	7.1767e-05	2.19908e-05	1.91902e-05	0	2.62715e-05	14.328	0.000409933
P15865	0	0	0	0	0	0	0	0	1.5916e-05	3.0666e-05	1.36425e-05	3.83184e-05	3.72301e-05	2.68276e-05	2.13698e-05	2.6039e-05	0	2.62512e-05	14.3269	0.000409933
P29463	0	0	0	0	0	0	0	0	2.0658e-05	2.51808e-05	5.01401e-05	1.1997e-05	2.25916e-05	3.46219e-05	1.66261e-05	2.74508e-05	0	2.61583e-05	14.3218	0.000409933
P29832	0	0	0	0	0	0	0	0	2.06204e-06	2.82826e-05	2.92906e-05	4.93595e-05	3.5143e-05	2.81532e-05	1.14007e-05	2.45243e-05	0	2.6027e-05	14.3145	0.000409933
P30689	0	0	0	0	0	0	0	0	2.26855e-05	2.23324e-05	1.38101e-05	3.6843e-05	3.1622e-05	6.78278e-05	2.81811e-06	1.01177e-05	0	2.60071e-05	14.3134	0.000409933
P29812	0	0	0	0	0	0	0	0	2.3387e-05	2.52789e-05	4.52534e-05	3.93029e-05	1.04519e-05	8.06247e-06	3.94159e-05	1.66249e-05	0	2.59722e-05	14.3115	0.000409933
P19156	0	0	0	0	0	0	0	0	1.78856e-05	2.24048e-05	4.197e-05	2.94462e-05	3.12792e-06	1.57693e-05	2.40603e-05	5.28047e-05	0	2.59336e-05	14.3094	0.000409933
P26223	0	0	0	0	0	0	0	0	2.16862e-05	4.61961e-05	6.14847e-06	1.41675e-05	7.83221e-05	1.5778e-05	4.6656e-06	2.00862e-05	0	2.58813e-05	14.3064	0.000409933
P24268	0	0	0	0	0	0	0	0	3.94296e-05	1.40589e-05	1.66399e-05	3.67342e-05	1.76217e-05	6.0048e-05	1.07317e-05	1.16546e-05	0	2.58648e-05	14.3055	0.000409933
P2314	0	0	0	0	0	0	0	0	5.86574e-05	1.05423e-05	4.4298e-05	1.09955e-05	1.83909e-05	2.65762e-05	1.50129e-05	2.19411e-05	0	2.58018e-05	14.302	0.000409933
P30022	0	0	0	0	0	0	0	0	2.52705e-05	2.61357e-05	1.84571e-05	2.72067e-05	4.88187e-05	3.21775e-05	1.08609e-05	1.7375e-05	0	2.57878e-05	14.3012	0.000409933
P3295	0	0	0	0	0	0	0	0	3.10132e-05	2.32583e-05	1.76611e-05	3.51578e-05	2.37764e-05	2.99699e-05	2.2007e-05	2.34127e-05	0	2.5782e-05	14.3009	0.000409933
P3008	0	0	0	0	0	0	0	0	7.89126e-05	1.13245e-05	1.25207e-05	6.30425e-05	1.43531e-05	1.27743e-05	6.59767e-06	5.91198e-06	0	2.56797e-05	14.2952	0.000409933
P19493	0	0	0	0	0	0	0	0	2.90527e-05	2.92412e-05	1.63619e-05	3.98677e-05	3.84448e-05	2.75496e-05	1.02501e-05	1.45602e-05	0	2.5666e-05	14.2944	0.000409933
P30296	0	0	0	0	0	0	0	0	1.53804e-06	5.35118e-05	3.05246e-06	4.68911e-06	0.000114362	1.40993e-05	0	1.38068e-05	0	2.56325e-05	14.2925	0.00146006
P23970	0	0	0	0	0	0	0	0	1.29851e-05	1.16554e-05	4.69099e-05	2.6515e-05	9.23511e-06	1.4622e-05	4.09741e-05	4.20148e-05	0	2.56139e-05	14.2915	0.000409933
P16774	0	0	0	0	0	0	0	0	3.0476e-05	2.65382e-05	2.70069e-05	1.58831e-05	2.46429e-05	1.65252e-05	3.96442e-05	2.40286e-05	0	2.55931e-05	14.2903	0.000409933
P29771	0	0	0	1.1583e-08	0	0	0	0	2.73746e-05	3.9906e-05	4.48558e-05	2.17337e-05	0	1.70312e-05	4.91637e-05	3.14849e-05	1.44788e-09	2.89437e-05	14.287	0.00245523
P27371	0	0	0	0	0	0	0	0	1.27894e-05	1.62816e-05	5.01294e-05	2.4149e-05	3.81632e-06	8.11902e-06	4.48601e-05	4.28966e-05	0	2.53802e-05	14.2782	0.000409933
P12232	0	0	0	0	0	0	0	0	3.79556e-05	3.22114e-05	2.09122e-05	1.73094e-05	3.16298e-05	1.53184e-05	2.53923e-05	2.21978e-05	0	2.53659e-05	14.2774	0.000409933
P7374	0	0	0	0	0	0	0	0	7.15207e-06	4.46269e-05	5.25023e-06	2.52711e-05	1.90123e-05	5.16896e-05	1.68487e-05	3.29148e-05	0	2.53457e-05	14.2763	0.000409933
P3319	0	0	0	0	0	0	0	0	1.42561e-05	2.67414e-05	3.92754e-05	2.47469e-05	3.52926e-05	1.44721e-05	1.93611e-05	2.73009e-05	0	2.51808e-05	14.2669	0.000409933
P25331	0	0	0	0	0	0	0	0	3.7906e-05	2.61656e-05	1.21497e-05	3.36813e-05	2.12995e-05	3.50859e-05	1.86998e-05	1.62343e-05	0	2.51528e-05	14.2652	0.000409933
P4475	0	0	0	0	0	0	0	0	4.98716e-05	2.54965e-05	0	2.45277e-05	5.51636e-05	1.7117e-05	4.65698e-06	2.4257e-05	0	2.51363e-05	14.2643	0.00146006
P30013	0	0	0	0	0	0	0	0	6.45794e-06	1.82509e-05	2.82186e-05	2.29536e-05	4.45304e-05	5.62904e-05	4.43846e-06	1.98642e-05	0	2.51256e-05	14.2637	0.000409933
P3452	0	0	0	0	0	0	0	0	3.63827e-05	2.73001e-05	1.29479e-05	1.84917e-05	3.08875e-05	2.28773e-05	1.9043e-05	3.28174e-05	0	2.50934e-05	14.2618	0.000409933
P5271	0	0	0	0	0	0	0	0	1.81207e-05	2.05406e-05	0	6.44737e-05	6.92455e-05	1.50073e-05	6.85025e-07	1.25024e-05	0	2.50719e-05	14.2606	0.00146006
P28997	0	0	0	0	0	0	0	0	7.9653e-08	1.8277e-05	2.98593e-05	3.53133e-05	1.12881e-05	2.04099e-05	3.68995e-05	4.80469e-05	0	2.50217e-05	14.2577	0.000409933
P20925	0	0	0	0	0	0	0	0	2.25462e-05	1.92641e-05	3.81403e-05	2.26183e-05	1.80961e-05	3.16514e-05	1.692e-05	2.95901e-05	0	2.48533e-05	14.248	0.000409933
P2224	0	0	0	0	0	0	0	0	2.79285e-05	1.33994e-05	2.60319e-05	3.10333e-05	7.65363e-06	1.5213e-05	3.88073e-05	3.84869e-05	0	2.48192e-05	14.246	0.000409933
P21507	0	0	0	0	0	0	0	0	2.3788e-05	3.39216e-05	2.01102e-05	3.17831e-05	1.51698e-05	1.67584e-05	3.58593e-05	2.08002e-05	0	2.47738e-05	14.2433	0.000409933
P2489	0	0	0	0	0	0	0	0	2.87863e-05	2.71871e-05	1.59626e-05	2.84184e-05	3.52205e-05	3.87558e-05	9.34762e-06	1.4317e-05	0	2.47494e-05	14.2419	0.000409933
P5709	0	0	0	0	0	0	0	0	3.58713e-05	3.14946e-05	1.73391e-05	0	4.10236e-05	4.95754e-05	2.24005e-05	0	0	2.47131e-05	14.2398	0.0045693
P29288	0	0	0	0	0	0	0	0	9.16071e-06	4.26782e-05	2.93963e-05	3.10758e-05	3.12289e-05	1.17606e-05	2.14013e-05	2.07949e-05	0	2.46871e-05	14.2383	0.000409933
P30159	0	0	0	0	0	0	0	0	2.97663e-06	3.74113e-05	9.84574e-06	1.81625e-05	8.55162e-05	2.01916e-05	8.96342e-06	1.38253e-05	0	2.46116e-05	14.2339	0.000409933
P30999	0	0	0	0	0	0	0	0	2.6579e-05	9.96678e-06	2.8212e-05	1.67278e-05	4.97236e-06	2.73429e-05	8.29776e-05	0	0	2.45973e-05	14.233	0.00146006
P18488	0	0	0	0	0	0	0	0	1.68021e-05	4.57829e-05	2.09127e-05	1.11306e-05	0	3.06508e-05	4.98949e-05	2.11203e-05	0	2.45368e-05	14.2295	0.00146006
P24228	0	0	0	0	0	0	0	0	1.59464e-05	3.52552e-05	1.07733e-05	2.20819e-05	6.06214e-05	1.71634e-05	8.91624e-06	2.554e-05	0	2.45372e-05	14.2295	0.000409933
P9392	0	0	0	0	0	0	0	0	2.79353e-05	7.49009e-06	1.32209e-05	3.30757e-05	0	2.16008e-05	4.39818e-05	4.8945e-05	0	2.45312e-05	14.2291	0.00146006
P1500	0	0	0	0	0	0	0	0	3.74469e-06	2.63461e-05	2.91807e-05	3.20491e-05	4.17962e-05	3.33684e-05	1.17225e-05	1.7669e-05	0	2.44846e-05	14.2264	0.000409933
P1651	0	0	0	0	0	0	0	0	2.94569e-05	2.80074e-05	1.49966e-05	2.47193e-05	3.17083e-06	3.26037e-06	4.7071e-05	4.49232e-05	0	2.44507e-05	14.2244	0.000409933
P30465	0	0	0	0	0	0	0	0	3.89957e-05	1.50594e-05	1.36469e-05	2.06877e-05	7.80714e-06	7.69226e-05	1.12176e-05	1.0821e-05	0	2.43948e-05	14.2211	0.000409933
P26255	0	0	0	0	0	0	0	0	2.54385e-05	2.01656e-05	2.95521e-05	2.38341e-05	1.84303e-05	2.52346e-05	2.11712e-05	3.12367e-05	0	2.43829e-05	14.2204	0.000409933
P30169	0	0	0	0	0	0	0	0	6.37391e-06	3.49224e-05	9.24344e-06	1.0525e-05	9.43376e-05	1.79047e-05	5.19459e-06	1.64848e-05	0	2.43733e-05	14.2198	0.000409933
P2951	0	0	0	0	0	0	0	0	1.95238e-05	3.10049e-05	1.19418e-05	1.4738e-05	4.91916e-05	3.78075e-05	1.53534e-05	1.49426e-05	0	2.43129e-05	14.2163	0.000409933
P6449	0	0	0	0	0	0	0	0	1.27798e-05	3.30012e-05	2.40949e-05	2.98809e-05	1.13989e-05	1.56126e-05	4.09287e-05	2.67409e-05	0	2.43047e-05	14.2158	0.000409933
P31516	0	0	0	0	0	0	0	0	2.15583e-05	0	5.03384e-05	1.92128e-05	1.61622e-05	2.32655e-05	4.51738e-05	1.87331e-05	0	2.43055e-05	14.2158	0.00146006
P30343	0	0	0	0	0	0	0	0	5.60382e-06	3.64902e-05	1.84965e-05	1.58283e-05	4.90369e-05	3.33287e-05	1.33285e-05	2.1265e-05	0	2.41722e-05	14.2079	0.000409933
P10555	0	0	0	0	0	0	0	0	2.88419e-05	1.39715e-05	1.90355e-05	4.19943e-05	6.46184e-06	2.6147e-05	3.20663e-05	2.46862e-05	0	2.41506e-05	14.2066	0.000409933
P30615	0	0	0	0	0	0	0	0	2.31765e-05	2.03393e-05	2.23489e-05	1.43272e-05	8.35604e-06	6.80482e-05	2.18855e-05	1.45301e-05	0	2.41265e-05	14.2051	0.000409933
P26903	0	0	0	0	0	0	0	0	3.48187e-05	2.13307e-05	1.74473e-05	2.65818e-05	2.45837e-05	4.08137e-05	1.05629e-05	1.67497e-05	0	2.4111e-05	14.2042	0.000409933
P16004	0	0	0	0	0	0	0	0	2.06126e-05	1.35729e-05	2.53494e-05	2.13269e-05	1.53801e-05	1.68464e-05	4.36631e-05	3.57763e-05	0	2.40659e-05	14.2015	0.000409933
P10863	0	0	0	0	0	0	0	0	1.62006e-05	2.84498e-05	1.67059e-05	2.189e-05	2.51958e-05	5.06382e-05	2.12799e-05	1.17047e-05	0	2.40081e-05	14.1981	0.000409933
P23425	0	0	0	0	0	0	0	0	1.31947e-05	3.06084e-05	1.08295e-05	4.57325e-05	1.86006e-05	3.19565e-05	2.15447e-05	1.92167e-05	0	2.39604e-05	14.1952	0.000409933
P29486	0	0	0	0	0	0	0	0	3.16932e-05	2.34305e-05	2.36213e-05	1.51096e-05	5.77612e-05	1.33667e-05	1.36064e-05	1.28931e-05	0	2.39353e-05	14.1937	0.000409933
P19924	0	0	0	0	0	0	0	0	1.98262e-05	1.36429e-05	2.05635e-05	1.93833e-05	2.22101e-05	3.14338e-05	2.02215e-05	4.40562e-05	0	2.39172e-05	14.1926	0.000409933
P3262	0	0	0	0	0	0	0	0	3.68281e-05	2.77732e-05	2.77313e-05	4.97491e-06	2.73509e-05	7.81154e-06	4.39433e-05	1.4356e-05	0	2.38461e-05	14.1883	0.000409933
P29975	0	0	0	0	0	0	0	0	6.66064e-05	1.05327e-05	1.05151e-05	7.07678e-05	9.00437e-06	1.69599e-05	4.55942e-06	1.50974e-06	0	2.38069e-05	14.1859	0.000409933
P16227	0	0	0	0	0	0	0	0	3.16529e-05	4.298e-05	9.41222e-06	1.40419e-05	0	2.04512e-05	4.72115e-05	2.44043e-05	0	2.37693e-05	14.1836	0.00146006
P27	0	0	0	0	0	0	0	0	2.48954e-05	1.5013e-05	3.07863e-05	2.81156e-05	1.11488e-05	2.4738e-05	3.45017e-05	2.08472e-05	0	2.37558e-05	14.1828	0.000409933
P4207	0	0	0	0	0	0	0	0	2.51928e-05	2.12668e-05	2.24992e-05	2.61092e-05	2.49668e-05	3.20586e-05	1.64387e-05	1.99743e-05	0	2.35633e-05	14.1711	0.000409933
P2992	0	0	0	0	0	0	0	0	3.08242e-06	2.61013e-05	1.24431e-05	1.26796e-05	8.78896e-05	1.45645e-05	1.43899e-05	1.61634e-05	0	2.34142e-05	14.1619	0.000409933
P29556	0	0	0	0	0	0	0	0	1.46746e-05	1.63024e-05	5.85271e-05	1.7079e-05	2.67172e-06	1.45901e-05	2.26913e-05	4.04706e-05	0	2.33759e-05	14.1595	0.000409933
P25174	0	0	0	0	0	0	0	0	3.01001e-05	1.56578e-05	1.81253e-05	1.767e-05	2.74147e-05	3.22436e-05	1.99297e-05	2.57943e-05	0	2.33669e-05	14.159	0.000409933
P4460	0	0	0	0	0	0	0	0	4.17651e-05	3.12847e-05	1.53373e-05	1.60042e-05	2.86607e-05	2.19976e-05	1.44602e-05	1.71515e-05	0	2.33327e-05	14.1569	0.000409933
P6211	0	0	0	0	0	0	0	0	0	7.50514e-06	3.81617e-05	9.33738e-06	4.86516e-05	2.02184e-05	2.58994e-05	3.68854e-05	0	2.33324e-05	14.1569	0.00146006
P716	0	0	0	0	0	0	0	0	2.22268e-05	2.29888e-05	1.1722e-05	2.94526e-05	4.45372e-05	3.03949e-05	7.49283e-06	1.68308e-05	0	2.32057e-05	14.149	0.000409933
P20296	0	0	0	0	0	0	0	0	2.26913e-05	2.24108e-05	2.01466e-05	2.48899e-05	1.90022e-05	2.08141e-05	2.79647e-05	2.75469e-05	0	2.31833e-05	14.1476	0.000409933
P28089	0	0	0	0	0	0	0	0	9.04809e-06	2.52163e-05	7.10322e-06	3.51023e-05	3.27949e-05	2.05678e-05	2.54774e-05	2.96983e-05	0	2.3126e-05	14.144	0.000409933
P29174	0	0	0	0	0	0	0	0	0	5.01058e-05	0	6.45077e-06	0.000100233	1.39693e-05	0	1.4024e-05	0	2.30979e-05	14.1423	0.012777
P11828	0	0	0	0	0	0	0	0	3.62155e-05	3.39878e-05	2.68232e-05	2.5225e-05	1.31312e-05	7.7109e-06	2.01282e-05	2.12502e-05	0	2.3059e-05	14.1399	0.000409933
P7958	0	0	0	0	0	0	0	0	2.41322e-05	1.52045e-05	3.49634e-05	2.1994e-05	6.0979e-06	1.46118e-05	3.85936e-05	2.8627e-05	0	2.3028e-05	14.1379	0.000409933
P14565	0	0	0	0	0	0	0	0	2.56127e-05	1.18631e-05	5.27435e-05	2.33839e-05	2.26125e-06	1.31901e-05	3.23429e-05	2.27073e-05	0	2.30131e-05	14.137	0.000409933
P15879	0	0	0	0	0	0	0	0	3.73191e-05	2.30509e-05	1.23976e-05	1.5832e-05	1.85539e-06	9.58982e-06	4.90903e-05	3.43805e-05	0	2.29394e-05	14.1324	0.000409933
P28478	0	0	0	0	0	0	0	0	1.75101e-05	1.32768e-05	5.13124e-05	1.20776e-05	2.72371e-06	1.30651e-05	3.75128e-05	3.52189e-05	0	2.28372e-05	14.1259	0.000409933
P10138	0	0	0	0	0	0	0	0	2.44085e-05	1.06149e-05	1.96796e-05	3.87587e-05	7.56201e-06	2.17534e-05	2.91007e-05	3.04307e-05	0	2.27886e-05	14.1228	0.000409933
P11778	0	0	0	0	0	0	0	0	2.43065e-05	2.43019e-05	1.55707e-05	2.31246e-05	2.32524e-05	1.41134e-05	3.13764e-05	2.55839e-05	0	2.27037e-05	14.1175	0.000409933
P10660	0	0	0	0	0	0	0	0	2.36836e-05	1.79128e-05	2.01441e-05	2.40809e-05	4.46988e-06	2.29566e-05	4.08946e-05	2.69536e-05	0	2.2637e-05	14.1132	0.000409933
P16027	0	0	0	0	0	0	0	0	2.58345e-05	2.7088e-05	1.50414e-05	1.94066e-05	3.16186e-05	3.95478e-05	1.35721e-05	8.83141e-06	0	2.26176e-05	14.112	0.000409933
P30838	0	0	0	0	0	0	0	0	0	0	4.11268e-05	2.71028e-05	7.72172e-06	0	3.1573e-05	7.31697e-05	0	2.25868e-05	14.11	0.012777
P9694	0	0	0	0	0	0	0	0	1.8319e-05	2.21842e-05	3.24151e-05	2.40371e-05	1.40868e-06	1.45789e-05	3.40683e-05	3.35702e-05	0	2.25727e-05	14.1091	0.000409933
P21974	0	0	0	0	0	0	0	0	1.70867e-05	2.34878e-05	8.88258e-06	2.04238e-05	1.16374e-05	3.22464e-05	3.64628e-05	2.99883e-05	0	2.2527e-05	14.1062	0.000409933
P12038	0	0	0	0	0	0	0	0	3.64323e-05	1.35829e-05	2.28802e-05	1.92582e-05	0	1.60358e-05	3.98407e-05	3.21332e-05	0	2.25204e-05	14.1058	0.00146006
P3992	0	0	0	0	0	0	0	0	7.80482e-06	1.1831e-05	2.05752e-05	8.91646e-06	5.23651e-05	5.13409e-05	1.57462e-05	1.15604e-05	0	2.25175e-05	14.1056	0.000409933
P10514	0	0	0	0	0	0	0	0	1.83244e-05	2.82075e-05	3.12852e-05	1.70835e-05	1.11673e-05	1.13726e-05	4.61209e-05	1.4509e-05	0	2.22588e-05	14.0889	0.000409933
P31239	0	0	0	0	0	0	0	0	1.12634e-05	1.6508e-05	1.83469e-05	2.60471e-05	2.26277e-05	4.1322e-05	1.15238e-05	3.00736e-05	0	2.2214e-05	14.086	0.000409933
P1435	0	0	0	0	0	0	0	0	0	8.76772e-06	3.87398e-05	2.87755e-05	1.40564e-05	5.66395e-05	1.67632e-05	1.37043e-05	0	2.21808e-05	14.0838	0.00146006
P23507	0	0	0	0	0	0	0	0	2.09085e-05	2.30474e-05	1.15151e-05	1.71583e-05	1.34636e-05	2.30352e-05	4.50684e-05	2.31355e-05	0	2.21665e-05	14.0829	0.000409933
P29054	0	0	0	0	0	0	0	0	7.05214e-05	2.19046e-05	1.31624e-05	3.24002e-05	1.06017e-05	1.21609e-05	6.98659e-06	9.04259e-06	0	2.20975e-05	14.0784	0.000409933
P13759	0	0	0	0	0	0	0	0	2.80175e-05	1.72294e-05	3.83935e-05	1.08496e-05	1.32233e-05	2.58097e-05	2.00906e-05	2.26043e-05	0	2.20272e-05	14.0738	0.000409933
P9979	0	0	0	0	0	0	0	0	3.40308e-05	1.68571e-05	1.80085e-05	3.35136e-05	2.09466e-05	2.99363e-05	1.07941e-05	1.19545e-05	0	2.20052e-05	14.0724	0.000409933
P30754	0	0	0	0	0	0	0	0	1.73417e-05	2.00073e-05	1.91334e-05	3.26518e-05	1.64517e-05	2.09853e-05	2.93423e-05	1.98351e-05	0	2.19686e-05	14.07	0.000409933
P19583	0	0	0	0	0	0	0	0	1.45855e-05	2.83535e-05	2.26445e-05	1.57158e-05	3.82249e-05	3.99172e-05	9.08266e-06	7.05442e-06	0	2.19473e-05	14.0686	0.000409933
P2045	0	0	0	0	0	0	0	0	4.3414e-05	1.52169e-05	7.40673e-06	3.87152e-05	2.03835e-05	3.05573e-05	1.30415e-05	6.72251e-06	0	2.19322e-05	14.0676	0.000409933
P20503	0	0	0	0	0	0	0	0	7.19753e-06	4.4841e-05	2.99808e-05	1.71808e-05	1.73586e-05	3.42799e-05	2.39653e-05	0	0	2.18505e-05	14.0622	0.00146006
P3865	0	0	0	0	0	0	0	0	2.7667e-07	1.48888e-05	4.5194e-05	6.95198e-06	7.05605e-05	8.10589e-06	1.05044e-05	1.81456e-05	0	2.18285e-05	14.0607	0.000409933
P15267	0	0	0	0	0	0	0	0	3.12922e-05	5.94552e-06	0	5.50454e-05	0	2.25181e-05	1.26669e-05	4.68636e-05	0	2.17915e-05	14.0583	0.0045693
P11054	0	0	0	0	0	0	0	0	2.34685e-05	2.65672e-05	2.47133e-05	1.51088e-05	1.89656e-05	1.60663e-05	2.69159e-05	2.2359e-05	0	2.17706e-05	14.0569	0.000409933
P28160	0	0	0	0	0	0	0	0	7.93048e-05	1.57964e-05	0	4.34723e-05	1.01207e-05	1.53734e-05	9.95e-06	0	0	2.17522e-05	14.0557	0.0045693
P14165	0	0	0	0	0	0	0	0	2.91917e-06	1.27844e-05	5.45155e-05	2.72154e-05	1.52788e-06	7.99597e-06	3.30928e-05	3.37699e-05	0	2.17276e-05	14.0541	0.000409933
P2585	0	0	0	0	0	0	0	0	5.39883e-06	2.39189e-05	2.49308e-05	2.04024e-05	5.11477e-05	1.72865e-05	1.42258e-05	1.55491e-05	0	2.16075e-05	14.0461	0.000409933
P14285	0	0	0	0	0	0	0	0	6.71182e-06	2.35998e-05	4.86744e-05	2.34498e-05	1.29098e-05	1.32542e-05	1.66283e-05	2.75132e-05	0	2.15927e-05	14.0451	0.000409933
P13030	0	0	0	0	0	0	0	0	2.1726e-05	1.19979e-05	4.57002e-05	1.85824e-05	2.06274e-06	1.05934e-05	3.70543e-05	2.46927e-05	0	2.15512e-05	14.0423	0.000409933
P24835	0	0	0	0	0	0	0	0	2.04196e-05	3.32685e-05	1.90325e-05	1.45983e-05	3.31171e-05	1.7968e-05	9.09933e-06	2.46967e-05	0	2.1525e-05	14.0405	0.000409933
P10791	0	0	0	0	0	0	0	0	1.37859e-05	1.37037e-05	1.86616e-05	8.33076e-06	1.22626e-05	6.18683e-05	2.55188e-05	1.68056e-05	0	2.13671e-05	14.0299	0.000409933
P3717	0	0	0	0	0	0	0	0	0	2.72828e-05	7.6427e-06	3.27671e-05	4.76912e-05	3.44611e-05	1.07989e-05	9.51322e-06	0	2.12696e-05	14.0233	0.00146006
P1837	0	0	0	0	0	0	0	0	5.61653e-06	1.77743e-05	1.54413e-05	1.97017e-05	2.34541e-05	6.37002e-05	9.69991e-06	1.45975e-05	0	2.12482e-05	14.0219	0.000409933
P12581	0	0	0	0	0	0	0	0	2.47628e-05	1.09439e-05	3.15585e-05	1.05667e-05	0	1.11372e-05	4.17033e-05	3.89395e-05	0	2.12015e-05	14.0187	0.00146006
P15743	0	0	0	0	0	0	0	0	2.78304e-06	2.24202e-05	1.69671e-05	2.84862e-05	3.61783e-05	1.5472e-05	1.7356e-05	2.97357e-05	0	2.11748e-05	14.0169	0.000409933
P28942	0	0	0	0	0	0	0	0	2.39876e-05	7.60369e-06	3.3432e-05	0	1.83076e-05	8.20653e-05	0	3.61707e-06	0	2.11267e-05	14.0136	0.0045693
P21295	0	0	0	0	0	0	0	0	2.27495e-05	3.52395e-05	0	3.08363e-05	3.05066e-05	0	2.7342e-05	2.20994e-05	0	2.10967e-05	14.0115	0.0045693
P6362	0	0	0	0	0	0	0	0	1.21727e-05	2.72537e-05	1.69786e-05	3.26994e-05	2.91746e-05	7.82196e-06	2.69191e-05	1.42913e-05	0	2.09139e-05	13.999	0.000409933
P930	0	0	0	0	0	0	0	0	5.30602e-05	1.65758e-05	1.20349e-05	2.77323e-05	1.80352e-05	2.31612e-05	1.06543e-05	6.04789e-06	0	2.09127e-05	13.9989	0.000409933
P173	0	0	0	0	0	0	0	0	9.63582e-06	2.19686e-05	3.39429e-05	2.52756e-05	1.49177e-05	1.55095e-05	1.78567e-05	2.73768e-05	0	2.08105e-05	13.9918	0.000409933
P16231	0	0	0	0	0	0	0	0	2.30998e-05	2.14912e-05	1.1328e-05	2.2845e-05	2.69194e-05	4.01525e-05	8.24245e-06	1.20724e-05	0	2.07688e-05	13.989	0.000409933
P1394	0	0	0	0	0	0	0	0	2.48133e-05	2.6305e-05	1.75354e-05	1.07145e-05	2.47737e-05	8.7033e-06	2.15965e-05	3.16295e-05	0	2.07589e-05	13.9883	0.000409933
P276	0	0	0	0	0	0	0	0	2.59087e-05	1.92003e-05	2.30061e-05	1.58059e-05	6.01519e-06	1.84178e-05	3.2226e-05	2.5417e-05	0	2.07496e-05	13.9876	0.000409933
P29178	0	0	0	0	0	0	0	0	6.05847e-06	3.15503e-05	2.17301e-05	2.68611e-05	4.51525e-06	6.10527e-06	4.64014e-05	2.25419e-05	0	2.07205e-05	13.9856	0.000409933
P6193	0	0	0	0	0	0	0	0	0	4.42e-08	3.1201e-08	3.71016e-05	8.97131e-05	0	2.00117e-05	1.8802e-05	0	2.0713e-05	13.9851	0.0045693
P10641	0	0	0	0	0	0	0	0	1.97953e-05	1.71702e-05	1.3389e-05	2.13528e-05	2.14723e-05	1.34404e-05	2.97665e-05	2.92733e-05	0	2.07075e-05	13.9847	0.000409933
P25947	0	0	0	0	0	0	0	0	3.55434e-06	1.34138e-05	1.36287e-05	2.45112e-05	7.44106e-05	1.74077e-05	1.4608e-05	3.58445e-06	0	2.06398e-05	13.98	0.000409933
P21133	0	0	0	0	0	0	0	0	1.07555e-05	1.50671e-05	3.53053e-05	3.1411e-05	3.4144e-05	1.38204e-05	0	2.36364e-05	0	2.05175e-05	13.9714	0.00146006
P4710	0	0	0	0	0	0	0	0	1.83203e-05	1.42168e-05	1.75529e-05	2.65293e-05	3.10492e-05	1.71709e-05	2.40043e-05	1.49796e-05	0	2.04779e-05	13.9686	0.000409933
P12396	0	0	0	0	0	0	0	0	4.53208e-05	8.30254e-06	8.29201e-06	1.84027e-05	5.77225e-05	1.27634e-05	5.59269e-06	6.9416e-06	0	2.04173e-05	13.9643	0.000409933
P14581	0	0	0	0	0	0	0	0	6.8853e-06	2.38216e-05	2.6267e-05	2.28445e-05	3.36483e-05	2.26103e-05	6.28394e-06	2.09424e-05	0	2.04129e-05	13.964	0.000409933
P26282	0	0	0	0	0	0	0	0	3.93401e-05	1.46063e-05	9.69227e-06	3.60664e-05	4.69174e-06	2.32479e-05	1.8495e-05	1.66773e-05	0	2.03521e-05	13.9597	0.000409933
P15931	0	0	0	0	0	0	0	0	2.69107e-05	1.93538e-05	4.84296e-06	2.76172e-05	2.88125e-05	4.10648e-05	8.43383e-06	5.74231e-06	0	2.03472e-05	13.9594	0.000409933
P11712	0	0	0	0	0	0	0	0	2.01935e-05	1.2019e-05	2.28124e-05	2.107e-05	1.12934e-05	3.49286e-05	2.28461e-05	1.75895e-05	0	2.03441e-05	13.9591	0.000409933
P12275	0	0	0	0	0	0	0	0	6.77443e-06	2.78454e-05	1.63256e-05	2.26368e-05	3.83483e-05	1.77241e-05	1.74852e-05	1.54098e-05	0	2.03187e-05	13.9573	0.000409933
P11292	0	0	0	0	0	0	0	0	2.5238e-05	2.10965e-05	1.11963e-05	2.05876e-05	1.96913e-05	1.32516e-05	2.91861e-05	2.17499e-05	0	2.02497e-05	13.9524	0.000409933
P15618	0	0	0	0	0	0	0	0	5.301e-06	2.45142e-05	1.41706e-05	1.67217e-05	2.43322e-05	1.21771e-05	3.02937e-05	3.41588e-05	0	2.02087e-05	13.9495	0.000409933
P13672	0	0	0	0	0	0	0	0	2.4104e-05	1.50182e-05	2.59685e-05	2.66238e-05	1.36394e-05	2.03098e-05	1.5206e-05	2.05384e-05	0	2.0176e-05	13.9472	0.000409933
P18480	0	0	0	0	0	0	0	0	0	4.60164e-05	6.38588e-06	0	9.71158e-05	1.16666e-05	0	0	0	2.01481e-05	13.9452	0.0324742
P7380	0	0	0	0	0	0	0	0	3.34309e-05	1.31155e-05	1.39769e-05	3.27682e-05	1.91482e-05	2.84907e-05	8.31226e-06	1.18007e-05	0	2.01304e-05	13.9439	0.000409933
P9607	0	0	0	0	0	0	0	0	2.24655e-05	1.26878e-05	2.81116e-05	1.88309e-05	1.84944e-06	8.66388e-06	3.74682e-05	3.09554e-05	0	2.01291e-05	13.9438	0.000409933
P20832	0	0	0	0	0	0	0	0	1.83429e-05	2.24391e-05	1.88183e-05	1.64097e-05	0	3.11948e-05	3.52296e-05	1.84264e-05	0	2.01076e-05	13.9423	0.00146006
P24698	0	0	0	0	0	0	0	0	6.14252e-06	2.34792e-05	3.22811e-05	1.42667e-05	2.14025e-05	1.45462e-05	2.74001e-05	2.09732e-05	0	2.00614e-05	13.939	0.000409933
P19490	0	0	0	0	0	0	0	0	2.42826e-05	2.26445e-05	7.95229e-06	2.57497e-05	1.8053e-05	4.01025e-05	1.09108e-05	1.02435e-05	0	1.99924e-05	13.934	0.000409933
P5458	0	0	0	0	0	0	0	0	0	7.61916e-06	5.86628e-06	0	0.000123684	3.13072e-07	0	2.23004e-05	0	1.99729e-05	13.9326	0.012777
P20192	0	0	0	0	0	0	0	0	1.06604e-05	2.76554e-05	3.3385e-05	2.11298e-05	2.14464e-05	1.69155e-05	1.22564e-05	1.62775e-05	0	1.99658e-05	13.9321	0.000409933
P19698	0	0	0	0	0	0	0	0	1.34793e-05	2.30052e-05	1.79383e-05	2.27325e-05	3.72471e-06	6.28872e-05	6.53754e-06	8.70811e-06	0	1.98766e-05	13.9256	0.000409933
P7074	0	0	0	0	0	0	0	0	2.25769e-05	2.91881e-05	7.43341e-06	1.50668e-05	3.15795e-05	3.20393e-05	1.13431e-05	8.77259e-06	0	1.975e-05	13.9164	0.000409933
P15565	0	0	0	0	0	0	0	0	2.68576e-05	1.9588e-05	8.26829e-06	1.85723e-05	5.38579e-05	2.47636e-05	3.45175e-06	2.37789e-06	0	1.97172e-05	13.914	0.000409933
P11	0	0	0	0	0	0	0	0	2.44716e-05	1.52655e-05	1.51206e-05	2.63696e-05	1.41991e-05	2.76278e-05	2.09255e-05	1.36635e-05	0	1.97054e-05	13.9131	0.000409933
P30862	0	0	0	0	0	0	0	0	3.91468e-05	0	2.1848e-05	3.08655e-05	6.18641e-06	2.35567e-05	2.20031e-05	1.30107e-05	0	1.95772e-05	13.9037	0.00146006
P17922	0	0	0	0	0	0	0	0	1.29374e-05	2.32601e-05	2.62854e-05	7.51394e-06	9.04423e-06	1.08325e-05	3.98638e-05	2.64167e-05	0	1.95193e-05	13.8994	0.000409933
P12556	0	0	0	0	0	0	0	0	1.71994e-05	1.41761e-05	1.35402e-05	1.65194e-05	1.50417e-05	1.50762e-05	3.70163e-05	2.73271e-05	0	1.9487e-05	13.897	0.000409933
P25318	0	0	0	0	0	0	0	0	1.30507e-05	1.82568e-05	3.8646e-05	1.57322e-05	8.82753e-06	1.40885e-05	1.99488e-05	2.71852e-05	0	1.9467e-05	13.8956	0.000409933
P4074	0	0	0	0	0	0	0	0	2.80484e-05	2.18876e-05	6.47897e-06	2.77732e-05	3.86859e-05	4.51748e-06	9.12658e-06	1.91527e-05	0	1.94589e-05	13.895	0.000409933
P29164	0	0	0	0	0	0	0	0	4.37713e-05	1.20429e-05	9.17489e-06	1.93903e-05	1.84553e-05	2.84001e-05	1.17167e-05	1.20282e-05	0	1.93725e-05	13.8885	0.000409933
P4335	0	0	0	0	0	0	0	0	2.78856e-05	1.85566e-05	1.43566e-05	2.14424e-05	2.70073e-05	1.87461e-05	1.15009e-05	1.5162e-05	0	1.93322e-05	13.8855	0.000409933
P31319	0	0	0	0	0	0	0	0	1.5271e-05	1.15512e-05	3.67224e-05	2.40008e-05	3.17529e-06	0	2.90624e-05	3.4697e-05	0	1.931e-05	13.8839	0.00146006
P1241	0	0	0	0	0	0	0	0	1.8348e-05	1.54267e-05	9.72797e-06	1.41064e-05	7.28005e-06	8.05494e-05	8.3111e-06	0	0	1.92187e-05	13.877	0.00146006
P10026	0	0	0	0	0	0	0	0	2.40483e-05	1.75707e-05	1.95222e-05	2.3576e-05	1.50127e-05	2.76177e-05	1.33094e-05	1.30775e-05	0	1.92168e-05	13.8769	0.000409933
P12158	0	0	0	0	0	0	0	0	2.26373e-05	2.18815e-05	1.86277e-05	2.35956e-05	4.37314e-06	1.45945e-05	1.88394e-05	2.90742e-05	0	1.92029e-05	13.8759	0.000409933
P16797	0	0	0	0	0	0	0	0	1.88972e-05	2.77111e-05	6.18819e-06	1.95342e-05	2.28948e-05	3.76089e-05	1.06268e-05	9.83111e-06	0	1.91615e-05	13.8727	0.000409933
P11989	0	0	0	0	0	0	0	0	3.82588e-05	1.46006e-05	1.4818e-05	2.34143e-05	1.20978e-05	1.80036e-05	1.8797e-05	1.32833e-05	0	1.91592e-05	13.8726	0.000409933
P29534	0	0	0	0	0	0	0	0	9.9314e-06	3.18455e-05	3.50029e-05	9.34143e-06	1.66801e-05	2.96945e-05	2.04723e-05	0	0	1.9121e-05	13.8697	0.00146006
P11966	0	0	0	0	0	0	0	0	1.45178e-05	2.21617e-05	1.22882e-05	2.49688e-05	2.65855e-05	1.61449e-05	2.09841e-05	1.49919e-05	0	1.90804e-05	13.8666	0.000409933
P16727	0	0	0	0	0	0	0	0	1.45806e-05	1.15751e-05	1.70124e-05	3.15295e-05	4.03389e-05	2.00489e-05	4.54445e-06	1.28904e-05	0	1.9065e-05	13.8655	0.000409933
P29386	0	0	0	0	0	0	0	0	3.37023e-05	4.4431e-05	9.44253e-06	3.1886e-05	1.00858e-05	1.71344e-05	5.80126e-06	0	0	1.90604e-05	13.8651	0.00146006
P3137	0	0	0	0	0	0	0	0	1.78244e-05	2.3442e-05	1.09435e-05	1.30565e-05	1.35298e-05	4.75393e-05	9.47481e-06	1.66398e-05	0	1.90563e-05	13.8648	0.000409933
P30682	0	0	0	0	0	0	0	0	2.12832e-05	2.43285e-05	3.40063e-06	1.31061e-05	3.6382e-05	3.72972e-05	8.11301e-06	8.54295e-06	0	1.90567e-05	13.8648	0.000409933
P20968	0	0	0	0	0	0	0	0	6.10629e-06	3.97188e-06	1.67317e-05	4.60276e-05	1.31751e-05	2.82765e-05	1.84198e-05	1.94156e-05	0	1.90156e-05	13.8617	0.000409933
P25025	0	0	0	0	0	0	0	0	2.87618e-05	1.68993e-05	1.72272e-05	2.02112e-05	1.80993e-05	2.36256e-05	1.06383e-05	1.66496e-05	0	1.9014e-05	13.8616	0.000409933
P26602	0	0	0	0	0	0	0	0	1.7996e-05	1.26053e-05	1.53279e-05	2.0329e-05	1.16865e-05	2.37838e-05	2.98473e-05	1.97112e-05	0	1.89109e-05	13.8537	0.000409933
P16301	0	0	0	0	0	0	0	0	1.1169e-05	2.27057e-05	3.02175e-05	1.71773e-05	2.39169e-05	2.08469e-05	5.36347e-06	1.94708e-05	0	1.88584e-05	13.8497	0.000409933
P30416	0	0	0	0	0	0	0	0	1.58031e-05	2.54948e-05	1.28211e-05	1.83703e-05	4.01956e-05	2.99917e-05	0	7.93194e-06	0	1.88261e-05	13.8473	0.00146006
P15625	0	0	0	0	0	0	0	0	2.78235e-05	1.2584e-05	1.50256e-05	1.96047e-05	1.87084e-05	3.6139e-05	7.28292e-06	1.3434e-05	0	1.88253e-05	13.8472	0.000409933
P1406	0	0	0	0	0	0	0	0	5.14218e-06	1.95499e-05	1.36069e-05	1.39473e-05	5.60254e-05	1.65644e-05	1.11826e-05	1.4493e-05	0	1.8814e-05	13.8463	0.000409933
P4534	0	0	0	0	0	0	0	0	3.13505e-05	2.11324e-05	2.3645e-06	3.03115e-05	3.0086e-05	1.43878e-05	3.72387e-06	1.6724e-05	0	1.87601e-05	13.8422	0.000409933
P18824	0	0	0	0	0	0	0	0	2.21551e-05	2.09831e-05	1.85494e-05	1.41268e-05	1.23467e-05	2.82869e-05	1.42881e-05	1.92644e-05	0	1.87501e-05	13.8414	0.000409933
P7369	0	0	0	0	0	0	0	0	7.81233e-05	1.04458e-05	4.66236e-06	3.43435e-05	0	1.16636e-05	9.86612e-06	8.3705e-07	0	1.87427e-05	13.8409	0.00146006
P23771	0	0	0	0	0	0	0	0	5.11467e-06	1.7722e-05	0	2.62524e-05	1.34345e-05	2.52403e-05	2.89605e-05	3.29416e-05	0	1.87083e-05	13.8382	0.00146006
P24986	0	0	0	0	0	0	0	0	5.94357e-06	2.33161e-05	1.13933e-05	1.78713e-05	4.90579e-05	1.94495e-05	1.10086e-05	1.12356e-05	0	1.86595e-05	13.8344	0.000409933
P140	0	0	0	0	0	0	0	0	6.08646e-06	2.0282e-08	3.01956e-05	2.1746e-05	3.01924e-05	2.79672e-05	0	3.25279e-05	0	1.8592e-05	13.8292	0.00146006
P4423	0	0	0	0	0	0	0	0	3.86474e-05	2.27527e-05	1.16586e-05	2.22303e-05	3.06967e-05	8.24639e-06	1.12652e-05	3.1707e-06	0	1.85835e-05	13.8286	0.000409933
P3396	0	0	0	0	0	0	0	0	2.50909e-05	2.02983e-05	1.5405e-05	1.40763e-05	2.2415e-05	2.17274e-05	1.58943e-05	1.35096e-05	0	1.85521e-05	13.8261	0.000409933
P6904	0	0	0	0	0	0	0	0	1.31543e-05	1.69921e-05	1.5614e-05	2.11156e-05	3.04859e-05	2.11931e-05	1.30259e-05	1.67872e-05	0	1.8546e-05	13.8256	0.000409933
P2283	0	0	0	0	0	0	0	0	3.30007e-05	1.59534e-05	1.19197e-05	3.02487e-05	9.12045e-06	2.20555e-05	1.60233e-05	9.66417e-06	0	1.84982e-05	13.8219	0.000409933
P1612	0	0	0	0	0	0	0	0	1.84597e-05	2.85634e-05	1.67791e-05	1.1314e-05	2.28805e-05	5.02773e-06	1.45963e-05	3.00615e-05	0	1.84603e-05	13.819	0.000409933
P14808	0	0	0	0	0	0	0	0	1.1884e-05	2.08793e-05	3.7148e-05	4.97695e-06	0	1.36326e-05	3.94487e-05	1.90571e-05	0	1.83783e-05	13.8125	0.00146006
P19418	0	0	0	0	0	0	0	0	5.77431e-05	1.04316e-05	6.68675e-06	3.68611e-05	7.08746e-06	1.41266e-05	6.76237e-06	7.12147e-06	0	1.83526e-05	13.8105	0.000409933
P9388	0	0	0	0	0	0	0	0	1.21126e-05	1.78253e-05	2.62079e-05	1.61841e-05	2.25469e-06	8.98918e-06	3.28843e-05	3.03016e-05	0	1.8345e-05	13.8099	0.000409933
P24500	0	0	0	0	0	0	0	0	5.04026e-05	9.96351e-06	0	3.94901e-05	2.17585e-05	3.25364e-06	2.1772e-05	0	0	1.833e-05	13.8087	0.0045693
P637	0	0	0	0	0	0	0	0	9.68703e-06	2.19085e-05	1.33909e-05	1.35316e-05	3.07913e-05	3.25863e-05	7.83948e-06	1.66391e-05	0	1.82968e-05	13.8061	0.000409933
P10119	0	0	0	0	0	0	0	0	2.36257e-05	1.80194e-05	1.94794e-05	1.91713e-05	1.78293e-05	2.03982e-05	9.79028e-06	1.73387e-05	0	1.82065e-05	13.799	0.000409933
P3780	0	0	0	0	0	0	0	0	4.80251e-05	1.31986e-05	5.2441e-06	2.82722e-05	1.49637e-05	1.82488e-05	6.52317e-06	1.08448e-05	0	1.8165e-05	13.7957	0.000409933
P5631	0	0	0	0	0	0	0	0	0	2.19712e-05	2.16982e-05	2.94689e-05	3.29212e-05	1.58502e-05	4.84674e-06	1.85208e-05	0	1.81597e-05	13.7953	0.00146006
P5920	0	0	0	0	0	0	0	0	7.75312e-05	6.73081e-06	7.69345e-06	2.66111e-05	9.60059e-07	1.5777e-05	6.80939e-06	2.89343e-06	0	1.81258e-05	13.7926	0.000409933
P15454	0	0	0	0	0	0	0	0	8.47013e-06	2.13076e-05	7.93237e-06	1.72489e-05	2.89531e-05	4.44434e-05	3.39932e-06	1.30137e-05	0	1.80961e-05	13.7902	0.000409933
P9722	0	0	0	0	0	0	0	0	2.22379e-05	2.20316e-05	1.59202e-05	1.91724e-05	2.18227e-05	2.72202e-05	5.0747e-06	1.12535e-05	0	1.80917e-05	13.7899	0.000409933
P6046	0	0	0	0	0	0	0	0	3.93218e-06	2.7904e-05	2.99476e-05	9.96806e-06	7.82873e-06	1.79129e-05	2.5991e-05	2.12457e-05	0	1.80913e-05	13.7898	0.000409933
P24695	0	0	0	0	0	0	0	0	6.30272e-06	2.35135e-05	6.52999e-06	2.65304e-05	3.59234e-05	2.47151e-05	1.16362e-05	9.54365e-06	0	1.80869e-05	13.7895	0.000409933
P4559	0	0	0	0	0	0	0	0	3.52698e-05	1.52434e-05	7.60848e-06	2.02592e-05	2.28043e-05	2.96765e-05	9.23753e-06	4.58849e-06	0	1.8086e-05	13.7894	0.000409933
P2154	0	0	0	0	0	0	0	0	2.16052e-05	1.9488e-05	2.1439e-05	2.0973e-05	1.16745e-05	2.09838e-05	1.08431e-05	1.75928e-05	0	1.80749e-05	13.7885	0.000409933
P16274	0	0	0	0	0	0	0	0	1.37084e-05	1.10357e-05	3.38711e-05	1.47603e-05	2.35006e-05	1.65307e-05	6.07615e-06	2.50872e-05	0	1.80713e-05	13.7882	0.000409933
P24876	0	0	0	0	0	0	0	0	2.69799e-05	1.60816e-05	2.27567e-05	1.50837e-05	4.01118e-06	8.24124e-06	2.70854e-05	2.42013e-05	0	1.80551e-05	13.7869	0.000409933
P7345	0	0	0	0	0	0	0	0	6.12252e-05	1.21651e-05	1.08008e-05	3.73404e-05	5.39416e-06	1.24681e-05	0	4.06832e-06	0	1.79328e-05	13.7771	0.00146006
P723	0	0	0	0	0	0	0	0	3.50164e-05	1.54604e-05	1.38847e-05	2.84419e-05	1.32505e-05	2.69815e-05	3.193e-06	6.80459e-06	0	1.78791e-05	13.7728	0.000409933
P18165	0	0	0	0	0	0	0	0	2.20628e-05	2.65308e-05	1.47399e-05	1.94512e-05	1.81032e-05	2.44091e-05	7.20833e-06	1.02261e-05	0	1.78414e-05	13.7698	0.000409933
P18877	0	0	0	0	0	0	0	0	1.22453e-05	1.99545e-05	2.57535e-05	2.49733e-05	1.77645e-05	7.12322e-06	1.73811e-05	1.75046e-05	0	1.78375e-05	13.7694	0.000409933
P22946	0	0	0	0	0	0	0	0	2.818e-05	1.1355e-05	2.97107e-05	1.52265e-05	6.97813e-06	1.34377e-05	1.591e-05	2.1902e-05	0	1.78375e-05	13.7694	0.000409933
P29076	0	0	0	0	0	0	0	0	2.56636e-05	3.06866e-05	1.90709e-05	1.24864e-05	1.29339e-05	1.21588e-05	8.50136e-06	2.11232e-05	0	1.78281e-05	13.7687	0.000409933
P14129	0	0	0	0	0	0	0	0	5.43659e-06	2.20968e-05	3.96731e-05	2.02521e-05	0	1.44859e-05	2.5683e-05	1.48233e-05	0	1.78063e-05	13.7669	0.00146006
P2513	0	0	0	0	0	0	0	0	1.78855e-05	2.50589e-05	1.50111e-05	1.37095e-05	2.16989e-05	4.18769e-05	4.06775e-06	2.73596e-06	0	1.77556e-05	13.7628	0.000409933
P19045	0	0	0	0	0	0	0	0	1.53396e-05	1.14835e-05	3.26514e-05	1.24181e-05	1.96657e-06	8.44335e-06	3.17033e-05	2.79188e-05	0	1.77406e-05	13.7616	0.000409933
P11822	0	0	0	0	0	0	0	0	2.05446e-05	2.35767e-05	1.89521e-05	1.57988e-05	3.44455e-06	1.74399e-05	2.33695e-05	1.84317e-05	0	1.76947e-05	13.7578	0.000409933
P31150	0	0	0	0	0	0	0	0	2.54066e-05	3.60827e-06	1.22356e-05	8.77393e-06	4.24582e-06	1.36097e-05	3.49378e-05	3.84609e-05	0	1.76598e-05	13.755	0.000409933
P3204	0	0	0	0	0	0	0	0	1.64214e-05	9.322e-06	1.71752e-05	2.9625e-05	1.61739e-05	2.63767e-05	7.46498e-06	1.82715e-05	0	1.76038e-05	13.7504	0.000409933
P2131	0	0	0	0	0	0	0	0	2.72623e-05	2.16345e-05	1.0821e-05	2.49532e-05	1.90772e-05	3.23576e-05	0	4.5268e-06	0	1.75791e-05	13.7484	0.00146006
P1190	0	0	0	0	0	0	0	0	2.49491e-05	2.05931e-05	1.07555e-05	1.53122e-05	4.58929e-05	1.06191e-05	2.85886e-06	9.64562e-06	0	1.75783e-05	13.7483	0.000409933
P3873	0	0	0	0	0	0	0	0	1.72747e-05	2.23586e-05	2.22733e-05	1.30185e-05	1.31301e-05	1.40283e-05	1.84764e-05	1.98928e-05	0	1.75566e-05	13.7465	0.000409933
P10570	0	0	0	0	0	0	0	0	1.18333e-05	2.03767e-05	2.55416e-05	2.35966e-05	0	1.43508e-05	2.51122e-05	1.93702e-05	0	1.75227e-05	13.7438	0.00146006
P29481	0	0	0	0	0	0	0	0	1.44087e-05	1.92813e-05	2.68467e-05	2.07746e-05	0	9.5539e-07	2.91867e-05	2.87156e-05	0	1.75211e-05	13.7436	0.00146006
P11753	0	0	0	0	0	0	0	0	7.91401e-06	1.90794e-05	1.68282e-05	2.18412e-05	2.12844e-05	2.7616e-05	9.07909e-06	1.57619e-05	0	1.74255e-05	13.7357	0.000409933
P1875	0	0	0	0	0	0	0	0	1.19727e-05	2.05906e-05	2.16941e-05	1.47852e-05	2.28332e-05	1.89623e-05	1.55802e-05	1.25849e-05	0	1.73754e-05	13.7316	0.000409933
P11515	0	0	0	0	0	0	0	0	1.22209e-05	3.13161e-05	1.34959e-06	1.93789e-05	4.60612e-05	1.1593e-05	4.09151e-06	1.26872e-05	0	1.73373e-05	13.7284	0.000409933
P15457	0	0	0	0	0	0	0	0	1.25997e-05	1.95873e-05	7.48886e-06	1.12406e-05	3.72962e-05	3.08207e-05	5.81632e-06	1.3639e-05	0	1.73111e-05	13.7262	0.000409933
P29755	0	0	0	0	0	0	0	0	1.49739e-05	4.43474e-06	1.6923e-05	4.23531e-05	3.88684e-06	1.32021e-05	2.34339e-05	1.92136e-05	0	1.73026e-05	13.7255	0.000409933
P10115	0	0	0	0	0	0	0	0	1.69527e-05	1.82487e-05	2.94393e-05	1.72309e-05	1.12028e-05	8.63164e-06	1.27646e-05	2.39427e-05	0	1.73017e-05	13.7254	0.000409933
P10913	0	0	0	0	0	0	0	0	2.49592e-05	2.23101e-05	1.3351e-05	1.86159e-05	9.51326e-06	7.25346e-06	1.12069e-05	3.10992e-05	0	1.72886e-05	13.7244	0.000409933
P20169	0	0	0	0	0	0	0	0	1.81154e-05	1.72883e-05	2.6351e-05	1.61737e-05	1.35667e-05	1.57679e-05	1.59787e-05	1.48447e-05	0	1.72608e-05	13.722	0.000409933
P21299	0	0	0	0	0	0	0	0	1.62684e-05	1.30774e-05	6.78745e-06	2.2794e-05	3.27334e-05	3.134e-05	7.15807e-06	7.87043e-06	0	1.72537e-05	13.7214	0.000409933
P24189	0	0	0	0	0	0	0	0	6.19871e-06	2.46207e-05	1.39973e-05	1.75762e-05	3.84714e-05	2.50009e-05	3.664e-06	8.49526e-06	0	1.72531e-05	13.7214	0.000409933
P31224	0	0	0	0	0	0	0	0	8.37846e-06	4.99143e-06	1.52544e-05	2.06374e-05	3.0849e-05	2.16394e-05	1.07705e-05	2.51461e-05	0	1.72083e-05	13.7176	0.000409933
P1076	0	0	0	0	0	0	0	0	1.8664e-05	1.00951e-05	1.56425e-05	2.24577e-05	1.36807e-05	3.49572e-05	1.1757e-05	1.03999e-05	0	1.72067e-05	13.7175	0.000409933
P29625	0	0	0	0	0	0	0	0	1.22883e-07	8.99307e-06	6.03013e-05	0	3.01481e-05	1.56775e-06	0	3.63896e-05	0	1.71903e-05	13.7161	0.0045693
P5054	0	0	0	0	0	0	0	0	2.78984e-05	6.87101e-06	3.43284e-05	1.09135e-05	0	1.65406e-05	3.18409e-05	8.86383e-06	0	1.71571e-05	13.7133	0.00146006
P14891	0	0	0	0	0	0	0	0	1.83968e-05	1.679e-05	2.52639e-05	1.29372e-05	1.86452e-06	1.10085e-05	2.59888e-05	2.47868e-05	0	1.71296e-05	13.711	0.000409933
P27009	0	0	0	0	0	0	0	0	5.78781e-05	1.4996e-05	5.75513e-06	1.73409e-05	1.8114e-05	2.27916e-05	0	0	0	1.71095e-05	13.7093	0.0045693
P11453	0	0	0	0	0	0	0	0	2.61826e-05	1.91247e-05	0	4.09016e-05	2.98359e-05	9.30215e-06	9.41627e-06	1.88051e-06	0	1.70805e-05	13.7069	0.00146006
P12106	0	0	0	0	0	0	0	0	0	3.19945e-05	2.55419e-05	1.67697e-05	1.39566e-05	0	0	4.83444e-05	0	1.70759e-05	13.7065	0.012777
P22548	0	0	0	0	0	0	0	0	1.36281e-05	2.43335e-05	1.17201e-05	1.75567e-05	1.61992e-05	1.75617e-05	2.46219e-05	1.08474e-05	0	1.70586e-05	13.705	0.000409933
P3660	0	0	0	0	0	0	0	0	1.56492e-05	1.62023e-05	2.68548e-05	1.72739e-05	3.32322e-06	8.64976e-06	1.81736e-05	2.99545e-05	0	1.70102e-05	13.7009	0.000409933
P30412	0	0	0	0	0	0	0	0	3.81369e-05	1.62411e-05	3.42544e-06	1.26304e-05	2.08403e-05	4.44587e-05	0	0	0	1.69666e-05	13.6972	0.0045693
P16335	0	0	0	0	0	0	0	0	1.72582e-05	8.76131e-06	6.21361e-06	2.88795e-05	2.65197e-05	2.20583e-05	7.85632e-06	1.75304e-05	0	1.68847e-05	13.6902	0.000409933
P18105	0	0	0	0	0	0	0	0	9.47961e-06	1.52531e-05	2.37915e-05	2.37041e-05	3.60056e-05	4.41485e-06	6.54472e-06	1.5204e-05	0	1.67997e-05	13.683	0.000409933
P29734	0	0	0	0	0	0	0	0	1.28691e-05	1.24464e-05	1.34898e-05	6.25258e-06	4.25819e-06	5.59367e-05	2.592e-05	3.16129e-06	0	1.67918e-05	13.6823	0.000409933
P25648	0	0	0	0	0	0	0	0	1.46749e-05	3.87391e-05	2.5356e-06	0	3.04927e-05	0	3.50547e-05	1.2593e-05	0	1.67613e-05	13.6797	0.0045693
P9220	0	0	0	0	0	0	0	0	2.40171e-05	0	3.68929e-05	2.25938e-05	8.3478e-08	2.07747e-05	1.4211e-05	1.54015e-05	0	1.67468e-05	13.6784	0.00146006
P4558	0	0	0	0	0	0	0	0	1.01896e-05	3.16502e-05	0	2.92091e-05	3.55242e-05	1.82279e-05	0	8.88414e-06	0	1.67106e-05	13.6753	0.0045693
P11772	0	0	0	0	0	0	0	0	1.40154e-05	7.71314e-06	9.89693e-06	2.37009e-05	7.1948e-06	2.94456e-05	2.05969e-05	2.11151e-05	0	1.67098e-05	13.6752	0.000409933
P14960	0	0	0	0	0	0	0	0	1.50058e-05	1.75105e-05	1.66421e-05	2.51379e-05	9.61754e-06	1.88572e-05	1.41755e-05	1.66848e-05	0	1.67039e-05	13.6747	0.000409933
P3311	0	0	0	0	0	0	0	0	4.12763e-05	1.63846e-05	6.1438e-06	1.91876e-05	1.84019e-05	1.9125e-05	7.58614e-06	5.13598e-06	0	1.66552e-05	13.6705	0.000409933
P25989	0	0	0	0	0	0	0	0	1.71456e-05	1.68103e-05	7.886e-06	2.15208e-05	6.5019e-06	5.03546e-05	7.04961e-06	5.78672e-06	0	1.66319e-05	13.6685	0.000409933
P2605	0	0	0	0	0	0	0	0	3.78797e-05	8.77271e-06	1.08391e-05	1.52341e-05	1.13497e-05	2.2936e-05	2.01024e-05	5.9112e-06	0	1.66281e-05	13.6682	0.000409933
P6380	0	0	0	0	0	0	0	0	2.83365e-05	1.8663e-05	1.1913e-05	1.59948e-05	9.62301e-06	1.41443e-05	2.09238e-05	1.34202e-05	0	1.66273e-05	13.6681	0.000409933
P2723	0	0	0	0	0	0	0	0	1.52497e-05	7.57924e-06	2.72387e-05	1.3948e-05	6.04737e-06	2.01921e-05	2.29657e-05	1.97726e-05	0	1.66242e-05	13.6678	0.000409933
P24576	0	0	0	0	0	0	0	0	1.52895e-05	1.81758e-05	2.52564e-05	1.73341e-05	6.41622e-06	1.07925e-05	1.87661e-05	2.08623e-05	0	1.66116e-05	13.6667	0.000409933
P11783	0	0	0	0	0	0	0	0	2.14108e-05	8.86288e-06	1.3451e-05	1.64264e-05	5.63621e-06	8.26109e-06	3.51139e-05	2.3669e-05	0	1.66039e-05	13.6661	0.000409933
P2654	0	0	0	0	0	0	0	0	1.65703e-05	1.65976e-05	2.78469e-05	1.53051e-05	3.67142e-06	1.20979e-05	2.00842e-05	2.05281e-05	0	1.65877e-05	13.6646	0.000409933
P299	0	0	0	0	0	0	0	0	2.40205e-05	2.53637e-05	5.95317e-06	2.3592e-05	3.0692e-05	9.83952e-06	4.94084e-06	8.15568e-06	0	1.65697e-05	13.6631	0.000409933
P23660	0	0	0	0	0	0	0	0	1.64388e-05	4.97599e-06	3.28035e-05	2.34795e-05	0	0	4.01529e-05	1.46853e-05	0	1.6567e-05	13.6628	0.0045693
P26088	0	0	0	0	0	0	0	0	2.45955e-05	1.82979e-05	5.30712e-06	1.73601e-05	1.41227e-05	3.05379e-05	1.05236e-05	1.1736e-05	0	1.65601e-05	13.6622	0.000409933
P1310	0	0	0	0	0	0	0	0	1.4199e-05	1.41674e-05	2.14276e-05	1.01956e-05	2.43324e-05	2.52559e-05	9.45715e-06	1.34228e-05	0	1.65572e-05	13.662	0.000409933
P8321	0	0	0	0	0	0	0	0	1.42779e-05	1.34345e-05	1.39629e-05	1.45392e-05	9.11502e-06	3.57346e-05	1.71351e-05	1.40878e-05	0	1.65359e-05	13.6601	0.000409933
P9818	0	0	0	0	0	0	0	0	3.0386e-05	2.6229e-05	1.1198e-05	1.01196e-05	7.18227e-06	0	2.4046e-05	2.30452e-05	0	1.65258e-05	13.6592	0.00146006
P26246	0	0	0	0	0	0	0	0	2.42187e-05	1.41606e-05	4.63243e-06	2.85339e-05	1.8862e-05	2.83588e-05	1.16142e-05	1.52072e-06	0	1.64877e-05	13.6559	0.000409933
P1381	0	0	0	0	0	0	0	0	1.26864e-05	3.9165e-05	0	8.84537e-07	4.12596e-05	1.86428e-05	0	1.9127e-05	0	1.64707e-05	13.6544	0.0045693
P23795	0	0	0	0	0	0	0	0	2.27143e-05	2.43705e-05	7.59383e-06	1.70025e-05	9.64833e-06	1.68721e-05	2.09143e-05	1.25887e-05	0	1.64631e-05	13.6538	0.000409933
P25439	0	0	0	0	0	0	0	0	6.44373e-05	1.50229e-05	0	0	2.9895e-05	4.83356e-06	1.72519e-05	0	0	1.64301e-05	13.6509	0.012777
P25088	0	0	0	0	0	0	0	0	1.44963e-05	1.81798e-05	1.68785e-05	2.73632e-05	1.58389e-05	1.87149e-05	9.49466e-06	1.04661e-05	0	1.6429e-05	13.6508	0.000409933
P23390	0	0	0	0	0	0	0	0	1.62221e-05	1.18122e-05	4.04164e-05	1.27098e-05	9.31189e-06	0	2.28682e-05	1.80559e-05	0	1.64246e-05	13.6504	0.00146006
P10683	0	0	0	0	0	0	0	0	9.96922e-06	2.96377e-05	2.87141e-06	9.19793e-06	3.52746e-05	2.66802e-05	5.74983e-06	1.17902e-05	0	1.63964e-05	13.6479	0.000409933
P15709	0	0	0	0	0	0	0	0	2.26848e-05	1.93644e-05	5.03316e-06	3.15776e-05	2.83857e-05	1.77139e-05	6.30782e-06	0	0	1.63834e-05	13.6468	0.00146006
P2380	0	0	0	0	0	0	0	0	1.47945e-05	1.8835e-05	1.80553e-05	2.65107e-05	1.30638e-05	1.7957e-05	9.87944e-06	1.16678e-05	0	1.63454e-05	13.6434	0.000409933
P6070	0	0	0	0	0	0	0	0	2.20633e-05	1.31077e-05	5.12519e-06	1.71813e-05	8.42179e-06	1.1375e-05	2.79361e-05	2.55084e-05	0	1.63398e-05	13.6429	0.000409933
P4761	0	0	0	0	0	0	0	0	1.49825e-05	2.39416e-05	9.62504e-06	2.73048e-05	1.33604e-05	2.0517e-05	7.1966e-06	1.37217e-05	0	1.63312e-05	13.6422	0.000409933
P22442	0	0	0	0	0	0	0	0	1.02246e-05	1.39279e-05	1.80158e-05	1.13221e-05	1.31499e-05	1.31001e-05	2.40984e-05	2.67706e-05	0	1.63262e-05	13.6417	0.000409933
P24577	0	0	0	0	0	0	0	0	6.27114e-05	7.55861e-06	2.7011e-06	3.44882e-05	4.85352e-06	1.28269e-05	5.46535e-06	0	0	1.63256e-05	13.6417	0.00146006
P30262	0	0	0	0	0	0	0	0	4.92764e-06	1.72384e-05	2.6918e-05	0	3.43884e-05	7.83809e-06	1.99497e-05	1.93499e-05	0	1.63263e-05	13.6417	0.00146006
P7266	0	0	0	0	0	0	0	0	4.65067e-05	1.14546e-05	4.08126e-06	4.88718e-05	3.26414e-06	1.08104e-05	5.50532e-06	0	0	1.63118e-05	13.6404	0.00146006
P5539	0	0	0	0	0	0	0	0	0	2.43788e-05	0	2.77985e-07	8.36813e-05	2.21018e-05	0	0	0	1.6305e-05	13.6398	0.0324742
P31009	0	0	0	0	0	0	0	0	0	2.61031e-05	2.86112e-05	1.92771e-05	0	1.10012e-05	2.3067e-05	2.23602e-05	0	1.63025e-05	13.6396	0.0045693
P27353	0	0	0	0	0	0	0	0	6.47509e-05	1.22737e-05	5.9483e-06	3.31698e-05	0	7.05595e-06	7.06227e-06	0	0	1.62826e-05	13.6379	0.0045693
P10790	0	0	0	0	0	0	0	0	1.9789e-05	2.45707e-05	1.18164e-05	1.74204e-05	1.94248e-05	2.11138e-05	5.98598e-06	1.00082e-05	0	1.62662e-05	13.6364	0.000409933
P24283	0	0	0	0	0	0	0	0	3.40103e-05	1.39613e-05	7.49975e-06	1.94322e-05	1.51579e-05	2.87273e-05	6.32258e-06	5.02007e-06	0	1.62664e-05	13.6364	0.000409933
P1784	0	0	0	0	0	0	0	0	2.71249e-05	1.53617e-05	1.03264e-05	1.48739e-05	1.12352e-05	1.77262e-05	1.96193e-05	1.38312e-05	0	1.62623e-05	13.6361	0.000409933
P18512	0	0	0	0	0	0	0	0	7.0133e-06	2.17606e-05	3.22845e-06	8.36183e-06	4.44413e-05	2.56052e-05	2.72724e-06	1.66256e-05	0	1.62204e-05	13.6323	0.000409933
P1457	0	0	0	0	0	0	0	0	2.52014e-05	1.03019e-05	1.37617e-05	3.5779e-05	4.90691e-06	2.57236e-05	8.4204e-06	5.61464e-06	0	1.62137e-05	13.6317	0.000409933
P29354	0	0	0	0	0	0	0	0	6.67131e-06	2.29331e-05	3.33312e-05	0	2.05428e-06	2.18477e-05	2.86236e-05	1.40991e-05	0	1.6195e-05	13.6301	0.00146006
P29564	0	0	0	0	0	0	0	0	2.45909e-05	1.69245e-05	2.71866e-05	1.74242e-05	0	7.11295e-06	2.33626e-05	1.29431e-05	0	1.61931e-05	13.6299	0.00146006
P10322	0	0	0	0	0	0	0	0	1.70477e-05	1.84816e-05	1.61106e-05	1.79033e-05	1.66039e-05	6.87397e-06	2.00933e-05	1.63819e-05	0	1.61871e-05	13.6294	0.000409933
P775	0	0	0	0	0	0	0	0	1.2098e-05	2.0057e-05	1.60553e-05	1.89384e-05	1.06608e-05	1.16871e-05	1.48791e-05	2.49955e-05	0	1.61714e-05	13.628	0.000409933
P11701	0	0	0	0	0	0	0	0	2.40349e-05	1.92577e-05	1.28422e-05	8.4615e-06	1.8314e-05	7.52382e-06	2.22687e-05	1.65565e-05	0	1.61574e-05	13.6267	0.000409933
P23326	0	0	0	0	0	0	0	0	3.40179e-05	1.2067e-05	5.65175e-06	4.20883e-06	1.33021e-05	2.73614e-05	2.79306e-05	4.3347e-06	0	1.61093e-05	13.6224	0.000409933
P17775	0	0	0	0	0	0	0	0	9.17695e-06	1.82444e-05	1.06242e-05	1.86524e-05	3.03267e-05	1.71364e-05	1.07491e-05	1.37295e-05	0	1.608e-05	13.6198	0.000409933
P15061	0	0	0	0	0	0	0	0	2.6836e-05	1.58072e-05	7.41566e-06	1.65954e-05	1.71661e-05	2.38921e-05	8.19772e-06	1.25706e-05	0	1.60601e-05	13.618	0.000409933
P25047	0	0	0	0	0	0	0	0	2.02895e-05	1.0258e-05	1.14929e-05	1.37805e-05	1.75292e-05	2.77129e-05	1.28196e-05	1.45649e-05	0	1.60559e-05	13.6176	0.000409933
P8681	0	0	0	0	0	0	0	0	1.41139e-05	1.88975e-05	1.26336e-05	2.51942e-05	1.61855e-05	2.9492e-05	8.28245e-06	3.54593e-06	0	1.60431e-05	13.6165	0.000409933
P27466	0	0	0	0	0	0	0	0	8.90227e-06	2.42701e-05	3.42448e-05	9.04704e-06	4.11226e-06	3.92173e-06	7.82902e-06	3.58633e-05	0	1.60238e-05	13.6147	0.000409933
P10994	0	0	0	0	0	0	0	0	9.32316e-06	9.02886e-06	3.77882e-05	1.69118e-05	7.14822e-06	9.54624e-06	1.67573e-05	2.1668e-05	0	1.60215e-05	13.6145	0.000409933
P16192	0	0	0	0	0	0	0	0	1.96272e-05	1.94558e-05	6.9557e-06	1.42623e-05	2.01302e-05	2.42368e-05	8.44217e-06	1.4634e-05	0	1.5968e-05	13.6097	0.000409933
P19697	0	0	0	0	0	0	0	0	1.14153e-05	2.12054e-05	1.0071e-05	2.0319e-05	7.28499e-06	1.00728e-05	1.57764e-05	3.15842e-05	0	1.59661e-05	13.6095	0.000409933
P3544	0	0	0	0	0	0	0	0	4.61512e-06	1.39463e-05	5.55546e-06	1.28317e-05	4.28355e-05	2.63818e-05	1.02674e-05	1.1264e-05	0	1.59621e-05	13.6092	0.000409933
P1070	0	0	0	0	0	0	0	0	1.81746e-05	1.24823e-05	2.14062e-05	1.64554e-05	4.45169e-06	2.1946e-05	1.62393e-05	1.60969e-05	0	1.59066e-05	13.6042	0.000409933
P19590	0	0	0	0	0	0	0	0	3.96241e-05	3.18128e-05	1.07878e-05	2.19848e-05	1.38597e-05	0	4.76202e-06	4.42092e-06	0	1.59065e-05	13.6042	0.00146006
P16289	0	0	0	0	0	0	0	0	1.55536e-05	9.8288e-06	2.3738e-05	1.32139e-05	3.47512e-06	1.12849e-05	2.66666e-05	2.34767e-05	0	1.59047e-05	13.604	0.000409933
P6668	0	0	0	0	0	0	0	0	1.06552e-05	2.20361e-05	8.03228e-06	2.00195e-05	7.40832e-06	1.2009e-05	2.39765e-05	2.29844e-05	0	1.58902e-05	13.6027	0.000409933
P10122	0	0	0	0	0	0	0	0	2.37212e-05	5.81915e-06	7.79599e-06	2.28e-05	6.58644e-06	9.89102e-06	3.60975e-05	1.36712e-05	0	1.57978e-05	13.5943	0.000409933
P16626	0	0	0	0	0	0	0	0	1.09657e-05	1.74515e-05	1.67103e-05	1.71386e-05	8.52839e-06	7.96067e-06	2.79031e-05	1.9443e-05	0	1.57627e-05	13.591	0.000409933
P278	0	0	0	0	0	0	0	0	2.41047e-05	1.71917e-05	1.70494e-05	1.27882e-05	1.56452e-05	9.06929e-06	1.23686e-05	1.74222e-05	0	1.57049e-05	13.5857	0.000409933
P26303	0	0	0	0	0	0	0	0	2.03812e-07	2.87874e-05	1.88701e-05	1.65589e-05	2.24656e-05	2.0416e-05	1.61204e-05	2.16133e-06	0	1.56979e-05	13.5851	0.000409933
P29969	0	0	0	0	0	0	0	0	1.07709e-05	8.80486e-06	0	4.53723e-05	7.83246e-06	2.15139e-05	1.88777e-05	1.22039e-05	0	1.5672e-05	13.5827	0.00146006
P19494	0	0	0	0	0	0	0	0	3.22011e-05	7.78204e-06	7.79099e-06	2.93031e-05	5.18304e-06	1.98149e-05	7.22318e-06	1.58737e-05	0	1.56465e-05	13.5804	0.000409933
P11904	0	0	0	0	0	0	0	0	4.86259e-05	6.27629e-06	5.319e-06	3.57648e-05	2.69326e-06	1.69613e-05	6.07836e-06	3.21154e-06	0	1.56163e-05	13.5776	0.000409933
P10043	0	0	0	0	0	0	0	0	9.68936e-06	2.13709e-05	1.92297e-05	1.64209e-05	2.02667e-05	1.09562e-05	1.72909e-05	9.64682e-06	0	1.56089e-05	13.5769	0.000409933
P6897	0	0	0	0	0	0	0	0	9.68136e-06	1.48443e-05	1.04393e-05	2.85339e-05	2.17093e-05	1.1594e-05	1.05593e-05	1.74431e-05	0	1.56006e-05	13.5761	0.000409933
P11954	0	0	0	0	0	0	0	0	2.20297e-05	1.42312e-05	1.04165e-05	1.67687e-05	1.2635e-05	2.38496e-05	1.3963e-05	1.07351e-05	0	1.55786e-05	13.5741	0.000409933
P29064	0	0	0	0	0	0	0	0	4.70852e-05	1.42255e-05	1.7932e-06	3.72539e-05	4.54731e-06	1.40671e-05	3.07004e-06	2.52928e-06	0	1.55714e-05	13.5734	0.000409933
P21348	0	0	0	0	0	0	0	0	1.04138e-05	4.12717e-05	3.77446e-06	8.36886e-06	4.45456e-05	0	4.1292e-06	1.1972e-05	0	1.55595e-05	13.5723	0.00146006
P16705	0	0	0	0	0	0	0	0	2.07071e-05	1.33403e-05	1.08986e-05	2.34767e-05	1.58671e-05	1.43388e-05	1.22225e-05	1.33784e-05	0	1.55287e-05	13.5695	0.000409933
P25054	0	0	0	0	0	0	0	0	1.39128e-05	2.13736e-05	7.48126e-06	2.56744e-05	1.77197e-05	2.90275e-05	3.06025e-06	5.48382e-06	0	1.54667e-05	13.5637	0.000409933
P24879	0	0	0	0	0	0	0	0	9.33649e-06	1.47696e-05	2.07728e-05	1.66768e-05	1.307e-05	1.9344e-05	1.71168e-05	1.21936e-05	0	1.541e-05	13.5584	0.000409933
P5425	0	0	0	0	0	0	1.5237e-08	0	0	3.33038e-05	2.38693e-05	2.58731e-05	1.46829e-05	3.10998e-05	2.97142e-05	2.50815e-05	1.90462e-09	2.29531e-05	13.5569	0.00245523
P29533	0	0	0	0	0	0	0	0	0	7.44408e-06	3.61093e-05	3.07771e-05	1.21809e-05	3.31103e-05	3.52752e-06	0	0	1.53936e-05	13.5569	0.0045693
P18299	0	0	0	0	0	0	0	0	1.02433e-05	1.5997e-05	1.45208e-05	1.63597e-05	1.59566e-05	8.94164e-06	2.35059e-05	1.75095e-05	0	1.53793e-05	13.5555	0.000409933
P25324	0	0	0	0	0	0	0	0	2.72939e-05	5.32572e-06	1.26274e-05	4.99879e-06	3.254e-05	2.37348e-05	3.3275e-06	1.30494e-05	0	1.53622e-05	13.5539	0.000409933
P30948	0	0	0	0	0	0	0	0	2.02698e-05	0	1.9566e-05	2.07783e-05	3.99071e-06	1.61287e-05	3.15597e-05	1.05648e-05	0	1.53573e-05	13.5535	0.00146006
P13701	0	0	0	0	0	0	0	0	1.73328e-05	1.54341e-05	1.23463e-05	2.00326e-05	1.12994e-05	1.26609e-05	1.56112e-05	1.7546e-05	0	1.52829e-05	13.5464	0.000409933
P18266	0	0	0	0	0	0	0	0	0	3.69054e-05	0	0	6.67103e-05	1.02459e-05	8.32547e-06	0	0	1.52734e-05	13.5456	0.0324742
[truncated: 18,557 more rows]

## Sheet: LW
Phage	LW1 (weaned piglets)	LW2 (weaned piglets)	LW3 (weaned piglets)	LW4 (weaned piglets)	LW5 (weaned piglets)	LW6 (weaned piglets)	LW7 (weaned piglets)	LW8 (weaned piglets)	LW1 (finishing pigs)	LW2 (finishing pigs)	LW3 (finishing pigs)	LW4 (finishing pigs)	LW5 (finishing pigs)	LW6 (finishing pigs)	LW7 (finishing pigs)	LW8 (finishing pigs)	LW (weaned piglets)_mean	LW (finishing pigs)_mean	log2 (fold change)	p value
[truncated: 19,012 more rows]

[truncated: 4 more sheets: SZL, CM, HM, NX]
