# Supplementary material for: Characterizing the gut phageome and phage-borne antimicrobial resistance genes in pigs
Source: Microbiome. 2024 Jun 5;12:102. doi: 10.1186/s40168-024-01818-9 (PMC11151549; doi:10.1186/s40168-024-01818-9)
Supplement: Supplementary file 3 — Additional file 2: Data S1 Detailed information for comparing the abundances of gut phages between weaned piglets and finishing pigs [file 40168_2024_1818_MOESM2_ESM.xlsx]

## Sheet: DLY
KOs	DLY1 (weaned piglets)	DLY2 (weaned piglets)	DLY3 (weaned piglets)	DLY4 (weaned piglets)	DLY5 (weaned piglets)	DLY6 (weaned piglets)	DLY7 (weaned piglets)	DLY8 (weaned piglets)	DLY1 (finishing pigs)	DLY2 (finishing pigs)	DLY3 (finishing pigs)	DLY4 (finishing pigs)	DLY5 (finishing pigs)	DLY6 (finishing pigs)	DLY7 (finishing pigs)	DLY8 (finishing pigs)	DLY (weaned piglets)_mean	DLY (finishing pigs)_mean	log2 (fold change)	p value
K01847	0	0.0002292	0	0	0	0	0	0	0.00114943	0.000840572	0.000280426	0.000295508	0.000545703	0.000304321	0.00151668	0.000604595	2.865e-05	0.000692154	4.5945	0.000553535
K01802	0	0	0	0	0	0	0	0.000237925	0.000574713	0.000560381	0.000560852	0.000295508	0.000272851	0.000912964	0.000505561	0.00151149	2.97407e-05	0.00064929	4.4484	0.000553535
K07096	0	0	0	0	0	0	0	0	0.000574713	0.000560381	0.000560852	0	0.000272851	0	0.000758342	0.000906892	0	0.000454254	4.0305	0.0045693
K08218	0	0	0	0	0	0.00022237	0	0	0.000862069	0.000560381	0.000280426	0.000295508	0.000545703	0	0	0.000604595	2.77963e-05	0.000393585	3.8237	0.0092178
K09013	0	0	0	0	0	0	0	0	0	0.000280191	0.000560852	0	0.000818554	0.000304321	0.000505561	0.000604595	0	0.000384259	3.7891	0.0045693
K01736	0	0.0002292	0	0	0	0	0	0	0	0.000560381	0.000280426	0.000295508	0.000272851	0.000608643	0.000758342	0.000302297	2.865e-05	0.000384806	3.7475	0.00245523
K13819	0	0	0	0	0	0	0	0.000237925	0.000574713	0.000560381	0.000280426	0	0.000272851	0.000608643	0.000252781	0.000604595	2.97407e-05	0.000394299	3.7288	0.00245523
K10797	0	0	0	0	0	0	0	0	0.000287356	0.000280191	0	0.000591017	0.000272851	0.000304321	0.000758342	0.000302297	0	0.000349547	3.6525	0.00146006
K00864	0	0.0002292	0	0	0	0	0	0	0.000574713	0.000280191	0.000841279	0	0.000545703	0.000304321	0.000252781	0	2.865e-05	0.000349873	3.6102	0.0092178
K02474	0	0	0	0	0	0	0	0.000237925	0.000862069	0.000280191	0	0.000591017	0.000272851	0.000304321	0.000252781	0.000302297	2.97407e-05	0.000358191	3.5902	0.00245523
K21470	0	0	0	0.000244379	0	0	0	0	0.000574713	0.000280191	0	0.000591017	0.000545703	0.000304321	0	0.000604595	3.05474e-05	0.000362567	3.5691	0.0092178
K00929	0	0	0	0	0	0	0	0.000237925	0	0.000560381	0	0.000295508	0.000545703	0.000608643	0.000505561	0.000302297	2.97407e-05	0.000352262	3.5661	0.0092178
K13001	0	0	0	0	0	0	0	0	0	0.000280191	0.000280426	0	0.000818554	0.000912964	0	0.000302297	0	0.000324304	3.5444	0.012777
K00836	0	0	0	0	0	0	0	0	0.000574713	0.000280191	0	0	0.000272851	0.000608643	0.000758342	0	0	0.000311842	3.4879	0.012777
K13745	0	0	0	0	0	0	0	0	0.000574713	0.000280191	0	0	0.000272851	0.000608643	0.000758342	0	0	0.000311842	3.4879	0.012777
K02687	0	0	0.000259134	0	0	0	0	0	0	0.000280191	0.000280426	0	0.000272851	0.000608643	0.000505561	0.000906892	3.23918e-05	0.000356821	3.4615	0.0092178
K02805	0.000223764	0	0	0	0	0	0	0	0	0.000280191	0	0.000886525	0.000272851	0	0.000505561	0.000302297	2.79705e-05	0.000280928	3.3282	0.0298407
K09015	0	0	0	0	0	0	0	0	0	0.000280191	0.000280426	0	0.000545703	0.000304321	0.000505561	0.000302297	0	0.000277312	3.3185	0.0045693
K03150	0	0	0	0	0	0	0.000235905	0	0	0.000840572	0	0.000295508	0.000545703	0.000304321	0	0.000302297	2.94881e-05	0.00028605	3.2781	0.0298407
K00104	0	0	0	0.000244379	0	0.00022237	0	0	0.000287356	0.000560381	0.000560852	0.000591017	0.000545703	0.000608643	0.000758342	0.000604595	5.83437e-05	0.000564611	3.2746	0.000681956
K01079	0	0	0	0	0	0	0	0	0	0	0	0.000591017	0.000272851	0.000608643	0	0.000604595	0	0.000259638	3.2235	0.0324742
K16701	0	0	0	0	0	0	0	0	0	0	0.000280426	0.000295508	0	0.000608643	0.000252781	0.000604595	0	0.000255244	3.1989	0.012777
K08138	0	0	0	0	0	0	0	0	0	0.000280191	0	0.000886525	0	0.000608643	0.000252781	0	0	0.000253517	3.1891	0.0324742
K04761	0	0	0	0	0	0	0	0	0	0.000840572	0.000280426	0.000295508	0	0	0	0.000604595	0	0.000252638	3.1841	0.0324742
K01895	0	0	0	0	0	0	0	0	0	0	0	0.000295508	0	0.000608643	0.000505561	0.000604595	0	0.000251788	3.1792	0.0324742
K00573	0	0	0	0	0	0	0	0.000237925	0.000574713	0	0	0.000591017	0.000272851	0.000304321	0.000252781	0	2.97407e-05	0.00024946	3.0683	0.0298407
K03772	0	0	0	0	0	0	0	0	0	0.000280191	0.000280426	0.000295508	0.000272851	0	0.000252781	0.000302297	0	0.000210507	2.9209	0.0045693
K07115	0	0	0	0	0	0	0	0	0	0.000280191	0.000560852	0.000295508	0.000272851	0	0.000252781	0	0	0.000207773	2.902	0.012777
K03073	0	0	0	0	0	0.00022237	0	0	0.000287356	0.000280191	0.000280426	0	0	0	0.000505561	0.000302297	2.77963e-05	0.000206979	2.8965	0.0298407
K06951	0	0	0	0	0	0	0.000235905	0	0	0.000280191	0.000280426	0.000295508	0	0.000304321	0.000252781	0.000302297	2.94881e-05	0.000214441	2.8624	0.0092178
K02902	0	0	0.000259134	0	0	0.00022237	0	0	0.000574713	0.000280191	0.000841279	0	0.000272851	0.000304321	0.000252781	0.000906892	6.01881e-05	0.000429128	2.8339	0.00517999
K16153	0	0.0002292	0	0	0	0	0	0.000237925	0.000574713	0	0.000280426	0.000886525	0.000545703	0.000608643	0	0.000302297	5.83907e-05	0.000399788	2.7754	0.0158729
K01878	0	0	0	0	0	0	0	0	0.000574713	0.000280191	0	0	0	0.000304321	0	0.000302297	0	0.00018269	2.7164	0.0324742
K19237	0	0	0	0	0	0	0	0	0.000287356	0	0	0.000591017	0.000272851	0	0	0.000302297	0	0.00018169	2.7085	0.0324742
K07404	0	0	0.000259134	0	0	0	0	0	0	0.000280191	0.000280426	0.000295508	0.000272851	0.000304321	0.000252781	0	3.23918e-05	0.00021076	2.7019	0.0128413
K01271	0	0	0	0	0	0	0	0	0	0.000560381	0.000280426	0.000295508	0	0	0	0.000302297	0	0.000179827	2.6936	0.0324742
K01560	0	0	0	0	0	0	0	0	0.000287356	0.000280191	0	0.000295508	0	0.000304321	0.000252781	0	0	0.00017752	2.675	0.012777
K18954	0	0	0	0	0	0	0	0	0.000574713	0.000280191	0	0.000295508	0	0	0.000252781	0	0	0.000175399	2.6577	0.0324742
K19883	0	0	0	0	0	0	0	0	0.000287356	0.000280191	0.000560852	0	0.000272851	0	0	0	0	0.000175156	2.6557	0.0324742
K03503	0	0	0.000259134	0	0	0	0	0.000237925	0.000287356	0.000280191	0.000280426	0.000295508	0.000545703	0.000608643	0.000505561	0.000302297	6.21325e-05	0.000388211	2.6434	0.000681956
K12506	0	0	0	0	0	0	0	0	0.000287356	0.000280191	0	0	0	0	0.000505561	0.000302297	0	0.000171926	2.6288	0.0324742
K06398	0.000223764	0.0002292	0	0	0	0	0	0	0.000287356	0.000280191	0	0.000591017	0.000818554	0	0.000505561	0.000302297	5.66205e-05	0.000348122	2.6202	0.0158729
K00817	0	0.0004584	0	0	0.000238777	0	0	0.000475851	0.000862069	0.000560381	0.000841279	0.000886525	0.000818554	0.000608643	0.00151668	0.000906892	0.000146629	0.000875128	2.5773	0.000785338
K02114	0	0	0	0	0.000238777	0	0	0	0	0.000280191	0.000280426	0	0.000272851	0	0.000252781	0.000302297	2.98472e-05	0.000173568	2.5398	0.0298407
K20866	0	0.0002292	0	0.000244379	0	0	0	0	0.000574713	0.000280191	0	0	0.000272851	0.000304321	0.00101112	0.000302297	5.91974e-05	0.000343187	2.5354	0.0158729
K01676	0.000223764	0	0	0	0	0.00022237	0	0	0.000287356	0.000280191	0.000560852	0.000295508	0.000272851	0.000304321	0.000252781	0.000302297	5.57668e-05	0.00031952	2.5184	0.000681956
K06985	0	0	0	0	0	0.00022237	0.000235905	0	0.000574713	0.000840572	0	0.000295508	0.000272851	0.000304321	0.000252781	0	5.72844e-05	0.000317593	2.471	0.0158729
K05837	0	0.0002292	0.000259134	0	0	0	0	0.000237925	0.000574713	0.00140095	0.000560852	0.000295508	0	0.000304321	0.000505561	0.000302297	9.07825e-05	0.000493026	2.4412	0.00505274
K06997	0	0	0.000259134	0	0	0	0	0	0	0.000280191	0.000280426	0	0.000272851	0.000304321	0.000252781	0	3.23918e-05	0.000173821	2.4239	0.0402162
K03409	0	0	0	0	0	0	0	0	0	0.000280191	0	0.000295508	0	0.000304321	0	0.000302297	0	0.00014779	2.4106	0.0324742
K01879	0	0	0	0	0	0	0	0	0.000287356	0.000280191	0	0	0	0.000304321	0	0.000302297	0	0.000146771	2.4006	0.0324742
K05879	0	0	0	0	0	0	0	0	0.000287356	0.000280191	0	0	0	0.000304321	0	0.000302297	0	0.000146771	2.4006	0.0324742
K01067	0	0	0	0	0	0	0	0	0.000287356	0.000280191	0	0.000295508	0	0.000304321	0	0	0	0.000145922	2.3922	0.0324742
K19955	0.000223764	0	0	0	0	0.00022237	0	0	0.000574713	0	0.000280426	0	0.000272851	0.000608643	0.000252781	0.000302297	5.57668e-05	0.000286464	2.3609	0.0158729
K01745	0	0	0	0	0	0	0	0	0	0.000280191	0.000280426	0	0.000272851	0.000304321	0	0	0	0.000142224	2.3552	0.0324742
K03518	0	0	0	0	0	0	0	0	0	0.000280191	0.000280426	0	0.000272851	0.000304321	0	0	0	0.000142224	2.3552	0.0324742
K02913	0	0	0	0	0	0	0	0	0.000287356	0	0.000280426	0.000295508	0.000272851	0	0	0	0	0.000142018	2.3531	0.0324742
K22447	0	0	0	0	0	0	0	0	0	0.000280191	0.000280426	0	0.000272851	0	0	0.000302297	0	0.000141971	2.3526	0.0324742
K00147	0.000223764	0	0	0	0	0.00022237	0	0	0.000287356	0.000280191	0.000280426	0.000295508	0	0.000304321	0.000505561	0.000302297	5.57668e-05	0.000281958	2.338	0.00366954
K00020	0	0	0	0	0	0	0	0	0.000287356	0	0	0	0.000272851	0.000304321	0.000252781	0	0	0.000139664	2.329	0.0324742
K09787	0	0.0004584	0	0	0	0	0	0	0	0.000280191	0.000280426	0.000295508	0.000272851	0.000304321	0.000252781	0.000604595	5.73e-05	0.000286334	2.3211	0.018486
K18220	0	0	0	0	0	0	0	0	0	0	0.000280426	0	0.000272851	0.000304321	0.000252781	0	0	0.000138797	2.32	0.0324742
K02650	0.000223764	0	0	0	0.000238777	0	0.000235905	0	0	0.000280191	0.000841279	0.000591017	0.000545703	0.000304321	0	0.000604595	8.73057e-05	0.000395888	2.1809	0.0246106
K02557	0.000223764	0.0002292	0	0	0	0	0	0	0	0.000280191	0	0.000295508	0.000272851	0.000608643	0.000252781	0.000302297	5.66205e-05	0.000251534	2.1514	0.0158729
K02864	0	0.0002292	0	0	0	0.00022237	0	0	0.000287356	0.000560381	0.000280426	0.000295508	0	0	0.000252781	0.000302297	5.64463e-05	0.000247344	2.1316	0.0158729
K21686	0	0	0	0.000244379	0	0.00022237	0	0	0.000287356	0.000280191	0.000280426	0.000295508	0	0.000304321	0.000252781	0.000302297	5.83437e-05	0.00025036	2.1014	0.00366954
K03315	0	0	0	0.000244379	0	0.00022237	0	0	0.000287356	0.000560381	0.000280426	0	0	0.000304321	0.000252781	0.000302297	5.83437e-05	0.000248445	2.0903	0.0158729
K07080	0.000671291	0	0	0	0.000477555	0	0	0	0.000574713	0.000840572	0.000841279	0.000591017	0.000272851	0.000608643	0.000252781	0.000906892	0.000143606	0.000611093	2.0893	0.00824417
K01779	0	0	0	0.000244379	0	0	0.000235905	0	0.000287356	0.000280191	0.000280426	0.000295508	0.000545703	0	0	0.000302297	6.00355e-05	0.000248935	2.0519	0.0158729
K01265	0.000223764	0.0002292	0	0.000244379	0	0	0	0	0.000287356	0.000280191	0.000280426	0.000591017	0.000818554	0.000608643	0	0	8.71679e-05	0.000358273	2.0392	0.0246106
K00702	0.000223764	0.0002292	0	0.000244379	0	0	0	0	0.000574713	0.000280191	0.000560852	0.000295508	0	0.000304321	0.000505561	0.000302297	8.71679e-05	0.00035293	2.0175	0.00505274
K04486	0.000447527	0	0	0	0.000238777	0	0	0.000237925	0.000574713	0.000840572	0.000280426	0.000295508	0.000545703	0	0.000505561	0.000604595	0.000115529	0.000455885	1.9804	0.00965387
K01956	0	0	0	0	0	0.00022237	0.000235905	0.000475851	0.000574713	0.000560381	0	0.000295508	0.000818554	0.000304321	0.000758342	0.000302297	0.000116766	0.000451765	1.952	0.0131326
K07175	0.00111882	0.0002292	0.000777403	0.000733138	0.000716332	0.000889482	0.000471809	0.000237925	0.00229885	0.00280191	0.00252384	0.00295508	0.00245566	0.00213025	0.00176946	0.00272068	0.000646764	0.00245697	1.9256	0.0001554
K16214	0.000223764	0	0	0	0.000238777	0	0.000235905	0	0.000574713	0.000280191	0.000280426	0.000295508	0.000272851	0.000304321	0.000252781	0.000302297	8.73057e-05	0.000320386	1.8757	0.000785338
K06218	0.000223764	0.0002292	0	0	0	0	0.000235905	0	0	0.000280191	0.000280426	0.000295508	0.000545703	0.000608643	0.000505561	0	8.61086e-05	0.000314504	1.8688	0.0246106
K09760	0	0.0002292	0	0	0.000477555	0	0	0	0.000287356	0.000280191	0.000841279	0.000295508	0.000272851	0	0.000252781	0.000302297	8.83444e-05	0.000316533	1.8411	0.0246106
K01893	0.000671291	0	0	0.000244379	0.000477555	0.00022237	0	0	0.000574713	0.00112076	0.000560852	0.00118203	0.000545703	0.000608643	0.000252781	0.000906892	0.000201949	0.000719047	1.8321	0.00697686
K01835	0	0.0006876	0.000259134	0.000488759	0	0.00022237	0	0	0.000574713	0.000280191	0.000280426	0.00118203	0.000545703	0	0.00176946	0.00120919	0.000207233	0.000730215	1.8171	0.0376443
K00950	0.000223764	0.0002292	0	0.000244379	0	0	0.000235905	0	0.000862069	0.000280191	0.000280426	0.000886525	0	0.000304321	0	0.000604595	0.000116656	0.000402266	1.7859	0.0354886
K07238	0	0	0.000259134	0	0.000477555	0.00022237	0.000471809	0.000237925	0.000287356	0.000280191	0.00140213	0.000591017	0.00109141	0.00121729	0.000252781	0.000604595	0.000208599	0.000715845	1.7789	0.00986242
K03699	0	0	0.000259134	0	0	0.00022237	0.000235905	0.000237925	0.000287356	0	0	0.000295508	0.000545703	0.00121729	0.000505561	0.000302297	0.000119417	0.000394214	1.723	0.0354886
K12995	0	0	0	0	0.000238777	0.00022237	0	0.000237925	0.000287356	0.000560381	0.000280426	0.000295508	0.000272851	0.000608643	0	0	8.73842e-05	0.000288146	1.7214	0.0246106
K03327	0.000223764	0.0004584	0	0	0.000238777	0	0	0.000237925	0.000574713	0	0.000280426	0	0.000545703	0.00121729	0.000505561	0.000604595	0.000144858	0.000466035	1.6858	0.0460531
K01735	0.000223764	0.0002292	0	0	0.000238777	0.00022237	0	0.000237925	0.000574713	0.000280191	0.000280426	0.000591017	0.000272851	0.000608643	0.00101112	0	0.000144005	0.00045237	1.6514	0.00816798
K00876	0.000671291	0.0006876	0.000259134	0.000244379	0.000716332	0.000667111	0.000235905	0.000237925	0.00114943	0.00224152	0.00196298	0.000886525	0.00163711	0.000608643	0.00202224	0.000906892	0.00046496	0.00142692	1.6177	0.0018648
K00868	0	0	0	0.000244379	0	0.000444741	0	0.000237925	0	0.000280191	0.000280426	0.000591017	0.000272851	0.000304321	0.000505561	0.000604595	0.000115881	0.00035487	1.6147	0.0176767
K01372	0	0	0	0.000488759	0.000238777	0.00022237	0.000471809	0	0.000574713	0	0	0.000886525	0.000818554	0.000608643	0.000505561	0.000906892	0.000177714	0.000537611	1.597	0.0354886
K21573	0.000223764	0.0002292	0.000518269	0.000244379	0.000238777	0	0.000471809	0.000475851	0.00114943	0.000560381	0.000280426	0.000886525	0.000272851	0.00182593	0.00101112	0.00120919	0.000300256	0.000899481	1.5829	0.004662
K08676	0.000223764	0.0004584	0	0.000244379	0.000238777	0.00022237	0.000235905	0.000475851	0.000862069	0.000560381	0.0011217	0.00147754	0.000545703	0.000608643	0.000505561	0.000604595	0.000262431	0.000785775	1.5822	0.0001554
K01921	0.000223764	0.0002292	0	0	0.000477555	0.00022237	0	0.000475851	0.000862069	0	0.00140213	0.000591017	0.000818554	0	0.000505561	0.000604595	0.000203592	0.000597991	1.5544	0.0485974
K02622	0.000447527	0.0009168	0.000518269	0	0.000238777	0.000667111	0.000471809	0.000951701	0.00172414	0.000840572	0.00196298	0.00147754	0.00163711	0.00152161	0.00101112	0.00211608	0.0005265	0.00153639	1.545	0.000621601
K20429	0.000447527	0	0	0	0	0	0	0.000237925	0	0.000280191	0.000280426	0.000295508	0.000272851	0.000304321	0.000252781	0.000302297	8.56816e-05	0.000248547	1.5365	0.0325306
K03060	0.000223764	0	0	0.000244379	0	0	0.000235905	0	0.000287356	0.000280191	0	0.000591017	0.000272851	0.000304321	0	0.000302297	8.8006e-05	0.000254754	1.5334	0.0246106
K01081	0.000223764	0	0	0	0	0.00022237	0	0.000237925	0.000287356	0.000280191	0	0.000295508	0.000545703	0.000304321	0.000252781	0	8.55074e-05	0.000245732	1.523	0.0246106
K07386	0	0.0002292	0	0	0.000238777	0.00022237	0	0	0.000287356	0.000280191	0.000280426	0	0.000272851	0.000608643	0.000252781	0	8.62935e-05	0.000247781	1.5217	0.0246106
K19158	0	0.0002292	0	0.000244379	0.000477555	0	0.000235905	0	0.000287356	0.000560381	0.000280426	0.000591017	0.000545703	0.000304321	0.000505561	0.000302297	0.00014838	0.000422133	1.5084	0.00361949
K03524	0.000447527	0	0	0	0.00095511	0.000444741	0.000471809	0	0.000574713	0.000840572	0.000560852	0.00118203	0.00109141	0.00121729	0.000505561	0.000604595	0.000289898	0.000822127	1.5038	0.00505122
K11928	0.000447527	0	0	0	0.000477555	0	0.000471809	0.000237925	0.00114943	0.000560381	0.000841279	0.000295508	0.000545703	0.000608643	0	0.000604595	0.000204352	0.000575692	1.4942	0.016462
K03595	0	0.0002292	0.000518269	0.000244379	0.000238777	0	0.000235905	0	0.000287356	0.000560381	0.000280426	0.000591017	0.000818554	0.000912964	0.000505561	0	0.000183316	0.000494532	1.4317	0.0199312
K17103	0.000447527	0	0	0	0.000238777	0.000667111	0.000707714	0.000713776	0	0.00168114	0.000280426	0.00118203	0.000818554	0.00152161	0.00101112	0.000906892	0.000346863	0.000925222	1.4154	0.0262942
K08604	0	0.0002292	0.000259134	0.000244379	0	0.00022237	0.000235905	0.000237925	0.000574713	0.000280191	0.000280426	0.000591017	0.000272851	0.000304321	0.000252781	0.00120919	0.000178614	0.000470686	1.3979	0.00134829
K03584	0.000223764	0.0002292	0	0.000244379	0.000477555	0.000444741	0.000235905	0	0.000862069	0.000280191	0.000280426	0.000886525	0.000545703	0.000912964	0.000758342	0.000302297	0.000231943	0.000603565	1.3797	0.00736206
K01258	0.00111882	0.0006876	0.000518269	0	0.000238777	0.000667111	0.000471809	0	0.00114943	0.00112076	0.0011217	0.000886525	0.000818554	0.00182593	0.00176946	0.000906892	0.000462798	0.00119991	1.3745	0.00274173
K06374	0.000223764	0	0.000259134	0.000244379	0	0	0.000471809	0.000237925	0	0.00140095	0.000560852	0.000295508	0.000272851	0.000304321	0.000252781	0.000604595	0.000179627	0.000461483	1.3613	0.0343417
K14441	0.000447527	0	0.000259134	0	0.000238777	0.00022237	0.000235905	0.000237925	0.000574713	0.000280191	0.000560852	0.000886525	0.00109141	0.000304321	0.000505561	0	0.000205205	0.000525446	1.3565	0.0177903
K00980	0.000223764	0.0002292	0.000518269	0	0.000238777	0	0	0.000237925	0.000574713	0.000560381	0.000841279	0.000295508	0.000818554	0.000304321	0	0.000302297	0.000180992	0.000462132	1.3524	0.0199312
K01955	0	0.0002292	0.000259134	0.000244379	0	0.000444741	0.000235905	0.000713776	0.000574713	0.00112076	0	0.000591017	0.000545703	0.000912964	0.000758342	0.000906892	0.000265892	0.000676299	1.3468	0.0235359
K08301	0	0.0002292	0.000259134	0.000244379	0	0.000889482	0.000707714	0.000475851	0.000862069	0.000840572	0.000841279	0.000886525	0.00136426	0.000912964	0.000505561	0.000906892	0.00035072	0.000890015	1.3435	0.00736206
K03500	0.000223764	0.0002292	0.000518269	0.000244379	0.000238777	0.00022237	0.000235905	0.000237925	0.000287356	0.000840572	0.000280426	0.000295508	0.000545703	0.00121729	0.000758342	0.00120919	0.000268824	0.000679298	1.3374	0.0010878
K00793	0.000447527	0.0002292	0	0.000244379	0	0.00022237	0	0	0.000287356	0.000560381	0.000280426	0	0.000272851	0.000608643	0.000252781	0.000604595	0.000142935	0.000358379	1.3261	0.021911
K02356	0	0.0002292	0	0.000244379	0	0.00022237	0	0.000237925	0.000574713	0.000280191	0.000280426	0.000591017	0.000272851	0.000304321	0	0	0.000116734	0.00028794	1.3025	0.0354886
K06113	0.000447527	0.0002292	0	0.000244379	0.000238777	0.00022237	0	0	0.000287356	0.000280191	0.000280426	0.000591017	0.000272851	0.000304321	0.000758342	0.000604595	0.000172782	0.000422387	1.2896	0.00525003
K03183	0.000223764	0.0004584	0	0.000244379	0.000238777	0.00022237	0	0.000475851	0.000862069	0.000560381	0.000560852	0	0.000545703	0.000912964	0.000505561	0.000604595	0.000232943	0.000569016	1.2885	0.00986242
K11754	0.000447527	0	0.000518269	0	0.00095511	0.000889482	0.000707714	0.000713776	0.00143678	0.00168114	0.000841279	0.00177305	0.00136426	0.00121729	0.000758342	0.00120919	0.000528985	0.00128517	1.2807	0.00384992
K16328	0.000223764	0	0	0	0.000238777	0.00022237	0	0.000475851	0.000287356	0.000840572	0	0.000295508	0.000272851	0.000304321	0.000505561	0.000302297	0.000145095	0.000351058	1.2747	0.0288663
K00528	0	0	0.000259134	0.000244379	0.000238777	0.00022237	0	0	0.000287356	0.000560381	0.000280426	0.000295508	0.000272851	0	0	0.000604595	0.000120583	0.00028764	1.2542	0.0354886
K01077	0	0.0002292	0.000259134	0.000244379	0	0	0	0	0.000287356	0	0.000280426	0	0.000272851	0.000304321	0.000252781	0.000302297	9.15892e-05	0.000212504	1.2142	0.0325306
K03286	0.000671291	0.0002292	0	0.000244379	0.000238777	0	0	0.000237925	0	0.000280191	0.000841279	0.000886525	0.000272851	0.000304321	0.000505561	0.000604595	0.000202697	0.000461915	1.1883	0.0343417
K01216	0.000671291	0	0.000259134	0.000244379	0	0	0.000235905	0	0.000287356	0.000840572	0	0.000295508	0.000545703	0.000304321	0.000252781	0.000604595	0.000176339	0.000391354	1.1501	0.0485974
K02950	0.000223764	0.0002292	0.000518269	0.000488759	0.000238777	0	0.000235905	0	0.000574713	0.000280191	0.000841279	0.000295508	0.000818554	0.000912964	0.000252781	0.000302297	0.000241834	0.000534786	1.1449	0.0135185
K00609	0.000223764	0.0002292	0	0.000244379	0	0.00022237	0.000235905	0	0.000287356	0.000560381	0	0.000295508	0.000545703	0.000304321	0.000252781	0.000302297	0.000144452	0.000318543	1.1409	0.00816798
K22132	0.000447527	0.0004584	0.00103654	0.000244379	0.000238777	0.00022237	0.000471809	0.000713776	0.000574713	0.00168114	0.0011217	0.000886525	0.00136426	0.000912964	0.0012639	0.000604595	0.000479197	0.00105123	1.1334	0.004662
K07590	0.000223764	0.0002292	0.000259134	0	0.000238777	0.00022237	0	0	0.000287356	0.000280191	0.000280426	0.000295508	0.000545703	0.000304321	0.000252781	0.000302297	0.000146656	0.000318573	1.1192	0.00131538
K21636	0.00380398	0.0041256	0.000777403	0.00293255	0.00262655	0.0022237	0.00259495	0.00428266	0.00574713	0.00924629	0.00869321	0.00561466	0.00654843	0.00395618	0.00530839	0.00544135	0.00292093	0.00631946	1.1134	0.000621601
K15256	0.000223764	0	0.000259134	0	0.000238777	0.00022237	0	0.000237925	0.000287356	0.000280191	0.000280426	0.000295508	0.000818554	0.000304321	0.000252781	0	0.000147746	0.000314892	1.0917	0.0111092
K03284	0.000895055	0.0004584	0.000259134	0.000488759	0.00095511	0.00111185	0.000943619	0.000237925	0.00172414	0.00140095	0.00196298	0.00206856	0.00109141	0.000304321	0.0012639	0.00151149	0.000668732	0.00141597	1.0823	0.00699301
K00344	0	0.0002292	0	0.000244379	0	0.00022237	0	0.000237925	0.000287356	0.000280191	0.000280426	0.000295508	0.000272851	0	0.000252781	0.000302297	0.000116734	0.000246426	1.0779	0.00656165
K11527	0.000223764	0	0	0.000244379	0.000238777	0.00022237	0	0	0.000287356	0.000560381	0.000280426	0	0.000272851	0	0.000252781	0.000302297	0.000116161	0.000244512	1.0738	0.0354886
K06959	0.000895055	0.0002292	0	0	0.000477555	0.000667111	0.000471809	0.000237925	0.000574713	0.000840572	0.00140213	0.000591017	0.000545703	0.000304321	0.000758342	0.00120919	0.000372332	0.000778248	1.0636	0.0404213
K19354	0	0.0002292	0.000259134	0.000244379	0	0.00022237	0	0	0.000287356	0.000280191	0.000280426	0.000295508	0.000545703	0.000304321	0	0	0.000119386	0.000249188	1.0616	0.0354886
K00759	0.000895055	0	0.000777403	0	0.000716332	0.000444741	0	0.000237925	0.00114943	0.000840572	0	0.00118203	0.000818554	0.000912964	0.000252781	0.00120919	0.000383932	0.00079569	1.0514	0.0444063
K19304	0.00134258	0.0013752	0.000777403	0.00146628	0.00119389	0.000889482	0.00117952	0.0019034	0.000862069	0.00196133	0.00308469	0.00325059	0.00272851	0.00304321	0.00303337	0.00302297	0.00126597	0.00262334	1.0512	0.00699301
K07405	0.000447527	0.0004584	0.000259134	0.000244379	0.000477555	0	0.000235905	0.000951701	0.000287356	0.000560381	0.000841279	0.00147754	0.00109141	0.000912964	0.000252781	0.000906892	0.000384325	0.000791325	1.0419	0.0498834
K07271	0.000223764	0.0004584	0.000518269	0	0	0	0.000235905	0.000475851	0	0.000560381	0.000560852	0.000591017	0.000545703	0.000912964	0.000758342	0	0.000239024	0.000491157	1.039	0.0485974
K00014	0.000447527	0.0006876	0	0.000488759	0.000238777	0.000444741	0	0.000713776	0.000862069	0.000560381	0.000560852	0.000295508	0.00109141	0.000912964	0.00101112	0.000906892	0.000377648	0.000775149	1.0374	0.0180441
K03550	0.000223764	0.0004584	0.000259134	0.000244379	0.000477555	0.000889482	0.000235905	0	0.000862069	0.000840572	0.000280426	0.00118203	0.000818554	0.000912964	0.000505561	0.000302297	0.000348577	0.00071306	1.0325	0.0206682
K01278	0.000223764	0.0002292	0	0	0	0.00022237	0.000471809	0.000237925	0.000287356	0.00112076	0.000280426	0.000295508	0.000272851	0	0.000252781	0.000302297	0.000173134	0.000351498	1.0216	0.0444063
K07053	0.00111882	0	0.000259134	0.000488759	0.000477555	0.000444741	0.000707714	0.000713776	0.000574713	0.00112076	0.000560852	0.00147754	0.000818554	0.000304321	0.0012639	0.00241838	0.000526312	0.00106738	1.0201	0.0498834
K01159	0.000447527	0.0006876	0.000777403	0.000733138	0.000477555	0.00111185	0.000943619	0.000475851	0.00143678	0.00140095	0.000560852	0.00236407	0.00136426	0.00182593	0.00151668	0.000906892	0.000706818	0.00142205	1.0086	0.00699301
K02395	0.000895055	0	0.000259134	0.000488759	0.000477555	0.000444741	0.000471809	0.000237925	0.000287356	0.000840572	0.0011217	0.00118203	0.00109141	0.000912964	0.000505561	0.000604595	0.000409372	0.000818274	0.9992	0.0104118
K00912	0.000671291	0.0004584	0.000777403	0.000733138	0.000238777	0.000667111	0.000707714	0.00118963	0.00172414	0.00140095	0.00140213	0.00118203	0.00109141	0.000912964	0.0012639	0.00181378	0.000680433	0.00134891	0.9873	0.0010878
K05349	0.000447527	0.0018336	0.00103654	0.000977517	0.000477555	0.000444741	0.000943619	0.000475851	0.00229885	0.000560381	0.00196298	0.00177305	0.00163711	0.00182593	0.00151668	0.00151149	0.000829619	0.00163581	0.9795	0.014763
K01889	0	0.0004584	0	0	0.000477555	0.00022237	0.000707714	0.000475851	0.000574713	0.000560381	0.000560852	0.000886525	0.000545703	0.000304321	0.000252781	0.000906892	0.000292736	0.000574021	0.9715	0.0399796
K01284	0.000447527	0.0004584	0.000777403	0.000733138	0.000477555	0.00111185	0.000943619	0.000713776	0.000862069	0.00168114	0.0011217	0.000591017	0.00163711	0.00152161	0.00176946	0.00181378	0.000707909	0.00137474	0.9575	0.00699301
K04773	0.000895055	0.0006876	0.00129567	0.00219941	0.00143266	0.00133422	0.00165133	0.00166548	0.00229885	0.00252171	0.00336511	0.0035461	0.00190996	0.00273889	0.00252781	0.00272068	0.00139518	0.00270364	0.9545	0.0003108
K03695	0.00156635	0.0009168	0.000259134	0.000488759	0.00119389	0.000889482	0.00117952	0.000951701	0.00201149	0.00140095	0.00252384	0.00147754	0.00163711	0.00152161	0.00202224	0.00181378	0.000930704	0.00180107	0.9525	0.0010878
K03092	0.000223764	0.0002292	0	0.000488759	0	0	0	0.000237925	0	0.000280191	0.000560852	0.000295508	0.000272851	0.000304321	0.000252781	0.000302297	0.000147456	0.0002836	0.9436	0.0376443
K01465	0	0.0006876	0.000518269	0.000488759	0.000238777	0	0.000707714	0.000475851	0.00114943	0.00112076	0.000841279	0.000886525	0.000545703	0.000608643	0.000505561	0.000302297	0.000389621	0.000745024	0.9352	0.0404213
K02428	0.00134258	0.0009168	0.00155481	0.000977517	0.000477555	0.000667111	0.000471809	0.000951701	0.00316092	0.00140095	0.00168256	0.00206856	0.00163711	0.000608643	0.00202224	0.00120919	0.000919985	0.00172377	0.9059	0.014763
K15531	0.000223764	0.0004584	0.000518269	0	0.000238777	0	0	0.000237925	0.000287356	0.000280191	0.000280426	0.000295508	0.000272851	0.000608643	0.000505561	0.000604595	0.000209642	0.000391891	0.9025	0.0308276
K00058	0	0	0	0.000733138	0.000238777	0	0	0.000237925	0.000287356	0.000280191	0.000280426	0.000295508	0.000545703	0.000304321	0.000252781	0	0.00015123	0.000280786	0.8927	0.0404795
K02355	0.000671291	0.0006876	0.00155481	0.000977517	0.00095511	0.000667111	0.000471809	0.000713776	0.00201149	0.000840572	0.00168256	0.00118203	0.00136426	0.00213025	0.00227503	0.000906892	0.000837378	0.00154914	0.8875	0.0104118
K01810	0.000223764	0.0004584	0.000259134	0.000488759	0.00095511	0.00022237	0.000235905	0.000237925	0.00114943	0.000560381	0.000560852	0.00118203	0.000818554	0.000912964	0.000505561	0	0.000385171	0.000711221	0.8848	0.0498834
K07496	0.00111882	0.0018336	0.00129567	0.000733138	0.00095511	0.000889482	0.00165133	0.000475851	0.000862069	0.00252171	0.00252384	0.00177305	0.00218281	0.00152161	0.00227503	0.00272068	0.00111913	0.0020476	0.8716	0.014763
K16789	0	0	0	0.000244379	0.000238777	0.00022237	0.000235905	0	0	0.000280191	0.000280426	0	0.000272851	0.000304321	0.000252781	0.000302297	0.000117679	0.000211608	0.8465	0.0354886
K02970	0.00111882	0.001146	0.000259134	0.000488759	0.000477555	0.000667111	0.00141543	0.00118963	0.000862069	0.00280191	0.0011217	0.00206856	0.00109141	0.00121729	0.00176946	0.00120919	0.000845304	0.0015177	0.8443	0.0498834
K06217	0.00313269	0.0004584	0.00207308	0.00171065	0.000716332	0.00177896	0.00141543	0.00118963	0.00344828	0.00364248	0.00224341	0.00177305	0.00300136	0.00304321	0.00278059	0.00241838	0.0015594	0.00279384	0.8413	0.0104118
K09125	0.00156635	0.0020628	0.00155481	0.00195503	0.00167144	0.00155659	0.00141543	0.00214133	0.00402299	0.00252171	0.00336511	0.00325059	0.00218281	0.00456482	0.00176946	0.00302297	0.00174047	0.00308756	0.827	0.0010878
K00748	0.00111882	0.0006876	0.000777403	0.0012219	0.00167144	0.000444741	0.000235905	0.00118963	0.000862069	0.00224152	0.00140213	0.00206856	0.00163711	0.00121729	0.00176946	0.00181378	0.000918429	0.00162649	0.8245	0.0104118
K01006	0.0024614	0.0004584	0.00129567	0.000977517	0.00167144	0.00177896	0.00141543	0.00166548	0.00316092	0.00280191	0.00224341	0.00236407	0.00300136	0.00213025	0.00202224	0.00302297	0.00146554	0.00259339	0.8234	0.0018648
K03043	0.000223764	0.0006876	0.000259134	0.000488759	0.000238777	0.00022237	0.000471809	0.00118963	0.000287356	0.000840572	0.000841279	0.000886525	0.000272851	0.000912964	0.000758342	0.00181378	0.00047273	0.000826709	0.8064	0.0498834
K08307	0.00380398	0.003438	0.00466442	0.00268817	0.00382044	0.00311319	0.00330267	0.00309303	0.00603448	0.00644438	0.00616938	0.00591017	0.00436562	0.00547778	0.00884732	0.00544135	0.00349049	0.00608631	0.8021	0.0003108
K06306	0.000223764	0.0002292	0.000777403	0.000733138	0.000238777	0.00022237	0	0.000475851	0.000287356	0.000840572	0.000280426	0.000886525	0.00109141	0.000304321	0.000758342	0.000604595	0.000362563	0.000631693	0.801	0.0379176
K01443	0	0.0002292	0.000259134	0.000244379	0	0.000667111	0.000471809	0.000237925	0.000574713	0.000280191	0.000280426	0.000591017	0.000272851	0.000608643	0.000758342	0.000302297	0.000263695	0.00045856	0.7982	0.0311998
K02337	0.00290893	0.0032088	0.00440529	0.00293255	0.00549188	0.00311319	0.0051899	0.00499643	0.00517241	0.005884	0.00757151	0.00650118	0.00682128	0.00912964	0.0078362	0.00695284	0.00403087	0.00698363	0.7929	0.000621601
K06346	0.000223764	0.0002292	0	0.000244379	0	0.00022237	0.000235905	0	0	0.000280191	0	0.000295508	0.000545703	0.000304321	0.000252781	0.000302297	0.000144452	0.0002476	0.7774	0.0485974
K01179	0.00134258	0.0013752	0.00103654	0.00244379	0.002149	0.00266845	0.00188724	0.00166548	0.00488506	0.0030821	0.00336511	0.00325059	0.00327422	0.00365186	0.00101112	0.00241838	0.00182103	0.0031173	0.7755	0.0206682
K09457	0.00201387	0.0020628	0.00233221	0.00146628	0.002149	0.00200133	0.00235905	0.0019034	0.0045977	0.00364248	0.00280426	0.00265957	0.00245566	0.00608643	0.000758342	0.00483676	0.00203599	0.00348015	0.7734	0.0104118
K03522	0.000447527	0.0002292	0.000259134	0.000488759	0.000477555	0.000444741	0.000235905	0.000237925	0	0.000840572	0.000841279	0.000295508	0.000545703	0.000608643	0.00101112	0.000604595	0.000352593	0.000593428	0.7511	0.0379176
K03070	0.000671291	0.0009168	0.000777403	0.0012219	0.00143266	0.00111185	0.000471809	0.00118963	0.00143678	0.00112076	0.00140213	0.00147754	0.00163711	0.00243457	0.00202224	0.00151149	0.000974168	0.00163033	0.7429	0.0018648
K06920	0.00134258	0.0013752	0.000518269	0.000733138	0.00191022	0.00111185	0.00141543	0.00142755	0.00229885	0.00168114	0.00196298	0.00177305	0.00190996	0.00243457	0.00227503	0.00211608	0.00122928	0.00205646	0.7423	0.0010878
K02935	0.000223764	0.0004584	0.000259134	0.000244379	0.000238777	0.00022237	0	0.000237925	0.000287356	0.000560381	0.000280426	0.000886525	0.000272851	0	0.000252781	0.000604595	0.000235594	0.000393114	0.7386	0.0458395
K01783	0.000447527	0.0002292	0.000259134	0.000488759	0.00095511	0.000444741	0.000235905	0	0.000287356	0.00112076	0.0011217	0.000591017	0.000545703	0.000608643	0.000505561	0.000302297	0.000382547	0.00063538	0.732	0.0379176
K03530	0.00179011	0.001146	0.00155481	0.0012219	0.00167144	0.00177896	0.00212314	0.0019034	0.00258621	0.00168114	0.00308469	0.00325059	0.00300136	0.00304321	0.00252781	0.00272068	0.00164872	0.00273696	0.7312	0.0018648
K01308	0.000671291	0.0004584	0.000518269	0.000733138	0.00095511	0.000444741	0.00117952	0	0.000574713	0.00168114	0.000841279	0.00118203	0.00109141	0.000608643	0.0012639	0.000906892	0.000620059	0.00101875	0.7163	0.0498834
K01119	0.000447527	0.0009168	0.000259134	0.000244379	0.000238777	0	0.000471809	0	0.000287356	0.000560381	0.000560852	0.000591017	0.000545703	0.000608643	0.000758342	0.000302297	0.000322304	0.000526824	0.7089	0.0404213
K07273	0.00111882	0.0016044	0.00207308	0.00171065	0.00095511	0.00177896	0.000943619	0.00118963	0.00287356	0.00224152	0.00252384	0.00177305	0.00218281	0.000912964	0.00303337	0.00302297	0.00142178	0.00232051	0.7067	0.0206682
K06941	0.00134258	0.001146	0.000777403	0.000488759	0.000716332	0.00111185	0.000943619	0.000475851	0.00114943	0.00168114	0.000841279	0.00118203	0.000818554	0.00213025	0.00176946	0.00181378	0.0008753	0.00142324	0.7013	0.0206682
K07560	0.000895055	0.0020628	0.000259134	0.000244379	0.00167144	0.00111185	0.00141543	0.00118963	0.00172414	0.00280191	0.00168256	0.00118203	0.00272851	0.00152161	0.00151668	0.00120919	0.00110621	0.00179583	0.699	0.0498834
K02334	0	0.0002292	0.000518269	0.000244379	0	0.00022237	0.000235905	0.000475851	0.000287356	0.000280191	0.000280426	0.000295508	0.000272851	0.000608643	0.000758342	0.000302297	0.000240747	0.000385702	0.68	0.0404213
K03465	0.00111882	0.0020628	0.00155481	0.000733138	0.00095511	0.00177896	0.00165133	0.000713776	0.00316092	0.00112076	0.00224341	0.00325059	0.00163711	0.00182593	0.00202224	0.00151149	0.00132109	0.00209656	0.6663	0.0498834
K03723	0.00358022	0.0036672	0.00233221	0.00464321	0.00334288	0.00355793	0.00283086	0.0028551	0.00344828	0.00476324	0.00560852	0.00531915	0.00682128	0.00608643	0.00606673	0.00423216	0.0033512	0.00529322	0.6595	0.0029526
K02437	0.0024614	0.0018336	0.00155481	0.0012219	0.00167144	0.00133422	0.00212314	0.00166548	0.00373563	0.00252171	0.00280426	0.00265957	0.00272851	0.00243457	0.00303337	0.00181378	0.00173325	0.00271643	0.6482	0.0018648
K17828	0.000895055	0.0004584	0.000518269	0.000488759	0.000238777	0.000444741	0.000471809	0.000475851	0.000862069	0.000840572	0.000841279	0.00118203	0.000545703	0.000912964	0.000758342	0.000302297	0.000498958	0.000780657	0.6458	0.0379176
K04068	0.00179011	0.0020628	0.000518269	0.000733138	0.00119389	0.000889482	0.000943619	0.00166548	0.00114943	0.00224152	0.00224341	0.00147754	0.00245566	0.00182593	0.00151668	0.00211608	0.0012246	0.00187828	0.6171	0.0281274
K00282	0.00313269	0.0025212	0.00233221	0.00171065	0.00191022	0.00177896	0.00259495	0.00214133	0.00431034	0.00336229	0.00392597	0.00325059	0.00272851	0.00334753	0.00353893	0.00302297	0.00226528	0.00343589	0.601	0.000621601
K01142	0.000447527	0.0016044	0	0.000488759	0.000477555	0.00022237	0.000471809	0.000475851	0.00114943	0.000560381	0.0011217	0.000886525	0.000545703	0.00121729	0.000505561	0.000302297	0.000523534	0.00078611	0.5864	0.0498834
K00283	0.00313269	0.0025212	0.00259134	0.00171065	0.00238777	0.00177896	0.00259495	0.00237925	0.00402299	0.00336229	0.00448682	0.00325059	0.00300136	0.00365186	0.00379171	0.00302297	0.0023871	0.00357382	0.5822	0.000621601
K08191	0.000223764	0.0002292	0	0	0.000238777	0.00022237	0	0.000237925	0.000287356	0.000280191	0	0	0.000272851	0.000304321	0.000252781	0.000302297	0.000144005	0.000212475	0.5612	0.0485974
K02341	0.00134258	0.001146	0.00103654	0.00146628	0.00095511	0.00155659	0.00117952	0.00118963	0.00201149	0.00140095	0.0011217	0.00206856	0.00300136	0.00152161	0.00176946	0.00151149	0.00123403	0.00180083	0.5453	0.0206682
K02358	0.000447527	0.0009168	0.00181394	0.000733138	0.000477555	0.000667111	0.000707714	0.000475851	0.00172414	0.000840572	0.0011217	0.000886525	0.00109141	0.000912964	0.0012639	0.00120919	0.000779955	0.0011313	0.5365	0.0281274
K03797	0.00134258	0.0020628	0.00233221	0.00171065	0.002149	0.00200133	0.00235905	0.00333095	0.00229885	0.0030821	0.00336511	0.00295508	0.00354707	0.00334753	0.00328615	0.00272068	0.00216107	0.00307532	0.509	0.00699301
K04069	0.00179011	0.003438	0.00129567	0.00146628	0.002149	0.0022237	0.00330267	0.00237925	0.00258621	0.00252171	0.00392597	0.00384161	0.00381992	0.00304321	0.00278059	0.00302297	0.00225558	0.00319277	0.5013	0.0206682
K01520	0.00380398	0.0036672	0.00207308	0.00391007	0.00429799	0.00333556	0.00330267	0.00309303	0.00574713	0.00336229	0.0053281	0.00531915	0.00682128	0.00334753	0.00379171	0.00453446	0.00343545	0.00478146	0.477	0.0281274
K02342	0.00402775	0.0038964	0.00699663	0.00415445	0.00453677	0.00266845	0.00212314	0.00571021	0.00775862	0.00560381	0.00673023	0.00591017	0.00436562	0.00486914	0.00606673	0.00604595	0.00426422	0.00591878	0.473	0.0281274
K03466	0.00179011	0.002292	0.00181394	0.00219941	0.00167144	0.00133422	0.00235905	0.00142755	0.00229885	0.0030821	0.00336511	0.00236407	0.00218281	0.00182593	0.00303337	0.00241838	0.00186097	0.00257133	0.4665	0.00699301
K02823	0.000671291	0.0004584	0.000518269	0.000244379	0.000238777	0.000444741	0.000471809	0.000475851	0.000862069	0.000560381	0.000560852	0.000886525	0.000545703	0.000608643	0.000505561	0.000302297	0.00044044	0.000604004	0.4556	0.0379176
K04485	0.00290893	0.0043548	0.00362788	0.00342131	0.00286533	0.00333556	0.00353857	0.0038068	0.00402299	0.00476324	0.00504767	0.00472813	0.00381992	0.00456482	0.00379171	0.00544135	0.0034824	0.00452248	0.377	0.0018648
K06400	0.0118595	0.012606	0.0114019	0.0127077	0.010745	0.00911719	0.0103798	0.00904116	0.0112069	0.0100869	0.00897364	0.00886525	0.00818554	0.00791236	0.00935288	0.0117896	0.0109823	0.00954663	-0.2021	0.0498834
K01448	0.0107407	0.0089388	0.00906971	0.00977517	0.00835721	0.0075606	0.00613352	0.00927909	0.00890805	0.00616419	0.00392597	0.00738771	0.00791269	0.00699939	0.00808898	0.00544135	0.00873184	0.00685354	-0.3494	0.0206682
K03427	0.0114119	0.0105432	0.00777403	0.0100196	0.0105062	0.00911719	0.0115593	0.00832739	0.00775862	0.00672457	0.00729108	0.00679669	0.00572988	0.00882532	0.00834176	0.00906892	0.00990736	0.00756711	-0.3888	0.004662
K06223	0.00380398	0.0052716	0.00440529	0.00464321	0.00501433	0.00400267	0.00471809	0.00428266	0.00258621	0.00420286	0.00308469	0.00236407	0.00272851	0.00395618	0.00404449	0.00362757	0.00451773	0.00332432	-0.4425	0.0029526
K02343	0.00223764	0.002292	0.00129567	0.00219941	0.00119389	0.00266845	0.00165133	0.00214133	0.00201149	0.00140095	0.00140213	0.00147754	0.00109141	0.00152161	0.00101112	0.00151149	0.00195996	0.00142847	-0.4564	0.0498834
K01447	0.00402775	0.0048132	0.00492356	0.00342131	0.00501433	0.00311319	0.004954	0.00475851	0.00258621	0.00224152	0.00448682	0.00177305	0.00409277	0.00365186	0.00379171	0.00272068	0.00437823	0.00316808	-0.4667	0.0206682
K00560	0.00156635	0.0004584	0.00207308	0.00146628	0.00167144	0.00177896	0.00165133	0.00142755	0.000862069	0.000840572	0.0011217	0.00118203	0.00136426	0.00121729	0.00151668	0.000604595	0.00151167	0.00108865	-0.4736	0.0206682
K00571	0.0102931	0.0112308	0.0126976	0.00953079	0.0121777	0.0104514	0.00872847	0.00832739	0.0066092	0.00644438	0.00673023	0.00591017	0.0100955	0.00821668	0.00808898	0.00725514	0.0104297	0.00741878	-0.4914	0.0010878
K03046	0.00111882	0.0013752	0.000777403	0.00146628	0.000716332	0.00155659	0.00188724	0.000951701	0.000574713	0.000560381	0.000841279	0.000591017	0.000545703	0.000912964	0.000758342	0.00211608	0.0012312	0.00086256	-0.5134	0.0498834
K00558	0.0212576	0.0268164	0.0282457	0.0261486	0.027937	0.0235713	0.0299599	0.0268856	0.0181034	0.0168114	0.0159843	0.0206856	0.0155525	0.0203895	0.018453	0.0178356	0.0263527	0.0179769	-0.5518	0.0001554
K03111	0.00626538	0.0052716	0.00570096	0.00757576	0.00573066	0.00578163	0.00707714	0.00689983	0.00431034	0.00504343	0.0053281	0.00265957	0.00600273	0.00273889	0.00404449	0.00392987	0.00628787	0.00425718	-0.5627	0.0029526
K01449	0.00201387	0.0018336	0.00310961	0.00391007	0.00191022	0.00155659	0.00259495	0.00356888	0.00258621	0.00140095	0.00224341	0.00118203	0.00136426	0.00304321	0.000758342	0.00120919	0.00256223	0.00172345	-0.5721	0.0498834
K01356	0.0111882	0.0105432	0.0106245	0.0139296	0.0112225	0.0135646	0.0169851	0.00999286	0.00689655	0.00840572	0.00869321	0.00945626	0.00763984	0.00882532	0.00606673	0.00846433	0.0122563	0.008056	-0.6054	0.0001554
K21929	0.000671291	0.0013752	0.00207308	0.0012219	0.000716332	0.00133422	0.000943619	0.00118963	0.000574713	0.000840572	0.000841279	0.000591017	0.000545703	0.00121729	0.00101112	0.000604595	0.00119066	0.000778286	-0.6134	0.0281274
K12999	0.00156635	0.001146	0.00129567	0.00146628	0.002149	0.000889482	0.000943619	0.00118963	0.00143678	0.000840572	0.00140213	0.000295508	0.000545703	0.000912964	0.000758342	0.000604595	0.00133075	0.000849575	-0.6474	0.0281274
K00656	0.00156635	0.002292	0.00103654	0.00146628	0.00143266	0.00200133	0.00235905	0.00142755	0.00143678	0.000840572	0.000841279	0.00177305	0.000818554	0.000912964	0.000505561	0.00151149	0.00169772	0.00108003	-0.6525	0.0379176
K07171	0.00313269	0.0029796	0.00310961	0.00513196	0.00382044	0.00266845	0.00377448	0.0038068	0.00258621	0.00140095	0.0011217	0.0035461	0.00190996	0.00273889	0.00151668	0.00272068	0.003553	0.00219265	-0.6964	0.004662
K00287	0.00179011	0.0013752	0.00155481	0.000977517	0.00095511	0.00133422	0.00117952	0.0019034	0.000574713	0.000560381	0.0011217	0.00118203	0.00190996	0.000608643	0.000758342	0	0.00138374	0.000839472	-0.721	0.0498834
K01028	0.00134258	0.001146	0.00155481	0.00171065	0.00143266	0.00111185	0.00259495	0.00118963	0.00114943	0.000840572	0.000841279	0.00118203	0.000545703	0.000304321	0.00151668	0.000906892	0.00151039	0.000910864	-0.7296	0.014763
K03091	0.00179011	0.0038964	0.00388702	0.00293255	0.00334288	0.00422504	0.00424628	0.00237925	0.00201149	0.00196133	0.00196298	0.00265957	0.00136426	0.00182593	0.00176946	0.00241838	0.00333744	0.00199668	-0.7411	0.0104118
K21471	0.00425151	0.0025212	0.00336875	0.0058651	0.00405922	0.00489215	0.00377448	0.00499643	0.00316092	0.00196133	0.00308469	0.00177305	0.00327422	0.00243457	0.00202224	0.00241838	0.0042161	0.00251618	-0.7447	0.0010878
K07727	0.00290893	0.0018336	0.00155481	0.0012219	0.00262655	0.00155659	0.00141543	0.0019034	0	0.000560381	0.00252384	0.00147754	0.00109141	0.000912964	0.00176946	0.000604595	0.00187765	0.00111752	-0.7486	0.0379176
K22299	0.000671291	0.0009168	0.00103654	0.000977517	0.000716332	0.000667111	0.00188724	0.000475851	0.000574713	0.000560381	0.000280426	0.000591017	0.000545703	0.000608643	0.000252781	0.000906892	0.000918585	0.000540069	-0.7663	0.014763
K20534	0.00201387	0.002292	0.00155481	0.0012219	0.002149	0.0022237	0.00141543	0.00142755	0.00114943	0.00140095	0.000560852	0.00147754	0.00109141	0.000304321	0.00176946	0.000604595	0.00178728	0.00104482	-0.7745	0.0104118
K00991	0.000447527	0.0006876	0.000259134	0.000488759	0.000477555	0.000667111	0.000471809	0.000475851	0.000287356	0	0.000280426	0.000886525	0.000272851	0.000304321	0.000252781	0	0.000496918	0.000285533	-0.7994	0.0404213
K07114	0.00156635	0.0013752	0.000518269	0.000977517	0.00143266	0.0022237	0.00212314	0.000951701	0.000862069	0.000840572	0.000841279	0.000295508	0.000818554	0.000608643	0.00151668	0.000604595	0.00139607	0.000798488	-0.806	0.0281274
K02004	0.00156635	0.0006876	0.00129567	0.000733138	0.00119389	0.000889482	0.00141543	0.00118963	0	0.000560381	0.000280426	0.000591017	0.000818554	0.000608643	0.0012639	0.000906892	0.0011214	0.000628727	-0.8348	0.0206682
K07451	0.00156635	0.003438	0.00233221	0.00195503	0.00262655	0.00266845	0.00117952	0.00356888	0.00143678	0.00112076	0.000560852	0.00177305	0.00109141	0.00182593	0.00151668	0.00151149	0.00241687	0.00135462	-0.8353	0.00699301
K00390	0.00134258	0.0025212	0.00181394	0.000733138	0.00143266	0.00111185	0.00212314	0.00214133	0.00143678	0.000560381	0.000841279	0.00118203	0.000545703	0.000912964	0.0012639	0.000604595	0.00165248	0.000918455	-0.8474	0.0206682
K01153	0.00805549	0.0084804	0.00596009	0.00757576	0.00787966	0.00778297	0.00849257	0.00737568	0.00488506	0.00364248	0.00308469	0.0035461	0.00300136	0.0042605	0.00606673	0.00574365	0.00770033	0.00427882	-0.8477	0.0003108
K06909	0.00201387	0.0027504	0.00259134	0.00317693	0.002149	0.00311319	0.00235905	0.0019034	0.000574713	0.00168114	0.00224341	0.00118203	0.00136426	0.00121729	0.000758342	0.00211608	0.00250715	0.00139216	-0.8487	0.0029526
K14761	0.000671291	0.001146	0.00129567	0.00146628	0.00095511	0.000444741	0.00165133	0.000713776	0.00143678	0.000280191	0.000280426	0.000295508	0.000818554	0.000608643	0	0.000906892	0.00104302	0.000578374	-0.8507	0.0498834
K02315	0.00827926	0.0073344	0.00803317	0.00953079	0.00811843	0.00711586	0.00920028	0.00808946	0.00517241	0.00336229	0.00560852	0.00384161	0.00518417	0.00365186	0.00581395	0.00362757	0.00821271	0.0045328	-0.8575	0.0001554
K07497	0.00425151	0.0013752	0.00310961	0.00171065	0.00334288	0.00200133	0.00306676	0.0028551	0.000862069	0.00280191	0.0011217	0.00206856	0.00190996	0.00152161	0.000758342	0.000906892	0.00271413	0.00149388	-0.8614	0.014763
K18640	0.00134258	0.0004584	0.000518269	0.0012219	0.00119389	0.00111185	0.000943619	0.00118963	0.000574713	0.000280191	0.000280426	0.000591017	0.000545703	0.000304321	0.000505561	0.00120919	0.000997517	0.00053639	-0.8951	0.0498834
K07729	0.00156635	0.0018336	0.00207308	0.00293255	0.00238777	0.00200133	0.00212314	0.00142755	0.00229885	0.00112076	0	0.00147754	0.00109141	0.000608643	0.00101112	0.000906892	0.00204317	0.0010644	-0.9408	0.00699301
K06180	0.00134258	0.001146	0.00207308	0.000977517	0.00191022	0.00155659	0.00141543	0.00142755	0.000287356	0.000560381	0.0011217	0.000591017	0.00163711	0.000608643	0.000758342	0.000604595	0.00148112	0.000771143	-0.9416	0.00699301
K08722	0.000895055	0.0004584	0.000518269	0.000488759	0.00095511	0.00111185	0.000943619	0.000713776	0.000574713	0.000280191	0.000280426	0.000591017	0.000545703	0.000608643	0.000252781	0	0.000760605	0.000391684	-0.9575	0.0379176
K01176	0.000895055	0.001146	0.000777403	0.000977517	0.000716332	0.000889482	0.00141543	0.000951701	0.000862069	0.000280191	0.000841279	0.000591017	0.000545703	0.000304321	0.000252781	0.000302297	0.000971115	0.000497457	-0.9651	0.0018648
K06904	0.00111882	0.0032088	0.00285048	0.00439883	0.00358166	0.00266845	0.00165133	0.00356888	0.00143678	0.00224152	0.00140213	0.00206856	0.00245566	0.000608643	0	0.00151149	0.00288091	0.0014656	-0.975	0.014763
K07741	0.00313269	0.0029796	0.00388702	0.00415445	0.00191022	0.00333556	0.00235905	0.00309303	0.00201149	0.00168114	0.00140213	0.00236407	0.00190996	0.000608643	0.00101112	0.00151149	0.00310645	0.00156251	-0.9914	0.0010878
K13730	0.000895055	0.0006876	0.000777403	0.000733138	0.000716332	0.000667111	0.000471809	0.00118963	0	0.000560381	0.000280426	0.000886525	0.000272851	0	0.000758342	0.000302297	0.00076726	0.000382603	-1.0039	0.0404213
K07448	0.00111882	0.0006876	0.000259134	0.0012219	0.00143266	0.00111185	0.00165133	0.000713776	0.000574713	0.000280191	0.000841279	0.000886525	0.000272851	0.000608643	0	0.000604595	0.00102463	0.000508599	-1.0105	0.0281274
K03308	0.00156635	0.0009168	0.00129567	0.00146628	0.00119389	0.00111185	0.000707714	0.00142755	0.000287356	0.000840572	0.000280426	0.000295508	0.00136426	0.000304321	0.000505561	0.000906892	0.00121076	0.000598112	-1.0174	0.00699301
K01154	0.0120832	0.0132936	0.00803317	0.0117302	0.0124164	0.0115633	0.0136825	0.00737568	0.00488506	0.00420286	0.00476725	0.00413712	0.00491132	0.00547778	0.00631951	0.00725514	0.0112723	0.0052445	-1.1039	0.0001554
K15051	0.00111882	0.001146	0.00103654	0.0012219	0.00143266	0.000667111	0.000943619	0.000475851	0.000862069	0.000840572	0.000560852	0.000591017	0.000272851	0.000304321	0.000252781	0	0.00100531	0.000460558	-1.1262	0.004662
K00640	0.00201387	0.0013752	0.00362788	0.00146628	0.00238777	0.00133422	0.00165133	0.0019034	0.000287356	0.00168114	0.0011217	0.00118203	0.000818554	0.00121729	0.000252781	0.000604595	0.00197	0.000895682	-1.1371	0.0018648
K01227	0.00156635	0.0006876	0.00129567	0.000977517	0.00143266	0.00111185	0.000707714	0.00166548	0.000862069	0.000840572	0	0.000295508	0.000818554	0.000912964	0.000252781	0.000302297	0.00118061	0.000535593	-1.1403	0.0104118
K07341	0.000671291	0.0006876	0.00155481	0.00146628	0.000716332	0.00155659	0.00188724	0.000475851	0.000862069	0.000560381	0.000560852	0.000591017	0	0.000304321	0.000758342	0.000302297	0.001127	0.00049241	-1.1946	0.0281274
K04488	0.00111882	0.0006876	0.00103654	0.0012219	0.000238777	0.000889482	0.000943619	0.000475851	0.000574713	0.000560381	0.000841279	0	0.000272851	0	0.000252781	0.000302297	0.000826573	0.000350538	-1.2376	0.0238452
K04763	0.00872678	0.0100848	0.0082923	0.0112414	0.0100287	0.00644874	0.0117952	0.00737568	0.00402299	0.00280191	0.00448682	0.00325059	0.00409277	0.00334753	0.00379171	0.00513906	0.00924921	0.00386667	-1.2582	0.0001554
K07455	0.00201387	0.0013752	0.00181394	0.000977517	0.000477555	0.00133422	0.00165133	0.00142755	0.000862069	0.000560381	0.000560852	0.000295508	0.00109141	0.000304321	0.000252781	0.000604595	0.0013839	0.000566489	-1.2886	0.004662
K04095	0.000895055	0.001146	0.00207308	0.00195503	0.00095511	0.00133422	0.000943619	0.000951701	0.000574713	0.000840572	0	0.000295508	0.00109141	0.000304321	0.000758342	0.000302297	0.00128173	0.000520895	-1.299	0.0018648
K09888	0.000895055	0.0004584	0.000518269	0.00146628	0.00095511	0.000667111	0.000943619	0.000475851	0	0.000560381	0.000560852	0.000295508	0.000272851	0	0.000252781	0.000604595	0.000797461	0.000318371	-1.3247	0.0180441
K00986	0.00201387	0.0027504	0.00207308	0.00219941	0.00262655	0.00333556	0.00235905	0.0028551	0.000287356	0.00112076	0.0011217	0.000591017	0.00136426	0.000912964	0.00202224	0.000604595	0.00252663	0.00100311	-1.3327	0.0003108
K11717	0.000671291	0.0004584	0.000777403	0.0012219	0.000477555	0.000667111	0.000471809	0.000475851	0	0	0.000560852	0.000295508	0.000545703	0.000304321	0	0.000302297	0.000652665	0.000251085	-1.3782	0.013313
K01218	0.000447527	0.0009168	0.000777403	0.000977517	0.000716332	0.000444741	0.000235905	0.000237925	0	0.000280191	0.000280426	0.000295508	0	0.000608643	0	0.000302297	0.000594269	0.000220883	-1.4278	0.0399796
K07132	0.000895055	0.0004584	0.000259134	0.000488759	0.000477555	0.000667111	0.000235905	0.000475851	0	0.000280191	0	0	0.000272851	0.000304321	0.000252781	0.000302297	0.000494721	0.000176555	-1.4865	0.0177903
K07126	0.00179011	0.0020628	0.00155481	0.0012219	0.00191022	0.0022237	0.00141543	0.000237925	0.000862069	0.000560381	0	0.000295508	0.000272851	0.000608643	0.000505561	0.00120919	0.00155211	0.000539275	-1.5251	0.00699301
K00763	0.000671291	0.0004584	0.000259134	0.000488759	0.000238777	0.000444741	0.000235905	0.000475851	0	0.000280191	0.000280426	0	0.000272851	0	0	0.000302297	0.000409107	0.000141971	-1.5269	0.0390997
K19789	0.00134258	0.001146	0.00207308	0.00171065	0.00143266	0.000889482	0.00165133	0.000713776	0.000574713	0.000280191	0.000560852	0.000295508	0.000545703	0	0.000252781	0.00120919	0.00136995	0.000464867	-1.5592	0.0010878
K07483	0.00201387	0.0006876	0.00259134	0.00244379	0.00238777	0.00177896	0.00188724	0.00166548	0.000287356	0.000840572	0.000560852	0.000295508	0.00109141	0.000912964	0.000758342	0.000302297	0.00193201	0.000631162	-1.614	0.0018648
K03205	0.00290893	0.004584	0.00336875	0.00439883	0.00382044	0.00266845	0.00377448	0.00356888	0.000574713	0.00224152	0.00140213	0.00118203	0.000818554	0.00121729	0.00101112	0.000906892	0.00363659	0.00116928	-1.637	0.0001554
K03556	0.000671291	0.0016044	0.00259134	0.00244379	0.00191022	0.00133422	0.00141543	0.00166548	0.000287356	0.000560381	0.000560852	0.000295508	0.000272851	0.000304321	0.000505561	0.00151149	0.00170452	0.00053729	-1.6656	0.0010878
K00806	0.000671291	0.0004584	0.00103654	0.000733138	0.00095511	0.00111185	0.000943619	0.000475851	0.000574713	0.000840572	0.000280426	0.000295508	0	0	0	0	0.000798225	0.000248902	-1.6812	0.00697686
K07474	0.00134258	0.0016044	0.00155481	0.00317693	0.000477555	0.00200133	0.00141543	0.00118963	0.000574713	0.000280191	0.000560852	0.000295508	0.00109141	0.000608643	0.000252781	0.000302297	0.00159533	0.000495799	-1.686	0.0018648
K08234	0.000223764	0.0002292	0.000777403	0.000488759	0.000477555	0.000444741	0.000471809	0.000475851	0	0.000280191	0	0	0.000272851	0	0.000252781	0.000302297	0.000448635	0.000138515	-1.6955	0.0129063
K00059	0.00179011	0.0018336	0.00155481	0.00171065	0.00143266	0.00133422	0.00141543	0.00118963	0.000287356	0	0.000280426	0.000886525	0.00109141	0.000608643	0.000252781	0.000302297	0.00153264	0.000463679	-1.7248	0.0001554
K06877	0	0.0006876	0.000518269	0.000488759	0.00143266	0.000444741	0.000707714	0.000713776	0	0	0	0	0.000272851	0.000304321	0	0.000906892	0.00062419	0.000185508	-1.7505	0.0310325
K00937	0.000223764	0.0002292	0.000259134	0.000488759	0.000238777	0.000444741	0.000471809	0.000475851	0.000574713	0	0	0	0	0	0.000252781	0	0.000354004	0.000103437	-1.775	0.0270655
K06908	0.000671291	0.0004584	0.00103654	0.000733138	0.000716332	0.000444741	0.000471809	0.000713776	0	0	0.000280426	0.000591017	0	0.000608643	0	0	0.000655753	0.000185011	-1.8255	0.00656165
K08679	0	0.0006876	0.000518269	0.000733138	0.000238777	0.000889482	0.000707714	0.000475851	0	0.000280191	0	0	0.000272851	0.000304321	0	0.000302297	0.000531354	0.000144958	-1.874	0.021911
K06905	0.000447527	0.0009168	0.00129567	0.000733138	0.000716332	0.000889482	0.000707714	0.000475851	0	0.000560381	0.000280426	0	0	0	0.000505561	0.000302297	0.000772815	0.000206083	-1.9069	0.00361949
K01224	0.000447527	0.0009168	0.000518269	0.000733138	0.000716332	0.00111185	0.000707714	0.000713776	0.000287356	0	0.000280426	0.000295508	0.000272851	0	0	0.000302297	0.000733176	0.000179805	-2.0277	0.000906857
K21367	0.000223764	0.0002292	0	0.000244379	0	0.00022237	0	0	0	0	0	0	0	0	0	0	0.000114964	0	-2.0482	0.0324742
K02674	0.000223764	0	0	0	0.000238777	0.00022237	0	0.000237925	0	0	0	0	0	0	0	0	0.000115355	0	-2.0531	0.0324742
K00904	0.000223764	0.0002292	0	0	0	0	0.000235905	0.000237925	0	0	0	0	0	0	0	0	0.000115849	0	-2.0593	0.0324742
K06387	0	0.0002292	0	0	0.000238777	0.00022237	0	0.000237925	0	0	0	0	0	0	0	0	0.000116034	0	-2.0616	0.0324742
K02317	0.000223764	0	0	0.000244379	0	0.00022237	0	0.000237925	0	0	0	0	0	0	0	0	0.000116055	0	-2.0618	0.0324742
K22014	0	0.0002292	0	0.000244379	0.000238777	0.00022237	0	0	0	0	0	0	0	0	0	0	0.000116841	0	-2.0716	0.0324742
K19591	0	0	0	0.000244379	0.000238777	0.00022237	0	0.000237925	0	0	0	0	0	0	0	0	0.000117932	0	-2.085	0.0324742
K10709	0.000223764	0	0	0.000244379	0.000238777	0	0	0.000237925	0	0	0	0	0	0	0	0	0.000118106	0	-2.0871	0.0324742
K03826	0	0.0002292	0	0.000244379	0	0	0.000235905	0.000237925	0	0	0	0	0	0	0	0	0.000118426	0	-2.091	0.0324742
K05593	0.000223764	0.0002292	0.000259134	0	0	0	0.000235905	0	0	0	0	0	0	0	0	0	0.0001185	0	-2.0919	0.0324742
K06221	0	0.0002292	0	0.000244379	0.000238777	0	0.000235905	0	0	0	0	0	0	0	0	0	0.000118533	0	-2.0923	0.0324742
K14138	0.000223764	0	0.000259134	0.000244379	0	0.00022237	0	0	0	0	0	0	0	0	0	0	0.000118706	0	-2.0944	0.0324742
K16785	0	0	0.000259134	0	0.000238777	0.00022237	0.000235905	0	0	0	0	0	0	0	0	0	0.000119523	0	-2.1043	0.0324742
K07584	0.000671291	0.0004584	0.000259134	0.000244379	0.000238777	0.000444741	0.000235905	0	0	0	0	0.000591017	0	0	0	0	0.000319079	7.38771e-05	-2.1107	0.018486
K03749	0	0	0.000259134	0.000244379	0	0.00022237	0.000235905	0	0	0	0	0	0	0	0	0	0.000120224	0	-2.1128	0.0324742
K02755	0.000223764	0	0.000259134	0.000244379	0	0	0.000235905	0	0	0	0	0	0	0	0	0	0.000120398	0	-2.1148	0.0324742
K00048	0.000223764	0.0009168	0.000518269	0.000488759	0.00095511	0.00022237	0.000943619	0.000475851	0	0	0	0	0.000272851	0.000304321	0.000505561	0	0.000593068	0.000135342	-2.1316	0.0122414
K00996	0.000447527	0.0004584	0	0.000244379	0.000477555	0.000889482	0.000235905	0.00118963	0.000287356	0	0	0.000295508	0	0	0	0.000302297	0.000492859	0.000110645	-2.1552	0.0310325
K13653	0	0.0006876	0.000518269	0.000244379	0.000716332	0.000889482	0.000471809	0.000475851	0.000287356	0	0	0	0	0.000304321	0	0.000302297	0.000500465	0.000111747	-2.163	0.0131326
K05521	0.000447527	0.0002292	0.000259134	0.000488759	0.000477555	0.00022237	0.000235905	0.000237925	0.000287356	0	0.000280426	0	0	0	0	0	0.000324797	7.09728e-05	-2.1942	0.0204273
K00692	0.000223764	0	0	0.000488759	0.000477555	0.000667111	0.000471809	0.000237925	0	0	0.000560852	0	0	0	0	0	0.000320865	7.01066e-05	-2.1943	0.0428436
K00537	0.00111882	0.001146	0.00129567	0.000244379	0.00143266	0.00022237	0.00117952	0.000951701	0	0	0.000560852	0.000295508	0.000545703	0	0.000252781	0	0.000948891	0.000206855	-2.1976	0.0129063
K03722	0.000895055	0.0002292	0.000777403	0.000733138	0.00095511	0.00022237	0.00117952	0.000475851	0.000287356	0	0.000280426	0.000591017	0	0	0	0	0.000683456	0.00014485	-2.2383	0.0090091
K00099	0.000223764	0.0002292	0.000518269	0.000244379	0.000477555	0.00022237	0.000235905	0.000475851	0	0.000280191	0	0	0	0	0.000252781	0	0.000328412	6.66214e-05	-2.3014	0.0204273
K03700	0.000895055	0.0009168	0.000259134	0.000733138	0.00119389	0.00133422	0.000943619	0.000951701	0	0.000280191	0.000280426	0	0	0	0.000252781	0.000604595	0.000903445	0.000177249	-2.3497	0.00256681
K03610	0.000223764	0.0002292	0	0.000244379	0	0.000444741	0	0	0	0	0	0	0	0	0	0	0.000142761	0	-2.3606	0.0324742
K03311	0.000447527	0	0	0	0.000238777	0.00022237	0	0.000237925	0	0	0	0	0	0	0	0	0.000143325	0	-2.3663	0.0324742
K07017	0.000223764	0.0004584	0	0.000244379	0	0.00022237	0	0	0	0	0	0	0	0	0	0	0.000143614	0	-2.3692	0.0324742
K18344	0.000223764	0.0004584	0	0	0.000238777	0	0.000235905	0	0	0	0	0	0	0	0	0	0.000144606	0	-2.3792	0.0324742
K06934	0.000447527	0.0002292	0	0.000244379	0.000238777	0	0	0	0	0	0	0	0	0	0	0	0.000144986	0	-2.3829	0.0324742
K02371	0.000447527	0	0.000259134	0	0	0.00022237	0.000235905	0	0	0	0	0	0	0	0	0	0.000145617	0	-2.3892	0.0324742
K22083	0	0.0002292	0	0	0.000477555	0.00022237	0.000235905	0	0	0	0	0	0	0	0	0	0.000145629	0	-2.3893	0.0324742
K21464	0.000223764	0	0	0.000244379	0.000238777	0.00022237	0.000235905	0	0	0	0	0	0	0	0	0	0.000145649	0	-2.3895	0.012777
K02808	0	0	0	0	0.000477555	0.00022237	0.000235905	0.000237925	0	0	0	0	0	0	0	0	0.000146719	0	-2.4001	0.0324742
K12983	0.000223764	0.0002292	0	0.000244379	0.000238777	0	0	0.000237925	0	0	0	0	0	0	0	0	0.000146756	0	-2.4005	0.012777
K03438	0	0.0002292	0	0.000488759	0	0.00022237	0	0.000237925	0	0	0	0	0	0	0	0	0.000147282	0	-2.4056	0.0324742
K03930	0	0	0.000259134	0	0.000238777	0.000444741	0.000235905	0	0	0	0	0	0	0	0	0	0.00014732	0	-2.406	0.0324742
K03451	0.000447527	0.0002292	0.000518269	0.000244379	0.000716332	0.00022237	0.000235905	0.000475851	0.000287356	0	0	0.000295508	0	0	0	0	0.000386229	7.28581e-05	-2.4063	0.0112746
K05820	0.000223764	0	0.000259134	0.000244379	0.000238777	0.00022237	0	0	0	0	0	0	0	0	0	0	0.000148553	0	-2.418	0.012777
K00895	0.000223764	0	0	0.000488759	0.000238777	0	0	0.000237925	0	0	0	0	0	0	0	0	0.000148653	0	-2.419	0.0324742
K03488	0.000223764	0	0.000259134	0.000488759	0	0	0.000235905	0	0	0	0	0	0	0	0	0	0.000150945	0	-2.4411	0.0324742
K02005	0	0	0.000518269	0	0	0.00022237	0.000235905	0.000237925	0	0	0	0	0	0	0	0	0.000151809	0	-2.4493	0.0324742
K18941	0	0	0.000518269	0.000244379	0	0	0.000235905	0.000237925	0	0	0	0	0	0	0	0	0.00015456	0	-2.4752	0.0324742
K09726	0.000223764	0	0.000259134	0	0.000238777	0.00022237	0.000235905	0.000237925	0	0	0	0	0	0	0.000252781	0	0.000177235	3.15976e-05	-2.4878	0.0428436
K07505	0.000447527	0.0002292	0.000777403	0.000488759	0.00095511	0.000667111	0.000943619	0.000475851	0	0.000280191	0	0.000295508	0	0	0	0.000302297	0.000623073	0.00010975	-2.5052	0.00238067
K06967	0.000447527	0.0002292	0	0	0.000238777	0.00022237	0.000235905	0.000237925	0	0	0.000280426	0	0	0	0	0	0.000201463	3.50533e-05	-2.5229	0.0428436
K18234	0	0.0006876	0	0.000244379	0.000238777	0.00022237	0.000235905	0.000237925	0	0	0	0	0	0	0	0.000302297	0.00023337	3.77872e-05	-2.6266	0.0428436
K09960	0.000447527	0.0002292	0.000777403	0.000488759	0.000238777	0.000667111	0.000471809	0.000237925	0	0	0	0	0.000272851	0	0	0.000302297	0.000444814	7.18936e-05	-2.6293	0.00596433
K04652	0.000223764	0.0002292	0.000259134	0.000244379	0	0.00022237	0	0.000237925	0	0	0	0	0	0	0	0	0.000177097	0	-2.6716	0.0045693
K01628	0	0.0004584	0.000259134	0.000244379	0	0.00022237	0	0.000237925	0	0	0	0	0	0	0	0	0.000177776	0	-2.6771	0.012777
K03309	0.000223764	0	0.000259134	0.000244379	0.000238777	0.00022237	0.000235905	0	0	0	0	0	0	0	0	0	0.000178041	0	-2.6792	0.0045693
K07392	0.000223764	0	0.000259134	0.000244379	0.000238777	0.00022237	0	0.000237925	0	0	0	0	0	0	0	0	0.000178294	0	-2.6813	0.0045693
K17677	0	0	0	0.000733138	0.000238777	0.00022237	0.000235905	0	0	0	0	0	0	0	0	0	0.000178774	0	-2.6852	0.0324742
K02026	0.000223764	0.0002292	0.000518269	0.000488759	0.000477555	0.000667111	0.000471809	0.000713776	0	0	0	0	0.000272851	0.000304321	0	0	0.00047378	7.21466e-05	-2.7152	0.00302288
K04085	0.000447527	0.0002292	0.000518269	0	0.000238777	0.00022237	0	0.000237925	0.000287356	0	0	0	0	0	0	0	0.000236759	3.59195e-05	-2.7206	0.0322773
K19721	0.000447527	0.0006876	0.000777403	0.000488759	0.000716332	0.000444741	0.00141543	0.000713776	0.000287356	0	0.000280426	0.000295508	0	0	0	0	0.000711446	0.000107911	-2.7209	0.000785338
K07464	0.000223764	0.0002292	0.000518269	0	0.000238777	0.000444741	0.000235905	0.000237925	0	0	0	0	0	0.000304321	0	0	0.000266073	3.80402e-05	-2.8062	0.0135903
K06179	0.000223764	0.0004584	0.000259134	0.000733138	0.00119389	0.000444741	0.000235905	0	0	0	0	0	0	0	0.000505561	0	0.000443621	6.31951e-05	-2.8114	0.0135903
K07652	0.000223764	0.0002292	0.000518269	0.000488759	0	0.00022237	0	0.000237925	0	0	0	0	0.000272851	0	0	0	0.000240036	3.41064e-05	-2.8151	0.0322773
K19428	0	0.0004584	0	0.000244379	0	0.000444741	0.000235905	0.000237925	0	0	0	0	0	0	0	0	0.000202669	0	-2.8662	0.012777
K00841	0.000447527	0.0002292	0.000259134	0.000488759	0.000238777	0.00022237	0	0.000237925	0.000287356	0	0	0	0	0	0	0	0.000265462	3.59195e-05	-2.8857	0.0135903
K01486	0.000447527	0.0009168	0.000777403	0.00219941	0.000716332	0.00022237	0.000471809	0.000713776	0.000287356	0	0	0	0.000272851	0.000304321	0	0	0.000808179	0.000108066	-2.9028	0.00238067
K19092	0.000223764	0	0.000259134	0	0.000238777	0	0.000235905	0.000713776	0	0	0	0	0	0	0	0	0.00020892	0	-2.91	0.012777
K01406	0.000223764	0.0002292	0	0.000244379	0.000477555	0.00022237	0.000235905	0.000237925	0	0	0	0	0	0	0	0	0.000233887	0	-3.0728	0.00146006
K06410	0.000223764	0.0002292	0.000259134	0.000244379	0.000477555	0.00022237	0.000235905	0.000237925	0	0	0	0	0	0	0.000252781	0	0.000266279	3.15976e-05	-3.0751	0.00517999
K00658	0	0.0002292	0.000259134	0.000244379	0.000238777	0.000444741	0.000235905	0.000237925	0	0	0	0	0	0	0	0	0.000236258	0	-3.0874	0.00146006
K06237	0.000223764	0.0004584	0.000259134	0.000733138	0	0.000444741	0.000471809	0	0	0	0	0.000295508	0	0	0	0	0.000323873	3.69385e-05	-3.1322	0.0176723
K01439	0.000671291	0.0006876	0.000259134	0.000244379	0.000238777	0	0.000235905	0.000237925	0	0	0.000280426	0	0	0	0	0	0.000321877	3.50533e-05	-3.1989	0.0135903
K12996	0.000447527	0.0002292	0	0	0.000477555	0.000444741	0	0.000475851	0	0	0	0	0	0	0	0	0.000259359	0	-3.222	0.012777
K07217	0.000447527	0.0002292	0.000259134	0.000244379	0.000238777	0.00022237	0.000235905	0.000237925	0	0	0	0	0	0	0	0	0.000264402	0	-3.2498	0.000409933
K14260	0.000223764	0	0	0.000244379	0.000716332	0.00022237	0.000471809	0.000237925	0	0	0	0	0	0	0	0	0.000264573	0	-3.2507	0.0045693
K10974	0.000223764	0.0002292	0.000259134	0.000244379	0.000238777	0.00022237	0.000471809	0.000237925	0	0	0	0	0	0	0	0	0.00026592	0	-3.258	0.000409933
K02025	0	0	0.000518269	0.000488759	0.000238777	0.000444741	0.000235905	0.000237925	0	0	0	0	0	0	0	0	0.000270547	0	-3.2829	0.0045693
K02502	0.000223764	0.0004584	0.000518269	0.000244379	0.000238777	0.000889482	0	0	0	0	0	0	0	0	0	0	0.000321634	0	-3.5325	0.0045693
K01489	0.000447527	0.001146	0.00129567	0.000488759	0.00119389	0.000444741	0.000707714	0.000713776	0.000287356	0	0	0	0	0	0.000252781	0	0.00080476	6.75171e-05	-3.5752	0.000681956
K01839	0.000447527	0.0006876	0.000259134	0.000244379	0.000716332	0	0.000235905	0.000475851	0	0	0	0	0	0	0	0	0.000383341	0	-3.7857	0.00146006

## Sheet: TM
KOs	TM1 (weaned piglets)	TM2 (weaned piglets)	TM3 (weaned piglets)	TM4 (weaned piglets)	TM5 (weaned piglets)	TM6 (weaned piglets)	TM7 (weaned piglets)	TM8 (weaned piglets)	TM1 (finishing pigs)	TM2 (finishing pigs)	TM3 (finishing pigs)	TM4 (finishing pigs)	TM5 (finishing pigs)	TM6 (finishing pigs)	TM7 (finishing pigs)	TM8 (finishing pigs)	TM (weaned piglets)_mean	TM (finishing pigs)_mean	log2 (fold change)	p value
K01847	0	0	0	0	0	0	0	0	0.00128172	0.00096782	0	0.000542594	0.00100908	0	0.000842223	0.00050813	0	0.000643946	4.4122	0.0045693
K07080	0	0	0	0	0	0	0	0	0.000256345	0.00048391	0.0010843	0.000271297	0.000504541	0.000510986	0.000561482	0.000762195	0	0.000554383	4.1961	0.000409933
K00104	0	0	0	0	0	0	0	0	0.000512689	0.00048391	0.000813229	0.00081389	0.000504541	0.000255493	0	0.000762195	0	0.000518243	4.0989	0.00146006
K00798	0	0	0	0	0	0	0	0	0.000769034	0.000725865	0.000542152	0.000542594	0	0.000510986	0.000280741	0.00050813	0	0.000484938	4.0031	0.00146006
K00097	0	0	0	0	0	0	0	0	0	0.00048391	0.000542152	0.000271297	0	0.000510986	0.000842223	0.000254065	0	0.000363079	3.5855	0.0045693
K21686	0	0	0	0	0	0	0	0	0.000512689	0.000241955	0.000542152	0.000542594	0.00025227	0.000255493	0	0.00050813	0	0.00035691	3.5608	0.00146006
K15856	0	0.000296296	0	0	0	0	0	0	0.000512689	0.000241955	0.000813229	0.000271297	0.00025227	0.000255493	0.000842223	0.000254065	3.7037e-05	0.000430403	3.5386	0.00366954
K02499	0	0	0	0	0	0	0	0	0.000512689	0.00096782	0	0.000271297	0	0.000766479	0.000280741	0	0	0.000349878	3.5321	0.012777
K00891	0	0	0	0	0	0	0	0	0.000256345	0.000241955	0.000271076	0.000271297	0.000504541	0.000510986	0.000280741	0	0	0.000292118	3.2718	0.00146006
K21571	0	0	0	0.000293083	0	0	0	0	0.000769034	0.00048391	0	0	0.000504541	0.000510986	0.000280741	0.000254065	3.66354e-05	0.00035041	3.2577	0.0176723
K07277	0	0	0	0	0	0	0	0.00030012	0.000512689	0.000725865	0.000271076	0	0.000504541	0	0.000280741	0.00050813	3.7515e-05	0.00035038	3.2234	0.0176723
K07037	0	0	0	0	0.0002936	0	0.000289603	0	0.000769034	0.00048391	0.0010843	0.000271297	0.000504541	0.000766479	0.000842223	0.00050813	7.29003e-05	0.00065374	3.1647	0.00146734
K02902	0	0	0	0	0	0	0.000289603	0	0	0.00048391	0.000271076	0.000271297	0	0.000255493	0.000280741	0.00101626	3.62004e-05	0.000322347	3.1545	0.0322773
K11615	0	0	0	0	0	0	0	0	0.000256345	0.000241955	0.000271076	0.00081389	0	0	0.000280741	0.000254065	0	0.000264759	3.1299	0.0045693
K09015	0	0	0	0	0	0	0	0	0	0.000241955	0.000542152	0.000542594	0	0.000255493	0.000280741	0.000254065	0	0.000264625	3.1292	0.0045693
K08289	0	0	0	0	0	0	0	0	0.000512689	0.000241955	0	0.000271297	0	0.000255493	0.000561482	0.000254065	0	0.000262123	3.1155	0.0045693
K03101	0	0	0	0	0	0	0	0	0.000512689	0.000241955	0	0.000542594	0	0.000510986	0.000280741	0	0	0.000261121	3.11	0.012777
K00046	0	0	0	0	0	0	0	0	0.000256345	0.000241955	0.000271076	0	0.000756811	0.000255493	0	0.000254065	0	0.000254468	3.0727	0.0045693
K11527	0	0	0.000281215	0	0	0	0	0	0.000256345	0	0	0.000271297	0.00025227	0.000510986	0.000561482	0.00050813	3.51519e-05	0.000295064	3.0694	0.0240277
K01191	0	0	0	0	0	0	0	0	0	0.000725865	0.000271076	0	0.000504541	0	0	0.00050813	0	0.000251202	3.0541	0.0324742
K01624	0	0.000592593	0	0	0	0	0	0	0.000769034	0.00096782	0.000271076	0.000542594	0.00100908	0.000766479	0	0.00050813	7.40741e-05	0.000604277	3.0282	0.00709673
K03790	0	0	0	0	0.000587199	0	0	0	0	0.00048391	0.000271076	0.00108519	0.000756811	0.000510986	0.000561482	0.00101626	7.33999e-05	0.000585714	2.9963	0.00987737
K09767	0.000321337	0	0	0	0	0	0	0	0.000256345	0.000241955	0	0.000271297	0.000504541	0.000510986	0	0.000762195	4.01671e-05	0.000318415	2.9868	0.0240277
K05989	0.000642674	0	0	0	0	0	0	0	0.00102538	0.000241955	0.000271076	0.00108519	0.000756811	0.000255493	0.000561482	0.000762195	8.03342e-05	0.000619947	2.9481	0.00257075
K03311	0	0	0	0	0	0	0	0	0	0.00048391	0.000271076	0.000271297	0	0.000255493	0.000561482	0	0	0.000230407	2.9294	0.012777
K01201	0	0	0	0	0	0	0	0	0.000256345	0	0	0.000271297	0.00025227	0.000255493	0.000280741	0.00050813	0	0.000228035	2.9145	0.0045693
K02574	0	0	0	0	0	0	0	0	0.000256345	0	0.000271076	0	0.000504541	0.000255493	0.000280741	0.000254065	0	0.000227783	2.9129	0.0045693
K08602	0	0	0	0	0	0	0	0	0.000256345	0.000241955	0	0	0.00025227	0.000255493	0	0.000762195	0	0.000221032	2.8695	0.012777
K11717	0	0	0.000281215	0	0	0	0	0	0.000256345	0.000725865	0.000271076	0	0.00025227	0	0.000280741	0.000254065	3.51519e-05	0.000255045	2.8591	0.0428436
K01265	0.000321337	0	0	0	0	0	0.000289603	0	0.000769034	0.000725865	0.0010843	0.000271297	0.00025227	0.000255493	0.000561482	0.00050813	7.63675e-05	0.000553484	2.8575	0.00596433
K01207	0	0	0	0.000293083	0	0	0	0	0.000512689	0.000241955	0.000271076	0	0.00025227	0.000255493	0.000561482	0	3.66354e-05	0.000261871	2.8375	0.0322773
K12984	0	0	0	0	0	0	0	0	0	0	0.000271076	0	0	0.000255493	0.000842223	0.000254065	0	0.000202857	2.7457	0.0324742
K22214	0	0	0	0	0	0	0	0	0	0.000241955	0.000542152	0.000542594	0	0	0.000280741	0	0	0.00020093	2.732	0.0324742
K20373	0	0	0	0	0	0	0	0	0	0.000241955	0.000271076	0.000271297	0	0.000255493	0.000561482	0	0	0.000200163	2.7264	0.012777
K07115	0	0	0	0	0	0	0	0	0	0	0.000271076	0.000542594	0.00025227	0	0.000280741	0.000254065	0	0.000200093	2.7259	0.012777
K10844	0	0	0	0	0	0	0	0	0	0	0.000271076	0	0	0.000255493	0.000561482	0.00050813	0	0.000199523	2.7218	0.0324742
K19049	0	0	0	0	0	0	0	0	0.000256345	0	0.000271076	0.000271297	0.00025227	0.000255493	0.000280741	0	0	0.000198403	2.7137	0.0045693
K20997	0	0	0	0	0	0	0	0	0.000256345	0	0.000271076	0.000271297	0.00025227	0	0.000280741	0.000254065	0	0.000198224	2.7124	0.0045693
K14540	0	0	0	0	0	0	0	0	0	0	0.000271076	0.000271297	0.00025227	0.000255493	0.000280741	0.000254065	0	0.000198118	2.7116	0.0045693
K09013	0	0	0	0	0	0	0	0	0	0.000241955	0.000542152	0.000542594	0	0.000255493	0	0	0	0.000197774	2.7091	0.0324742
K14170	0	0	0	0	0	0	0	0	0.000256345	0	0.000271076	0.000542594	0.00025227	0	0	0.000254065	0	0.000197044	2.7038	0.012777
K01193	0	0	0.000281215	0.000293083	0	0.000632511	0.000289603	0	0.000512689	0.00217759	0.00135538	0.00108519	0.00201816	0.000510986	0.000561482	0.00152439	0.000187052	0.00121823	2.7033	0.00256681
K03534	0.000321337	0	0	0	0	0	0	0	0	0.000241955	0.000271076	0	0.00025227	0.000255493	0.000561482	0.00050813	4.01671e-05	0.000261301	2.7016	0.0322773
K18814	0	0	0	0	0	0	0	0	0.000256345	0	0	0.000271297	0.00025227	0.000255493	0.000280741	0.000254065	0	0.000196276	2.6981	0.0045693
K01243	0	0	0	0	0	0	0	0	0.000256345	0	0	0.000271297	0.000504541	0.000255493	0.000280741	0	0	0.000196052	2.6965	0.012777
K11691	0	0	0	0	0	0	0	0	0.000256345	0.000241955	0.000271076	0.000542594	0	0	0	0.000254065	0	0.000195754	2.6943	0.012777
K03828	0	0	0.000281215	0	0	0	0	0	0.000256345	0.000241955	0.000271076	0.000271297	0.000504541	0	0	0.000254065	3.51519e-05	0.00022491	2.6777	0.0428436
K08234	0	0	0	0	0	0	0	0	0	0.000241955	0.000271076	0.000271297	0.00025227	0.000510986	0	0	0	0.000193448	2.6772	0.012777
K20976	0	0	0	0	0	0	0	0	0.000256345	0.00048391	0	0.000271297	0	0.000255493	0	0.000254065	0	0.000190139	2.6523	0.012777
K01999	0	0.000296296	0	0	0	0	0	0	0.000256345	0.000241955	0.000271076	0.000542594	0	0.000255493	0	0.000254065	3.7037e-05	0.000227691	2.62	0.0428436
K06201	0	0	0	0	0	0.000316256	0.000289603	0	0.000512689	0.00048391	0.000271076	0.000271297	0.00025227	0.000255493	0.000842223	0.000762195	7.57323e-05	0.000456394	2.5913	0.0112746
K01613	0	0	0.000281215	0.000293083	0	0	0.000579206	0	0.000256345	0.00096782	0.00135538	0.00135648	0	0.000255493	0.00112296	0.00127033	0.000144188	0.000823102	2.5131	0.0310325
K15726	0.000321337	0	0	0	0	0	0	0	0.000256345	0.000241955	0.000271076	0.000271297	0.000504541	0	0	0.000254065	4.01671e-05	0.00022491	2.4853	0.0428436
K00174	0.000321337	0	0	0	0	0	0	0	0	0.00048391	0.000271076	0	0.00025227	0.000255493	0.000280741	0.000254065	4.01671e-05	0.000224694	2.4839	0.0428436
K10742	0	0	0.000281215	0.000293083	0	0	0	0	0.000512689	0.000241955	0	0.00081389	0.00025227	0.000510986	0.000280741	0.00050813	7.17873e-05	0.000390083	2.442	0.0246106
K17103	0	0	0.000281215	0	0	0	0.000579206	0.00030012	0.000256345	0.00096782	0.00135538	0.00135648	0	0.000255493	0.000842223	0.00127033	0.000145068	0.000788009	2.4415	0.0310325
K07053	0	0.000592593	0.000281215	0.000293083	0	0.000316256	0.000289603	0.00030012	0.000769034	0.00120977	0.00162646	0.00081389	0.00100908	0.00178845	0.00196519	0.00203252	0.000259109	0.0014018	2.4357	0.000930972
K13695	0	0	0	0	0	0	0	0	0.000256345	0.000241955	0	0.000271297	0	0.000255493	0.000280741	0	0	0.000163229	2.4322	0.012777
K00772	0	0	0	0	0	0	0	0	0.000256345	0.000241955	0	0.000271297	0	0	0.000280741	0.000254065	0	0.00016305	2.4306	0.012777
K21065	0	0	0	0	0	0	0	0	0.000256345	0.000241955	0.000271076	0	0	0	0.000280741	0.000254065	0	0.000163023	2.4303	0.012777
K01143	0	0	0	0	0	0	0	0	0	0.000241955	0.000271076	0	0	0.000255493	0.000280741	0.000254065	0	0.000162916	2.4294	0.012777
K02860	0	0	0	0	0	0	0	0	0	0.000241955	0	0.000271297	0	0	0.000280741	0.00050813	0	0.000162765	2.4281	0.0324742
K00768	0	0	0	0	0	0	0	0	0	0.000241955	0	0.000271297	0.00025227	0.000255493	0.000280741	0	0	0.00016272	2.4276	0.012777
K00024	0	0	0	0	0	0	0	0	0.000256345	0.000241955	0.000271076	0.000271297	0	0.000255493	0	0	0	0.000162021	2.4214	0.012777
K07588	0	0	0	0	0	0	0	0	0.000256345	0.000241955	0.000271076	0.000271297	0	0.000255493	0	0	0	0.000162021	2.4214	0.012777
K03816	0	0.000296296	0	0	0.0002936	0	0	0	0	0	0.000271076	0.000542594	0.000504541	0.000255493	0.000561482	0.00101626	7.3737e-05	0.000393931	2.4175	0.0496329
K13001	0	0	0	0	0	0	0	0	0.000256345	0.000241955	0	0	0	0.000255493	0.000280741	0.000254065	0	0.000161075	2.413	0.012777
K14652	0	0	0	0	0	0	0	0	0.000256345	0.000241955	0	0	0.00025227	0	0.000280741	0.000254065	0	0.000160672	2.4094	0.012777
K00259	0	0	0	0	0	0	0	0	0	0.000241955	0	0	0.00025227	0.000255493	0.000280741	0.000254065	0	0.000160566	2.4084	0.012777
K02500	0	0	0	0	0	0	0	0	0	0.00048391	0	0.000271297	0.00025227	0.000255493	0	0	0	0.000157871	2.384	0.0324742
K02501	0	0	0	0	0	0	0	0	0	0.00048391	0	0.000271297	0.00025227	0.000255493	0	0	0	0.000157871	2.384	0.0324742
K00757	0.000321337	0.000296296	0	0	0	0	0	0	0.000512689	0.000241955	0.000271076	0.000542594	0.00025227	0.000510986	0.000561482	0.000254065	7.72041e-05	0.00039339	2.3492	0.0112746
K03503	0	0	0	0.000293083	0	0	0.000289603	0	0.000512689	0.000241955	0.000271076	0	0.000504541	0.000510986	0.000561482	0.000254065	7.28358e-05	0.000357099	2.2936	0.0246106
K03565	0	0.000296296	0	0	0.0002936	0	0	0	0.000256345	0.000241955	0.000542152	0.000542594	0.00025227	0.000510986	0.000280741	0.000254065	7.3737e-05	0.000360139	2.2881	0.0204273
K03799	0	0	0.000281215	0.000293083	0	0.000316256	0	0	0.000512689	0.000725865	0.000542152	0.000542594	0.000504541	0.000510986	0.000280741	0.00050813	0.000111319	0.000515962	2.2126	0.00238067
K16211	0.000321337	0.000296296	0	0	0.0002936	0	0	0	0.000512689	0.000725865	0.000271076	0.000542594	0.000504541	0.000255493	0.000561482	0.000762195	0.000113904	0.000516992	2.1823	0.00656165
K06199	0.000321337	0	0	0	0	0.000316256	0	0	0.000512689	0.000241955	0.000542152	0.000271297	0.000756811	0.000255493	0.000280741	0	7.9699e-05	0.000357642	2.1659	0.0425402
K01961	0	0	0	0	0	0	0	0	0	0	0.000271076	0	0	0.000255493	0.000280741	0.000254065	0	0.000132672	2.1331	0.0324742
K06237	0	0	0	0	0	0	0	0	0	0	0.000271076	0	0.00025227	0.000255493	0.000280741	0	0	0.000132448	2.1307	0.0324742
K05516	0	0	0	0	0	0	0	0	0	0	0.000271076	0	0.00025227	0	0.000280741	0.000254065	0	0.000132269	2.1287	0.0324742
K03294	0	0	0	0	0	0	0	0	0	0.000241955	0	0.000271297	0	0.000255493	0.000280741	0	0	0.000131186	2.1169	0.0324742
K16164	0	0	0	0	0	0	0	0	0	0.000241955	0.000271076	0	0.00025227	0	0.000280741	0	0	0.000130755	2.1121	0.0324742
K07716	0	0	0	0	0	0	0	0	0	0	0	0	0.00025227	0.000255493	0.000280741	0.000254065	0	0.000130321	2.1073	0.0324742
K01301	0	0	0	0	0	0	0	0	0.000256345	0	0.000271076	0	0	0.000255493	0	0.000254065	0	0.000129622	2.0996	0.0324742
K07005	0	0	0.000281215	0	0	0.000316256	0.000579206	0	0.000512689	0	0.000542152	0.00135648	0.000504541	0.000510986	0.000842223	0.000762195	0.000147085	0.000628909	2.0962	0.0176767
K03767	0	0	0	0	0	0	0	0	0.000256345	0	0	0.000271297	0.00025227	0	0	0.000254065	0	0.000129247	2.0954	0.0324742
K16628	0	0	0.000281215	0	0.0002936	0	0	0.00060024	0	0.00048391	0.000813229	0.000542594	0.000504541	0.000255493	0.00140371	0.00101626	0.000146882	0.000627467	2.0949	0.0310325
K01736	0	0	0	0	0	0	0	0	0	0.000241955	0	0	0	0.000255493	0.000280741	0.000254065	0	0.000129032	2.093	0.0324742
K05770	0	0	0	0	0	0	0	0	0	0.000241955	0	0	0.00025227	0	0.000280741	0.000254065	0	0.000128629	2.0885	0.0324742
K16137	0	0	0	0	0	0.000316256	0	0.00030012	0.000512689	0.000241955	0.000271076	0.000271297	0.00025227	0.000255493	0.000561482	0.000254065	7.70469e-05	0.000327541	2.0879	0.0354886
K02654	0	0	0	0	0	0	0	0	0.000256345	0.000241955	0.000271076	0	0	0.000255493	0	0	0	0.000128109	2.0826	0.0324742
K13684	0	0	0	0	0	0	0	0	0.000256345	0.000241955	0	0.000271297	0	0	0	0.000254065	0	0.000127958	2.0809	0.0324742
K16697	0	0	0	0	0	0	0	0	0.000256345	0.000241955	0.000271076	0	0	0	0	0.000254065	0	0.00012793	2.0806	0.0324742
K08589	0	0	0	0	0	0	0	0	0	0.000241955	0	0	0.00025227	0.000255493	0	0.000254065	0	0.000125473	2.0526	0.0324742
K21147	0	0	0	0	0	0	0	0	0	0.000241955	0	0	0.00025227	0.000255493	0	0.000254065	0	0.000125473	2.0526	0.0324742
K03667	0	0.000592593	0	0	0	0.000316256	0	0	0.000256345	0	0.000813229	0.000542594	0.00025227	0.000255493	0.00112296	0.00050813	0.000113606	0.000468878	2.0452	0.0425402
K01881	0.00096401	0	0	0	0	0	0	0	0	0.00048391	0.000813229	0.00108519	0	0.000510986	0.000561482	0.00050813	0.000120501	0.000495366	2.0394	0.0428436
K07260	0.000642674	0.000296296	0	0	0.000587199	0	0	0	0.000769034	0.000725865	0.0010843	0.00108519	0.000504541	0.00127747	0.000561482	0.000254065	0.000190771	0.000782743	2.0367	0.0090091
K03147	0	0	0	0	0.0002936	0.000316256	0.000289603	0	0.000512689	0.000725865	0.000271076	0.000271297	0.000504541	0.000510986	0.000280741	0.00050813	0.000112432	0.000448166	1.995	0.016462
K06889	0	0	0.000281215	0.000586166	0.000587199	0.000632511	0.000289603	0.00030012	0.00153807	0.000725865	0.0010843	0.00162778	0.00100908	0.00153296	0.00196519	0.00050813	0.000334602	0.00124892	1.9002	0.00274173
K09117	0.000642674	0.000592593	0	0.000293083	0.000587199	0.000632511	0	0.00060024	0.00179441	0.00169368	0.00216861	0.00108519	0.000756811	0.00178845	0.000842223	0.00203252	0.000418537	0.00152024	1.8609	0.000930972
K01372	0	0.000592593	0.000281215	0.000293083	0.0002936	0	0	0	0.000769034	0.00048391	0.000813229	0.000542594	0.000756811	0.000255493	0.00112296	0.00050813	0.000182561	0.000656521	1.8465	0.00953795
K07173	0.000642674	0	0	0	0	0	0.000579206	0	0.000512689	0	0.000271076	0.00081389	0.000504541	0.000766479	0.000842223	0.00050813	0.000152735	0.000527379	1.7878	0.0425402
K01808	0	0.000296296	0.00056243	0.000293083	0	0	0	0	0.000256345	0.000725865	0.000542152	0.00081389	0.000504541	0.000255493	0.000280741	0.00050813	0.000143976	0.000485895	1.7548	0.0376443
K02888	0	0.000296296	0	0	0	0.00126502	0	0	0.000256345	0.000725865	0.000271076	0.000542594	0.00100908	0.000255493	0.00112296	0.000762195	0.000195165	0.000618202	1.6634	0.0270655
K03437	0.000642674	0.000296296	0	0.000293083	0.0002936	0.000316256	0	0.00030012	0.00179441	0.000241955	0.000813229	0.00081389	0.000504541	0.000766479	0.000561482	0.00127033	0.000267754	0.000845789	1.6594	0.0135185
K03286	0	0	0.00056243	0.000293083	0.0002936	0	0.000289603	0.00030012	0.00102538	0.00048391	0.000542152	0.000542594	0.000504541	0.00127747	0.000561482	0.00050813	0.000217354	0.000680707	1.647	0.00723245
K03327	0.00128535	0.000296296	0	0	0.0002936	0	0	0	0.000256345	0.00048391	0.000271076	0.00108519	0.00100908	0.000255493	0.00168445	0.00050813	0.000234405	0.000694209	1.5664	0.0485974
K03702	0.000321337	0.00148148	0.00112486	0.0017585	0.000880799	0.000316256	0.00086881	0.00030012	0.00333248	0.00193564	0.00271076	0.00244167	0.00454087	0.00229944	0.000842223	0.00203252	0.00088152	0.00251695	1.5136	0.0029526
K02622	0.000321337	0.000296296	0	0.00117233	0.000880799	0.000316256	0.000579206	0	0.00128172	0.00193564	0.00135538	0.000271297	0.00100908	0.00127747	0.000842223	0.00152439	0.000445778	0.00118715	1.4131	0.0180441
K07175	0.000321337	0.00118519	0.00140607	0.000293083	0.000587199	0.00126502	0.00115841	0.00120048	0.00333248	0.00217759	0.00271076	0.00217037	0.00227043	0.00281042	0.00196519	0.00228659	0.000927099	0.00246548	1.4111	0.0001554
K03593	0	0.000296296	0.000843645	0.000293083	0.0002936	0.000316256	0	0.00030012	0.00153807	0.000725865	0.000542152	0.00108519	0.000504541	0.000255493	0.000842223	0.00050813	0.000292875	0.000750207	1.357	0.0311998
K01835	0.000642674	0.000296296	0	0.00117233	0	0	0.00086881	0.00030012	0.000769034	0.00096782	0.000542152	0.00135648	0.00151362	0.000766479	0.00140371	0.000762195	0.000410029	0.00101019	1.3008	0.0235359
K00942	0.00096401	0.000592593	0	0.000586166	0.0002936	0	0.000289603	0.00120048	0.000512689	0.000725865	0.000813229	0.00244167	0.00151362	0.00102197	0.00112296	0.00127033	0.000490807	0.00117779	1.2629	0.0238452
K02564	0	0	0.00056243	0.000586166	0.0002936	0	0.000289603	0.00060024	0.000512689	0.000725865	0.000813229	0.000542594	0.00100908	0.000766479	0.000842223	0.000254065	0.000291505	0.000683278	1.229	0.0308276
K01737	0.00096401	0.00118519	0	0.00087925	0.000587199	0.000948767	0.00086881	0.00060024	0.00205076	0.00193564	0.000813229	0.00108519	0.00176589	0.00204394	0.00224593	0.00203252	0.000754183	0.00174664	1.2116	0.004662
K10026	0.00096401	0.00118519	0	0.000586166	0.000587199	0.00126502	0.00086881	0.00030012	0.00153807	0.00120977	0.000813229	0.00135648	0.00201816	0.00204394	0.00252667	0.00177846	0.000719564	0.0016606	1.2065	0.0029526
K02963	0.000321337	0.000296296	0.000281215	0.000586166	0.0002936	0.000316256	0.000289603	0.00060024	0.000512689	0.00120977	0.00162646	0.000542594	0.000756811	0.000255493	0.00112296	0.000762195	0.000373089	0.000848622	1.1856	0.0379176
K02172	0.000321337	0.000592593	0.00140607	0.000586166	0.000587199	0.000632511	0.00086881	0.00180072	0.00333248	0.00169368	0.000813229	0.00189908	0.00353179	0.00229944	0.000842223	0.00101626	0.000849426	0.00192852	1.1829	0.014763
K00382	0.000321337	0.000592593	0.00112486	0	0.000880799	0.000948767	0	0.00090036	0.00102538	0.00169368	0.00216861	0.00162778	0.00025227	0.000510986	0.00140371	0.00203252	0.000596089	0.00133937	1.168	0.0404213
K02340	0.000321337	0	0.00140607	0.0017585	0.000587199	0.000632511	0.000289603	0.00060024	0.000769034	0.00145173	0.00135538	0.00189908	0.00151362	0.00153296	0.00140371	0.00228659	0.000699433	0.00152651	1.126	0.014763
K05349	0.000642674	0.00148148	0.00056243	0.00146542	0.0011744	0.000632511	0.00144802	0.00120048	0.00307613	0.00145173	0.00298184	0.00271297	0.00277497	0.00178845	0.00168445	0.00152439	0.00107593	0.00224937	1.0639	0.000621601
K01775	0.000642674	0.000888889	0.00056243	0.000586166	0.0002936	0.000316256	0	0.00060024	0.000769034	0.00145173	0.000542152	0.00135648	0.000504541	0.00127747	0.000842223	0.00127033	0.000486282	0.00100174	1.0427	0.0379176
K01883	0.000642674	0.000296296	0	0.000586166	0.0002936	0.000948767	0.000289603	0.00060024	0.00102538	0.00145173	0.000271076	0.00108519	0.00126135	0.000510986	0.000842223	0.00101626	0.000457168	0.000933024	1.0292	0.0379176
K00820	0.000321337	0.000888889	0.00168729	0.00087925	0.001468	0.00253004	0.00144802	0.00060024	0.00307613	0.00290346	0.00216861	0.00189908	0.00327952	0.00204394	0.00224593	0.00203252	0.00122788	0.00245615	1.0002	0.0029526
K02990	0.000642674	0.000888889	0.000281215	0.000293083	0.0002936	0.000316256	0.000289603	0.00090036	0.000769034	0.00169368	0.00162646	0.000542594	0.000504541	0.000510986	0.00112296	0.00101626	0.00048821	0.000973315	0.9954	0.0281274
K00857	0.00160668	0.000888889	0.000843645	0.000293083	0.000587199	0.000948767	0.00144802	0.00120048	0.00102538	0.00193564	0.00216861	0.00189908	0.00353179	0.00102197	0.00140371	0.00177846	0.000977095	0.00184558	0.9175	0.0104118
K03152	0.00096401	0.000296296	0.00056243	0	0.0002936	0.000632511	0.000289603	0.00030012	0.000769034	0.00096782	0.000542152	0.00108519	0.000756811	0.00102197	0.000280741	0.000762195	0.000417321	0.000773239	0.8898	0.0498834
K00262	0.000642674	0.000296296	0.000843645	0.0017585	0.000587199	0.000316256	0.000289603	0.00060024	0.00205076	0.00145173	0.000813229	0.00189908	0.000504541	0.000766479	0.00112296	0.00127033	0.000666801	0.00123489	0.8891	0.0379176
K11991	0.000642674	0.000592593	0.00140607	0.000586166	0.0017616	0.00126502	0.00115841	0.00030012	0.00153807	0.00217759	0.00216861	0.00217037	0.00176589	0.00178845	0.00112296	0.00152439	0.000964082	0.00178204	0.8863	0.004662
K03696	0.00321337	0.00266667	0.00337458	0.00146542	0.0020552	0.000632511	0.00115841	0.00210084	0.00410151	0.00217759	0.00460829	0.00488334	0.00479314	0.00281042	0.00421112	0.00279472	0.00208337	0.00379752	0.8661	0.00699301
K03685	0.00096401	0.00148148	0.0019685	0.00146542	0.000587199	0.00189753	0.000289603	0.00090036	0.00256345	0.00169368	0.00216861	0.00135648	0.00201816	0.00102197	0.00224593	0.00381098	0.00119426	0.00210991	0.8211	0.0206682
K01897	0.000642674	0.00118519	0.00112486	0.000586166	0.000880799	0.000316256	0.00173762	0.00120048	0.00128172	0.00193564	0.00271076	0.00162778	0.00126135	0.00127747	0.00140371	0.00203252	0.000959255	0.00169137	0.8182	0.0029526
K03086	0.00417738	0.00148148	0.00337458	0.003517	0.00322959	0.0028463	0.00289603	0.00270108	0.00589592	0.0048391	0.00623475	0.00623983	0.00327952	0.00715381	0.00421112	0.00406504	0.00302793	0.00523989	0.7912	0.0018648
K03723	0.0035347	0.00355556	0.00253093	0.00146542	0.002936	0.00411132	0.00318564	0.0030012	0.00589592	0.00701669	0.00487937	0.00461205	0.00327952	0.00510986	0.00673779	0.00431911	0.0030401	0.00523129	0.783	0.0010878
K03332	0.00192802	0.00118519	0.00168729	0.000293083	0.0020552	0.000632511	0.00086881	0.00120048	0.00128172	0.00193564	0.00162646	0.00244167	0.0025227	0.00281042	0.00224593	0.00177846	0.00123132	0.00208038	0.7566	0.014763
K00067	0.00192802	0.00207407	0.00281215	0.00087925	0.0017616	0.000632511	0.00231683	0.00210084	0.00384517	0.0026615	0.00325291	0.00379816	0.00151362	0.00281042	0.00280741	0.00355691	0.00181316	0.00303076	0.7412	0.014763
K16868	0.00096401	0.00148148	0.0019685	0.000293083	0.001468	0.00158128	0.00144802	0.00090036	0.00153807	0.00120977	0.00189753	0.00189908	0.0025227	0.00178845	0.00308815	0.00228659	0.00126309	0.00202879	0.6837	0.0206682
K00951	0.0061054	0.00622222	0.0056243	0.007034	0.00645919	0.00632511	0.00839849	0.0060024	0.0117918	0.00725865	0.0116563	0.0135648	0.0108476	0.00919775	0.0115104	0.00762195	0.00652139	0.0104312	0.6776	0.000621601
K09809	0.000642674	0.000592593	0.000281215	0.000586166	0.000587199	0.000948767	0.000289603	0.00030012	0.000769034	0.00096782	0.000542152	0.00081389	0.00126135	0.00102197	0.000561482	0.000762195	0.000528542	0.000837487	0.664	0.0498834
K00721	0.00160668	0.00237037	0.00140607	0.00117233	0.0017616	0.00158128	0.00115841	0.00120048	0.00256345	0.00314541	0.00243969	0.00271297	0.00151362	0.00229944	0.00168445	0.00254065	0.00153215	0.00236246	0.6247	0.00699301
K00282	0.00160668	0.00177778	0.00224972	0.0017585	0.0023488	0.00126502	0.00173762	0.00180072	0.00307613	0.00314541	0.00325291	0.00298426	0.00176589	0.00178845	0.00224593	0.00330285	0.0018181	0.00269523	0.568	0.014763
K00954	0.000321337	0.00118519	0.000843645	0.00117233	0.0011744	0.000316256	0.000289603	0.00090036	0.00153807	0.00048391	0.0010843	0.00135648	0.000504541	0.00127747	0.00140371	0.00152439	0.00077539	0.00114661	0.5644	0.0498834
K19304	0.00192802	0.00118519	0.00112486	0.00293083	0.00352319	0.00221379	0.00173762	0.00180072	0.00487055	0.00314541	0.00298184	0.00244167	0.00378406	0.00306592	0.00224593	0.00177846	0.00205553	0.00303923	0.5642	0.0379176
K03530	0.000642674	0.00177778	0.00112486	0.00146542	0.0017616	0.000632511	0.00173762	0.00090036	0.0023071	0.00241955	0.000542152	0.00244167	0.00176589	0.00127747	0.00196519	0.00177846	0.00125535	0.00181218	0.5296	0.0498834
K00283	0.00160668	0.00177778	0.00281215	0.00146542	0.0023488	0.00126502	0.00202722	0.00180072	0.00281979	0.00290346	0.00352399	0.00298426	0.00201816	0.00178845	0.00224593	0.00330285	0.00188797	0.00269836	0.5152	0.014763
K07462	0.00257069	0.00444444	0.00253093	0.00322392	0.0026424	0.00347881	0.00434405	0.00390156	0.00384517	0.00387128	0.00460829	0.00542594	0.00605449	0.00434338	0.00449186	0.00533537	0.0033921	0.00474697	0.4848	0.0104118
K08307	0.00385604	0.00325926	0.00337458	0.00468933	0.00411039	0.00411132	0.00318564	0.00360144	0.00717765	0.00580692	0.00487937	0.00569723	0.00378406	0.00332141	0.00561482	0.00533537	0.0037735	0.0052021	0.4632	0.0206682
K03284	0.00096401	0.000592593	0.000281215	0.00087925	0.000880799	0.000632511	0.000579206	0.00090036	0.00102538	0.000725865	0.000813229	0.00081389	0.00126135	0.00102197	0.00112296	0.00101626	0.000713743	0.000975114	0.4502	0.0379176
K01875	0.00160668	0.00148148	0.000843645	0.000293083	0.0026424	0.00189753	0.00086881	0.0015006	0.00256345	0.00169368	0.00162646	0.00189908	0.00151362	0.00178845	0.00196519	0.00203252	0.00139178	0.00188531	0.4379	0.0498834
K00784	0.00385604	0.00296296	0.0019685	0.00205158	0.00322959	0.00221379	0.00289603	0.00210084	0.00410151	0.00411323	0.00406614	0.00217037	0.00327952	0.0035769	0.00364964	0.00279472	0.00265992	0.003469	0.3831	0.0379176
K02503	0.00257069	0.000888889	0.00168729	0.00263775	0.0017616	0.00189753	0.00202722	0.00240096	0.0023071	0.00217759	0.00243969	0.00325556	0.00277497	0.00204394	0.00280741	0.00254065	0.00198399	0.00254337	0.3583	0.0498834
K02315	0.00739075	0.0082963	0.00843645	0.00820633	0.00704639	0.00948767	0.00839849	0.00810324	0.00743399	0.00629083	0.00650583	0.00461205	0.00554995	0.00792029	0.00701853	0.00660569	0.0081707	0.00649214	-0.3318	0.0018648
K03427	0.00706941	0.0100741	0.0115298	0.0102579	0.00851439	0.00948767	0.0107153	0.00930372	0.00640861	0.00774256	0.00650583	0.00623983	0.00908174	0.0074093	0.00842223	0.00813008	0.00961904	0.00749252	-0.3604	0.004662
K06223	0.00546272	0.00533333	0.0056243	0.00498242	0.00469759	0.00379507	0.00318564	0.00630252	0.00384517	0.00314541	0.00325291	0.00488334	0.0042886	0.00332141	0.00308815	0.00355691	0.00492295	0.00367274	-0.4227	0.0206682
K01155	0.00417738	0.00533333	0.00506187	0.00615475	0.00587199	0.00664137	0.00521286	0.00690276	0.00589592	0.00338737	0.00379507	0.00352686	0.00479314	0.00332141	0.00561482	0.00330285	0.00566954	0.00420468	-0.4312	0.0206682
K01950	0.00096401	0.000888889	0.000843645	0.00117233	0.000880799	0.000316256	0.00086881	0.00090036	0.000256345	0.000725865	0	0.000542594	0.000504541	0.000766479	0.00140371	0.000762195	0.000854388	0.000620216	-0.4621	0.0498834
K00003	0	0.000296296	0.000281215	0.000293083	0.0002936	0.000316256	0	0.00030012	0.000256345	0	0	0.000271297	0.00025227	0.000255493	0	0.000254065	0.000222571	0.000161184	-0.4656	0.0485974
K01356	0.00674807	0.010963	0.0112486	0.00937866	0.0143864	0.012334	0.0112945	0.0147059	0.00743399	0.00895233	0.00704798	0.00623983	0.00832492	0.00996423	0.00701853	0.0109248	0.0113824	0.00823833	-0.4664	0.014763
K01153	0.00482005	0.008	0.00646794	0.007034	0.00645919	0.00948767	0.00724008	0.00780312	0.00512689	0.00580692	0.0056926	0.00488334	0.00353179	0.00459888	0.00617631	0.00558943	0.00716401	0.00517577	-0.469	0.004662
K04763	0.00706941	0.00681481	0.00703037	0.00674091	0.00499119	0.00537634	0.00550246	0.00690276	0.00256345	0.00387128	0.00460829	0.00488334	0.00479314	0.00510986	0.00589556	0.00457317	0.00630353	0.00453726	-0.4743	0.0018648
K12410	0.00224936	0.00177778	0.00168729	0.00205158	0.0023488	0.00316256	0.00173762	0.00210084	0.00153807	0.00096782	0.00162646	0.00081389	0.00201816	0.00127747	0.00168445	0.00228659	0.00213948	0.00152661	-0.4869	0.014763
K00764	0.00128535	0.000888889	0.00140607	0.0017585	0.001468	0.000632511	0.00115841	0.00120048	0.00102538	0.00096782	0.0010843	0.00081389	0.000756811	0.00102197	0.000280741	0.00101626	0.00122478	0.000870897	-0.4919	0.0379176
K06421	0.00096401	0.00118519	0.000843645	0.000293083	0.000587199	0.000632511	0.00086881	0.00090036	0.000512689	0.00048391	0.000813229	0.00081389	0.000504541	0.000766479	0.000280741	0.000254065	0.00078435	0.000553693	-0.5024	0.0379176
K06400	0.0134961	0.0106667	0.0115298	0.0102579	0.0129184	0.0113852	0.0127425	0.0114046	0.00640861	0.0096782	0.00948767	0.00542594	0.0100908	0.00868677	0.00729927	0.00838415	0.0118002	0.00818268	-0.5282	0.0001554
K13038	0.000321337	0.000888889	0.000843645	0.000293083	0.0002936	0.000316256	0.000579206	0.00060024	0.000256345	0.000241955	0.000271076	0.000542594	0.00025227	0.000510986	0.000280741	0.00050813	0.000517032	0.000358012	-0.5302	0.0379176
K00571	0.00931877	0.0142222	0.0075928	0.00937866	0.0120376	0.0117015	0.00984651	0.00990396	0.00845937	0.0048391	0.00948767	0.00705372	0.00882947	0.00434338	0.00758001	0.00736789	0.0105002	0.00724507	-0.5354	0.0029526
K07335	0.000642674	0.000592593	0.000843645	0.000586166	0.000587199	0.000316256	0.00115841	0.00090036	0.000256345	0.000725865	0.000542152	0.000542594	0.00025227	0.000510986	0.000280741	0.000762195	0.000703413	0.000484144	-0.5389	0.0498834
K00558	0.0218509	0.024	0.0275591	0.0260844	0.0246624	0.0278305	0.0214306	0.0243097	0.0179441	0.0130656	0.0168067	0.0165491	0.015893	0.0206949	0.0179674	0.0165142	0.0247159	0.0169294	-0.5459	0.0001554
K03111	0.00578406	0.00681481	0.00421822	0.00556858	0.00587199	0.0028463	0.00521286	0.007503	0.00256345	0.00362932	0.00406614	0.00244167	0.00378406	0.00434338	0.0047726	0.00431911	0.00547748	0.00373997	-0.5505	0.014763
K03671	0.00160668	0.000888889	0.00056243	0.00117233	0.0011744	0.00158128	0.00115841	0.00090036	0.00102538	0.000725865	0.000542152	0.000542594	0.000504541	0.000255493	0.000280741	0.00228659	0.0011306	0.000770419	-0.5534	0.0379176
K00287	0.00128535	0.00177778	0.0019685	0.00117233	0.0020552	0.000632511	0.00173762	0.00180072	0.00102538	0.00096782	0.0010843	0.00081389	0.00126135	0.00102197	0.00112296	0.00101626	0.00155375	0.00103924	-0.5802	0.014763
K03584	0.000321337	0.000296296	0.000281215	0.000293083	0.0002936	0.000316256	0	0.00060024	0	0.00048391	0.000271076	0.000271297	0.00025227	0	0.000280741	0	0.000300253	0.000194912	-0.6234	0.0444063
K01173	0.000642674	0.000592593	0.000843645	0.000293083	0.000587199	0.000316256	0.000579206	0.00060024	0.000512689	0.00048391	0	0.000271297	0.00025227	0.000255493	0.000842223	0.000254065	0.000556862	0.000358993	-0.6334	0.0281274
K07126	0.00128535	0.00118519	0.0019685	0.00117233	0.0017616	0.00126502	0.00173762	0.00210084	0.000512689	0.00096782	0.0010843	0.00217037	0.00100908	0.00127747	0	0.00101626	0.00155956	0.00100475	-0.6343	0.0281274
K09888	0.00096401	0.00118519	0.00056243	0.00087925	0.000587199	0.00126502	0.00086881	0.00060024	0.000256345	0.000241955	0.000271076	0.000542594	0.000756811	0.000510986	0.000561482	0.00127033	0.000864018	0.000551447	-0.6478	0.0281274
K06872	0.00128535	0.000888889	0.00112486	0.00117233	0.000880799	0	0.00144802	0.00180072	0.000769034	0.000725865	0.000542152	0.00081389	0.00100908	0.000766479	0.000842223	0	0.00107512	0.000683591	-0.6533	0.0207687
K07455	0.00096401	0.00148148	0.00168729	0.00117233	0.001468	0.000632511	0.00202722	0.00180072	0.000769034	0.000725865	0.000813229	0.00081389	0.00151362	0.000766479	0.00112296	0.00050813	0.0014042	0.000879152	-0.6756	0.0379176
K02338	0.00160668	0.00325926	0.00281215	0.00293083	0.00322959	0.00189753	0.00144802	0.00210084	0.00128172	0.00217759	0.00162646	0.00081389	0.00176589	0.000510986	0.00196519	0.00177846	0.00241061	0.00149002	-0.6941	0.0498834
K06334	0.000642674	0.00118519	0.00112486	0.00087925	0.000587199	0.000632511	0.000579206	0.00030012	0.000512689	0.00096782	0.000271076	0.000542594	0.000504541	0	0.000561482	0.000254065	0.000741376	0.000451783	-0.7146	0.0206682
K00013	0.000642674	0.000888889	0.000281215	0.000586166	0.000587199	0.000316256	0.000579206	0.00090036	0.000512689	0	0.000271076	0.00081389	0.00025227	0.000510986	0.000280741	0.000254065	0.000597746	0.000361965	-0.7237	0.0206682
K03040	0.00096401	0.000296296	0.00056243	0.000586166	0.0011744	0.000632511	0.000289603	0.00030012	0.000256345	0.000241955	0.000271076	0.00081389	0.00025227	0.000510986	0.000280741	0.000254065	0.000600692	0.000360166	-0.738	0.014763
K01198	0.000642674	0.000296296	0.000281215	0.000293083	0.000880799	0.000632511	0.000579206	0.00030012	0.000256345	0.000241955	0.000542152	0.000271297	0.00025227	0.000255493	0	0.00050813	0.000488238	0.000290955	-0.7468	0.0104118
K03088	0.00578406	0.00444444	0.00449944	0.00322392	0.00675279	0.00347881	0.00318564	0.0045018	0.0023071	0.0026615	0.00189753	0.00217037	0.00277497	0.00332141	0.00336889	0.00279472	0.00448386	0.00266206	-0.7522	0.0018648
K01447	0.00514139	0.00533333	0.00421822	0.00381008	0.002936	0.00664137	0.00579206	0.00420168	0.00410151	0.00387128	0.00216861	0.00271297	0.00353179	0.00306592	0.00168445	0.00127033	0.00475927	0.00280086	-0.7649	0.004662
K09935	0.00257069	0.00177778	0.00224972	0.0017585	0.0011744	0.000948767	0.00144802	0.00120048	0.000769034	0.00120977	0.000542152	0.000542594	0.000756811	0.00127747	0.000842223	0.00177846	0.00164104	0.000964814	-0.7663	0.0379176
K00390	0.00096401	0.00148148	0.0019685	0.00263775	0.0017616	0.00126502	0.00260643	0.00180072	0.000512689	0.00145173	0.000271076	0.000542594	0.00176589	0.00153296	0.00112296	0.00127033	0.00181069	0.00105878	-0.7741	0.0379176
K00099	0.000321337	0.000296296	0.000281215	0.000586166	0.0002936	0.000316256	0.000289603	0.00030012	0.000256345	0.000241955	0	0.000271297	0.00025227	0	0.000280741	0.000254065	0.000335574	0.000194584	-0.7862	0.000930972
K16788	0	0.000296296	0.000281215	0.000293083	0.0002936	0	0.000289603	0.00030012	0.000256345	0.000241955	0	0	0.00025227	0.000255493	0	0	0.00021924	0.000125758	-0.8019	0.0354886
K11358	0.000642674	0.000296296	0.000281215	0.000586166	0	0.000316256	0.000289603	0.00030012	0.000256345	0.000725865	0	0.000271297	0	0	0.000280741	0	0.000339041	0.000191781	-0.822	0.0485974
K03569	0.000642674	0.00118519	0.00112486	0.000586166	0.0002936	0.000316256	0.000579206	0.00030012	0.000256345	0.000241955	0.000542152	0.000271297	0	0.00127747	0	0.000254065	0.000628508	0.00035541	-0.8224	0.0311998
K01633	0.00192802	0.00148148	0.00140607	0.000586166	0.000880799	0.00158128	0.00173762	0.00060024	0.000769034	0.000725865	0.000542152	0.00135648	0	0.000766479	0.000842223	0.000762195	0.00127521	0.000720554	-0.8236	0.0498834
K03426	0.00096401	0.000592593	0.00056243	0.00087925	0.0002936	0.000316256	0.000579206	0	0.000256345	0.000241955	0.000271076	0.000271297	0.00025227	0.000510986	0.000561482	0	0.000523418	0.000295676	-0.8239	0.0355562
K20444	0.00096401	0.00177778	0.0019685	0.00146542	0.000880799	0.000948767	0.00086881	0.0015006	0.000256345	0.000241955	0.000813229	0.00081389	0.000504541	0.000510986	0.00112296	0.00152439	0.00129684	0.000723538	-0.8419	0.0206682
K01154	0.00867609	0.0103704	0.00984252	0.0102579	0.0111568	0.0107527	0.0104257	0.0123049	0.00640861	0.00459714	0.00515045	0.00542594	0.00706357	0.00562085	0.00673779	0.00533537	0.0104734	0.00579246	-0.8545	0.0001554
K09704	0	0.000296296	0.00056243	0.000586166	0.0002936	0	0.000289603	0.00030012	0.000256345	0.000241955	0	0	0.00025227	0.000255493	0.000280741	0	0.000291027	0.000160851	-0.8554	0.0485974
K03629	0.000321337	0.00118519	0.00253093	0.0017585	0.0023488	0.00126502	0.00086881	0.00180072	0.00102538	0.00120977	0.000813229	0.000542594	0.00100908	0.00102197	0	0.00101626	0.00150991	0.000829786	-0.8637	0.0498834
K03205	0.00224936	0.00177778	0.00365579	0.00410317	0.0017616	0.00347881	0.00173762	0.00330132	0.00205076	0.00169368	0.000542152	0.00108519	0.00151362	0.00281042	0.00112296	0.00127033	0.00275818	0.00151114	-0.8681	0.00699301
K04487	0.00128535	0.000888889	0.00112486	0.00117233	0.001468	0.000948767	0.00115841	0.0015006	0.000769034	0.000725865	0.000542152	0.000271297	0.000504541	0.000766479	0.000842223	0.000762195	0.0011934	0.000647973	-0.8811	0.0001554
K01945	0.000321337	0	0.000281215	0.000586166	0	0.000316256	0.000579206	0.00030012	0	0.000241955	0.000271076	0.000271297	0.00025227	0.000255493	0	0	0.000298038	0.000161511	-0.8839	0.0485974
K10206	0.000321337	0.000888889	0.00056243	0.000586166	0.0002936	0.000632511	0.000289603	0.00030012	0.000256345	0.000241955	0.000542152	0	0	0.000510986	0	0.00050813	0.000484332	0.000257446	-0.9117	0.0399796
K07214	0.00128535	0.00118519	0.00056243	0.00087925	0.0011744	0.000632511	0.00086881	0.00030012	0.000512689	0.00096782	0	0.000542594	0	0.000255493	0.000561482	0.000762195	0.000861006	0.000450284	-0.9352	0.0311998
K03650	0.000642674	0.00148148	0.000843645	0.000293083	0.000587199	0.000632511	0.000579206	0.0015006	0.000512689	0	0.000271076	0.000542594	0.000756811	0.000510986	0.000561482	0.000254065	0.00082005	0.000426213	-0.9441	0.014763
K06888	0.00096401	0.00118519	0.00112486	0.00087925	0.0002936	0.000316256	0.000579206	0.00120048	0.000512689	0	0.000542152	0.000542594	0.00100908	0.000255493	0.000280741	0.000254065	0.000817856	0.000424602	-0.9457	0.0281274
K03575	0.000321337	0.000592593	0.00056243	0.000586166	0.000587199	0.000316256	0.00086881	0.00030012	0	0	0.000271076	0.000271297	0	0.000255493	0.000561482	0.000762195	0.000516864	0.000265193	-0.9627	0.0235359
K06904	0.00417738	0.00503704	0.00478065	0.00410317	0.00381679	0.00411132	0.00434405	0.00480192	0.00179441	0.00193564	0.00271076	0.00162778	0.00277497	0.00178845	0.00252667	0.00279472	0.00439654	0.00224418	-0.9702	0.0001554
K22719	0	0.000296296	0.00056243	0.000293083	0.0002936	0.000632511	0.000289603	0.00030012	0	0	0	0.000271297	0.00025227	0.000510986	0.000280741	0	0.000333455	0.000164412	-1.0202	0.0288663
K03657	0.00192802	0.00148148	0.00168729	0.00205158	0.0017616	0.00189753	0.00202722	0.0015006	0.000769034	0.000725865	0.0010843	0.00108519	0.00025227	0.00127747	0.000842223	0.00101626	0.00179192	0.000881576	-1.0233	0.0001554
K20074	0.00289203	0.00237037	0.00281215	0.00087925	0.00322959	0.00158128	0.00231683	0.00210084	0.00128172	0.00048391	0.00216861	0.00135648	0.000756811	0.00102197	0.000842223	0.00101626	0.00227279	0.001116	-1.0261	0.00699301
K01156	0.00192802	0.00355556	0.00478065	0.00293083	0.00322959	0.0056926	0.00492326	0.00420168	0.00179441	0.00169368	0.00189753	0.00162778	0.0025227	0.0038324	0.00168445	0.000254065	0.00390527	0.00191338	-1.0293	0.0029526
K07154	0.00128535	0.00177778	0.00056243	0.0017585	0.001468	0.000632511	0.00202722	0.00270108	0.000256345	0.00120977	0.000271076	0.00135648	0	0.00127747	0.000561482	0.00101626	0.00152661	0.000743611	-1.0377	0.014763
K03536	0.000321337	0.000296296	0.00056243	0.000293083	0.0002936	0.000316256	0.000289603	0.00030012	0.000512689	0.000241955	0.000271076	0.000271297	0	0	0	0	0.000334091	0.000162127	-1.0431	0.00953795
K01183	0.000642674	0.00118519	0.00056243	0.00117233	0.000880799	0.00126502	0.00115841	0.00060024	0.000769034	0.000725865	0.000271076	0	0.000756811	0.000766479	0.000280741	0	0.000933387	0.000446251	-1.0646	0.0404213
K00841	0.000642674	0.000296296	0.00056243	0.000586166	0.000880799	0.000316256	0	0.00060024	0.000256345	0.000241955	0.000271076	0.000542594	0	0	0.000280741	0.000254065	0.000485608	0.000230847	-1.0729	0.0177903
K00297	0.000642674	0.000592593	0	0.000586166	0.000587199	0.000316256	0.000579206	0.00060024	0.000512689	0	0	0.000542594	0	0.000510986	0.000280741	0	0.000488042	0.000230876	-1.0799	0.016462
K01960	0	0.000592593	0.00056243	0.00087925	0.0011744	0.000316256	0.000579206	0.00030012	0.000256345	0.000241955	0	0.000271297	0.000504541	0.000255493	0.000280741	0.000254065	0.000550532	0.000258055	-1.0931	0.0207687
K09022	0.000642674	0.000592593	0.000281215	0.000586166	0.000587199	0.000316256	0.000579206	0.00030012	0.000256345	0.000241955	0.000271076	0.000271297	0.00025227	0.000255493	0	0.000254065	0.000485679	0.000225313	-1.1081	0.0001554
K08744	0	0.000888889	0.000281215	0.000293083	0.000587199	0.000948767	0.000289603	0.00060024	0.000256345	0.00048391	0.000271076	0	0.00025227	0	0.000280741	0.000254065	0.000486124	0.000224801	-1.1127	0.0235359
K01278	0.000642674	0.000296296	0.000281215	0.000586166	0.0011744	0.000316256	0	0.00060024	0.000256345	0.00048391	0	0.000271297	0.00025227	0	0.000280741	0.000254065	0.000487156	0.000224828	-1.1156	0.0235359
K03700	0.000642674	0.000888889	0.000281215	0.000293083	0.0011744	0.000316256	0.000289603	0.00060024	0.000512689	0.000241955	0.000271076	0.000271297	0.00025227	0.000255493	0	0.000254065	0.000560795	0.000257356	-1.1237	0.0018648
K01596	0.000321337	0.000296296	0.000281215	0.000293083	0.000587199	0.000316256	0.000289603	0	0	0	0.000542152	0	0	0.000255493	0.000280741	0	0.000298124	0.000134798	-1.1451	0.0310325
K00949	0.000321337	0.000296296	0.000281215	0.000293083	0.0002936	0.000316256	0.000579206	0.00060024	0	0	0.000813229	0.000271297	0.00025227	0	0	0	0.000372654	0.000167099	-1.1571	0.0122414
K09955	0.00096401	0.000592593	0.00056243	0.000293083	0.0002936	0.000948767	0.000289603	0.00030012	0	0	0	0.000271297	0	0	0.00112296	0.00050813	0.000530526	0.000237799	-1.1577	0.0376443
K07012	0.000321337	0.000592593	0.000281215	0.000293083	0.000880799	0.000316256	0.00086881	0	0	0.000241955	0	0	0.00025227	0	0.000842223	0.000254065	0.000444261	0.000198814	-1.16	0.0288663
K06926	0.00096401	0.00207407	0.00140607	0.00146542	0.0017616	0.00189753	0.00144802	0.00120048	0.000769034	0.00048391	0.000271076	0.00081389	0.00126135	0.000766479	0.000842223	0.000254065	0.00152715	0.000682754	-1.1614	0.000621601
K01588	0.000321337	0.000296296	0.00112486	0.00087925	0.000587199	0	0.000289603	0.00060024	0.000256345	0.000241955	0.000271076	0.000542594	0.00025227	0.000255493	0	0	0.000512348	0.000227467	-1.1715	0.0235359
K02914	0.000321337	0.000592593	0.00056243	0.000586166	0	0.000316256	0.000289603	0.00030012	0.000512689	0	0.000271076	0	0.00025227	0	0.000280741	0	0.000371063	0.000164597	-1.1727	0.021911
K14415	0.00096401	0.00118519	0.000843645	0.000586166	0.001468	0.00189753	0.00086881	0.00090036	0.000512689	0	0.000271076	0.000542594	0.00126135	0.00102197	0	0.000254065	0.00108921	0.000482969	-1.1733	0.0311998
K00375	0	0.000296296	0.00056243	0.000293083	0.0002936	0.000632511	0.000579206	0.00030012	0	0.000241955	0.000813229	0	0	0	0	0.000254065	0.000369656	0.000163656	-1.1755	0.0404795
K02519	0.000642674	0.000888889	0.000843645	0	0.000880799	0.000632511	0.000579206	0.00030012	0	0.000241955	0.000542152	0.000271297	0	0.000510986	0.000280741	0.000254065	0.00059598	0.00026265	-1.1821	0.0177903
K04043	0.00160668	0.00118519	0.00140607	0.00146542	0.001468	0.000632511	0.00144802	0.0015006	0.00102538	0.000241955	0.000813229	0.000271297	0.00100908	0.000510986	0.000842223	0	0.00133906	0.000589269	-1.1842	0.0018648
K02171	0.000642674	0.000888889	0.000281215	0.000586166	0.000880799	0.000948767	0	0.00060024	0	0	0	0.000542594	0.00025227	0.000510986	0.000561482	0.000254065	0.000603594	0.000265175	-1.1866	0.0199312
K04488	0.00096401	0.000592593	0.000843645	0.000586166	0.0011744	0.000948767	0.00086881	0.00030012	0.000256345	0.00120977	0.000271076	0	0.000504541	0.000255493	0	0.000254065	0.000784814	0.000343912	-1.1903	0.0180441
K19172	0.00096401	0.000592593	0.00056243	0.000586166	0.000880799	0.000948767	0.000289603	0.00120048	0.000256345	0.000241955	0.000271076	0.00135648	0	0.000255493	0	0.000254065	0.000753106	0.000329427	-1.1929	0.0135185
K06333	0.000321337	0.000888889	0.00140607	0.00087925	0.000587199	0.000632511	0.000579206	0.00060024	0.000512689	0.000725865	0	0.000271297	0.00025227	0	0.000561482	0.000254065	0.000736838	0.000322209	-1.1934	0.0100267
K03073	0.000321337	0.000296296	0	0.000293083	0.0002936	0	0.000289603	0.00030012	0.000256345	0	0	0.000271297	0	0.000255493	0	0	0.000224255	9.78918e-05	-1.1959	0.0246106
K03217	0.000642674	0.000888889	0.00056243	0.000586166	0.0002936	0.000316256	0.000289603	0	0.000256345	0.00048391	0.000271076	0	0	0	0.000280741	0.000254065	0.000447452	0.000193267	-1.2111	0.0199312
K01611	0.000321337	0.000592593	0.000281215	0.000293083	0.0002936	0	0.000289603	0.00030012	0	0.000241955	0.000271076	0	0.00025227	0	0	0.000254065	0.000296444	0.000127421	-1.2182	0.00656165
K02014	0.000321337	0.00118519	0.00112486	0.000586166	0.0002936	0.00158128	0.00144802	0.0015006	0.000256345	0.000241955	0.000813229	0.00081389	0.000504541	0	0.000561482	0.000254065	0.00100513	0.000430688	-1.2227	0.0206682
K17398	0	0.000296296	0.00056243	0.000293083	0.0002936	0.000632511	0.000579206	0.00030012	0.000256345	0.000241955	0	0	0.00025227	0.000510986	0	0	0.000369656	0.000157695	-1.2291	0.021911
K08968	0	0.000296296	0.000281215	0.000293083	0.0002936	0.000316256	0.000289603	0.00060024	0	0.00048391	0.000271076	0	0.00025227	0	0	0	0.000296287	0.000125907	-1.2346	0.0310325
K06413	0.00224936	0.00148148	0.00168729	0.0017585	0.001468	0.00158128	0.000579206	0.00210084	0.000512689	0.000725865	0.0010843	0.000542594	0.000504541	0.00102197	0.000280741	0.000762195	0.00161324	0.000679363	-1.2477	0.0018648
K01537	0.00224936	0.000888889	0.00140607	0.00087925	0.0011744	0.00189753	0.00115841	0.00030012	0.000512689	0.000725865	0.000271076	0.000271297	0.000504541	0.000766479	0.000842223	0.000254065	0.00124425	0.000518529	-1.2628	0.0029526
K01754	0.00128535	0.000296296	0.000843645	0.00117233	0.000880799	0.000316256	0.00086881	0	0.000256345	0	0.000542152	0	0.000504541	0.000766479	0.000280741	0	0.000707936	0.000293782	-1.2689	0.0444063
K19170	0.000321337	0.000296296	0.00056243	0.00087925	0.000587199	0.000316256	0.000579206	0.00030012	0.000256345	0	0.000271076	0.000542594	0.000504541	0	0	0	0.000480262	0.000196819	-1.2869	0.0129063
K03580	0.000321337	0.000296296	0.000281215	0	0.000587199	0.000316256	0.000579206	0.00030012	0	0	0.000271076	0.000271297	0	0	0.000280741	0.000254065	0.000335204	0.000134647	-1.3159	0.00656165
K03308	0.00096401	0.00177778	0.000843645	0.00117233	0.0011744	0.000948767	0.000289603	0.00180072	0	0.000241955	0.000542152	0.000271297	0.000756811	0.000766479	0	0.00101626	0.00112141	0.000449369	-1.3193	0.0100267
K14059	0.00096401	0.00177778	0.000843645	0.00117233	0.001468	0.000948767	0.00115841	0.00210084	0.000512689	0	0.000542152	0.000271297	0.00151362	0.000510986	0.000561482	0.000254065	0.00130422	0.000520787	-1.3244	0.004662
K03453	0.000642674	0.000296296	0.000281215	0.000293083	0.000587199	0	0.00086881	0.00030012	0.000512689	0	0	0	0.00025227	0.000255493	0.000280741	0	0.000408675	0.000162649	-1.3292	0.021911
K01028	0.000321337	0.00148148	0.000843645	0.00205158	0.0011744	0.00189753	0.00115841	0.00090036	0.000769034	0.000725865	0.000542152	0.000542594	0.000756811	0.000255493	0.000280741	0	0.00122859	0.000484086	-1.3437	0.0029526
K12995	0.000321337	0.000592593	0.000281215	0.000293083	0.0002936	0.000316256	0.000289603	0.00030012	0.000256345	0.000241955	0	0.000271297	0	0	0.000280741	0	0.000335976	0.000131292	-1.3556	0.000859897
K03282	0.000642674	0.000296296	0.000843645	0.000586166	0.0017616	0.000948767	0.00086881	0.00060024	0.000256345	0.000725865	0.000271076	0.000542594	0.00025227	0.000255493	0	0.000254065	0.000818524	0.000319713	-1.3562	0.0029526
K03830	0.000321337	0.000592593	0.000281215	0.000586166	0.000587199	0.000316256	0.000289603	0.00030012	0.000256345	0.000241955	0	0	0.000504541	0.000255493	0	0	0.000409311	0.000157292	-1.3798	0.00505122
K20151	0.00096401	0.000296296	0.000281215	0.000293083	0.000587199	0.000316256	0.000289603	0.00030012	0	0.00048391	0.000271076	0.000271297	0.00025227	0	0	0	0.000415973	0.000159819	-1.38	0.00697686
K05795	0.000642674	0.000296296	0.00112486	0.000586166	0.0011744	0.00189753	0.00115841	0.00060024	0	0.00048391	0.000271076	0	0	0.000766479	0.000842223	0.00050813	0.000935073	0.000358977	-1.3812	0.0235359
K01955	0.00096401	0.000888889	0.000281215	0.00117233	0.000880799	0.00158128	0.00144802	0.0015006	0.000256345	0.00096782	0.000271076	0.000271297	0.000504541	0.000510986	0.000280741	0.000254065	0.00108964	0.000414609	-1.394	0.004662
K06385	0.000321337	0	0.00056243	0.000293083	0.0002936	0.000632511	0.000289603	0.00030012	0.000512689	0	0	0	0.00025227	0.000255493	0	0	0.000336585	0.000127557	-1.3998	0.0235441
K03072	0.000321337	0.000296296	0.000281215	0.000293083	0.0002936	0.000632511	0.000289603	0.00030012	0	0.000241955	0.000271076	0	0.00025227	0.000255493	0	0	0.000338471	0.000127599	-1.4074	0.000859897
K03660	0.000321337	0.000888889	0.000281215	0.000586166	0.0002936	0	0.000579206	0.00060024	0.000256345	0	0.000542152	0	0	0.000255493	0.000280741	0	0.000443832	0.000166841	-1.4115	0.016462
K14761	0.000321337	0.00148148	0.00112486	0.00117233	0.001468	0.00126502	0.00086881	0.0015006	0.000512689	0.000241955	0.000813229	0.000542594	0.00025227	0.000255493	0.000280741	0.00050813	0.00115031	0.000425888	-1.4335	0.0018648
K10979	0.000321337	0.000592593	0.00056243	0.000586166	0.000587199	0.000316256	0.000289603	0.00030012	0	0	0.000271076	0	0.000504541	0.000255493	0.000280741	0	0.000444463	0.000163981	-1.4385	0.00361949
K07481	0.00096401	0.00148148	0.00056243	0.00087925	0.000880799	0.000632511	0.00086881	0.00090036	0.000256345	0.000241955	0	0.000542594	0.00025227	0.000510986	0.000561482	0.000254065	0.000896206	0.000327462	-1.4525	0.0001554
K19171	0.00128535	0.00148148	0.00056243	0.00263775	0.001468	0.00158128	0.00202722	0.00120048	0.000769034	0.00048391	0.000271076	0.000271297	0.000756811	0.000510986	0.000561482	0.000762195	0.0015305	0.000548349	-1.4808	0.0010878
K17675	0	0.000296296	0.00056243	0.000586166	0.000880799	0.000632511	0.000289603	0.00030012	0	0.00048391	0.000271076	0	0.00025227	0	0	0.000254065	0.000443491	0.000157665	-1.492	0.016462
K03737	0.00128535	0.00177778	0.00112486	0.00117233	0.001468	0.000948767	0.00115841	0.00120048	0	0.000241955	0	0.00081389	0.00100908	0.000766479	0	0.000762195	0.001267	0.0004492	-1.496	0.00131538
K01971	0.000321337	0.000888889	0.000843645	0.000586166	0.000587199	0.000316256	0.000289603	0.00060024	0	0	0.000271076	0	0.000756811	0.000255493	0.000280741	0	0.000554167	0.000195515	-1.503	0.00697686
K09952	0.000321337	0.000592593	0.000281215	0.000293083	0.0002936	0	0.00086881	0.00030012	0.000256345	0	0.000271076	0	0.00025227	0.000255493	0	0	0.000368845	0.000129398	-1.5112	0.00656165
K00763	0.000321337	0.000296296	0.000281215	0.000293083	0.000587199	0.00126502	0.00144802	0	0.000769034	0.000241955	0.000271076	0	0	0	0.000280741	0	0.000561521	0.000195351	-1.5233	0.0288663
K01673	0.000321337	0.000592593	0.000281215	0.000586166	0.000587199	0.000948767	0.000289603	0.00090036	0.000256345	0.000241955	0	0	0.000504541	0.000255493	0.000280741	0	0.000563405	0.000192384	-1.5502	0.00268264
K01486	0.00096401	0.000296296	0.00056243	0.000293083	0.0002936	0	0.000289603	0.00030012	0.000256345	0	0	0	0.00025227	0.000255493	0	0.000254065	0.000374893	0.000127272	-1.5586	0.00656165
K07023	0.000321337	0.000592593	0.000281215	0.000293083	0	0.000316256	0.000289603	0.00030012	0	0	0.000271076	0	0.00025227	0	0.000280741	0	0.000299276	0.000100511	-1.5741	0.00505274
K02838	0.000642674	0.000296296	0.00056243	0.000293083	0.0002936	0	0	0.00030012	0	0	0.000542152	0	0	0	0	0.000254065	0.000298525	9.95272e-05	-1.5847	0.0496329
K07483	0.000321337	0.00237037	0.00112486	0.000293083	0.000880799	0.00253004	0.00260643	0.0015006	0.00128172	0.000241955	0.000813229	0.000271297	0	0.000255493	0.000280741	0.00050813	0.00145344	0.000456571	-1.6706	0.0104118
K03438	0.000642674	0.000296296	0	0.000586166	0.0002936	0.000316256	0.000579206	0.00060024	0	0.000241955	0	0.000271297	0	0.000255493	0	0.000254065	0.000414305	0.000127851	-1.6962	0.00656165
K06306	0.00160668	0.000888889	0.000281215	0.00117233	0.000880799	0	0.000579206	0.00060024	0.000769034	0.000241955	0.000271076	0	0.00025227	0	0	0.000254065	0.000751171	0.00022355	-1.7485	0.0199312
K06949	0.00160668	0.00148148	0.000843645	0.00146542	0.000880799	0	0.000579206	0.00090036	0	0.000241955	0.000271076	0	0.00025227	0.000766479	0	0.000762195	0.000969699	0.000286747	-1.7578	0.014956
K06378	0.000321337	0	0	0.000293083	0.0002936	0.000316256	0.00115841	0.00030012	0	0	0.000271076	0	0.00025227	0.000255493	0	0	0.000335351	9.7355e-05	-1.7843	0.0246106
K09862	0.000642674	0.00118519	0.000843645	0.000293083	0.000880799	0.000316256	0.000579206	0.00060024	0	0.00048391	0.000271076	0	0	0.000255493	0.000280741	0.000254065	0.000667636	0.000193161	-1.7893	0.00188822
K07132	0.000321337	0.000296296	0.000281215	0.000293083	0.0002936	0.000948767	0.000289603	0	0	0	0	0	0.00025227	0	0.000280741	0.000254065	0.000340488	9.83846e-05	-1.7911	0.00505274
K02824	0.000642674	0.000592593	0	0.000293083	0.000587199	0.000316256	0	0.00030012	0	0	0	0.000271297	0.00025227	0	0	0.000254065	0.00034149	9.7204e-05	-1.8128	0.0246106
K02472	0.000321337	0.000296296	0.00056243	0.000293083	0.0002936	0.000316256	0	0.00060024	0	0.000241955	0	0	0	0.000255493	0	0.000254065	0.000335405	9.39391e-05	-1.8361	0.00505274
K01676	0.000321337	0.000592593	0.000281215	0.000586166	0.0002936	0.000632511	0.000579206	0.00030012	0.000256345	0.000241955	0	0	0.000504541	0	0	0	0.000448343	0.000125355	-1.8386	0.00337319
K08998	0.000321337	0.000296296	0.000281215	0.000293083	0	0.000948767	0.000289603	0.00030012	0.000256345	0.000241955	0	0	0	0	0	0.000254065	0.000341303	9.40456e-05	-1.8596	0.00505274
K07493	0.00289203	0.00296296	0.00337458	0.00322392	0.002936	0.00506009	0.00289603	0.00390156	0.00128172	0.000241955	0.000542152	0.00081389	0.00176589	0.000510986	0.000842223	0.00127033	0.0034059	0.000908644	-1.9062	0.0001554
K07474	0.000321337	0.000888889	0.000843645	0.000586166	0.000587199	0.00221379	0.00115841	0.00030012	0.000256345	0	0	0.000271297	0.00025227	0.000766479	0.000280741	0	0.000862445	0.000228392	-1.9169	0.00377219
K15051	0.00192802	0.000296296	0.000843645	0.00117233	0.000587199	0.00126502	0.00086881	0.00120048	0.000256345	0.00048391	0	0.000271297	0	0	0.000561482	0.00050813	0.00102023	0.000260145	-1.9715	0.00268264
K06408	0	0.000296296	0.000843645	0.000293083	0	0.000632511	0.000579206	0.00060024	0	0	0	0	0.00025227	0	0.000280741	0.000254065	0.000405623	9.83846e-05	-2.0436	0.0246106
K10012	0	0.000296296	0	0.000293083	0.0011744	0.000948767	0.000289603	0.00030012	0.000256345	0	0.000271076	0.000271297	0	0	0	0	0.000412783	9.98397e-05	-2.0477	0.0246106
K01489	0.000642674	0.000592593	0.000843645	0.00087925	0.000880799	0.000948767	0.000579206	0.00120048	0	0.00048391	0.000542152	0.000271297	0	0	0	0.000254065	0.000820927	0.000193928	-2.0817	0.000859897
K20276	0.000642674	0.000296296	0	0.000293083	0.0002936	0	0.000289603	0.00030012	0	0.000241955	0	0	0	0.000255493	0	0	0.000264422	6.2181e-05	-2.0883	0.0158729
K00852	0.000321337	0.000296296	0	0.000586166	0.0002936	0.000632511	0	0.00030012	0	0	0	0	0.00025227	0	0.000280741	0	0.000303754	6.66264e-05	-2.1887	0.0158729
K01759	0.000321337	0.000592593	0.00056243	0.000293083	0.000587199	0.000316256	0.000579206	0.00030012	0	0.000241955	0	0	0	0.000255493	0.000280741	0	0.000444028	9.72737e-05	-2.1905	0.000785338
K08693	0.000321337	0	0.00056243	0.000586166	0.0002936	0	0.000289603	0.00030012	0	0	0	0	0.00025227	0.000255493	0	0	0.000294157	6.34704e-05	-2.2124	0.0158729
K08600	0.00224936	0.00177778	0.0019685	0.00234467	0.0020552	0.00126502	0.00144802	0.0015006	0	0.000241955	0.000271076	0.00081389	0.00126135	0	0.000280741	0.000254065	0.00182614	0.000390385	-2.2258	0.000930972
K01101	0.000321337	0.000296296	0.000281215	0.000293083	0.0002936	0	0.000289603	0.00060024	0	0	0	0	0.00025227	0.000255493	0	0	0.000296922	6.34704e-05	-2.2259	0.00366954
K03640	0.000642674	0.000296296	0.000281215	0.000586166	0.0002936	0	0.000579206	0	0	0	0	0	0	0	0.000561482	0	0.000334895	7.01853e-05	-2.2545	0.0240277
K03113	0	0.000296296	0.000281215	0	0	0	0.000289603	0.00030012	0	0	0	0	0	0	0	0	0.000145904	0	-2.2703	0.0324742
K07392	0	0.000296296	0.000281215	0	0.0002936	0	0	0.00030012	0	0	0	0	0	0	0	0	0.000146404	0	-2.2752	0.0324742
K06295	0	0.000296296	0	0.000293083	0.0002936	0	0.000289603	0	0	0	0	0	0	0	0	0	0.000146573	0	-2.2769	0.0324742
K06297	0	0.000296296	0	0.000293083	0.0002936	0	0.000289603	0	0	0	0	0	0	0	0	0	0.000146573	0	-2.2769	0.0324742
K21816	0	0.000296296	0	0.000293083	0.0002936	0	0.000289603	0	0	0	0	0	0	0	0	0	0.000146573	0	-2.2769	0.0324742
K07339	0.000321337	0.000888889	0.000281215	0.000586166	0.0002936	0.000948767	0.000289603	0.00030012	0	0	0.000271076	0	0.00025227	0	0.000280741	0	0.000488712	0.000100511	-2.2816	0.000785338
K00677	0	0.000296296	0	0	0.0002936	0	0.000289603	0.00030012	0	0	0	0	0	0	0	0	0.000147452	0	-2.2855	0.0324742
K16363	0	0.000296296	0	0	0.0002936	0	0.000289603	0.00030012	0	0	0	0	0	0	0	0	0.000147452	0	-2.2855	0.0324742
K21029	0	0.000296296	0	0	0.0002936	0	0.000289603	0.00030012	0	0	0	0	0	0	0	0	0.000147452	0	-2.2855	0.0324742
K22300	0.000321337	0.000888889	0.00056243	0.000586166	0.000587199	0.000948767	0.000579206	0.00060024	0.000256345	0.000241955	0.000271076	0	0	0.000255493	0	0	0.000634279	0.000128109	-2.3078	0.000859897
K07009	0.000321337	0.000296296	0.000281215	0	0	0	0	0.00030012	0	0	0	0	0	0	0	0	0.000149871	0	-2.309	0.0324742
K03558	0	0.000296296	0	0.000293083	0.0002936	0.000316256	0	0	0	0	0	0	0	0	0	0	0.000149904	0	-2.3093	0.0324742
K01247	0.000321337	0	0.000281215	0	0	0.000316256	0.000289603	0	0	0	0	0	0	0	0	0	0.000151051	0	-2.3203	0.0324742
K03077	0.000321337	0.000296296	0	0	0.0002936	0	0	0.00030012	0	0	0	0	0	0	0	0	0.000151419	0	-2.3238	0.0324742
K07101	0.000321337	0	0.000281215	0.000293083	0	0.000316256	0	0	0	0	0	0	0	0	0	0	0.000151486	0	-2.3244	0.0324742
K04095	0.00128535	0.00148148	0.0019685	0.00146542	0.0017616	0.00189753	0.00231683	0.00210084	0.000256345	0.000241955	0	0.000542594	0.000504541	0.000510986	0.000280741	0.00050813	0.00178469	0.000355661	-2.3271	0.0001554
K03228	0.000321337	0	0	0.000293083	0	0.000316256	0.000289603	0	0	0	0	0	0	0	0	0	0.000152535	0	-2.3344	0.0324742
K07494	0.000321337	0.000296296	0	0	0	0.000316256	0	0.00030012	0	0	0	0	0	0	0	0	0.000154251	0	-2.3505	0.0324742
K13940	0.000321337	0.000296296	0.000281215	0.000293083	0.0002936	0	0	0	0	0	0	0	0	0	0.000280741	0	0.000185691	3.50926e-05	-2.4037	0.0298407
K21744	0	0.000296296	0.000281215	0	0.0002936	0	0.000289603	0.00030012	0	0	0	0	0	0.000255493	0	0	0.000182604	3.19366e-05	-2.5154	0.0298407
K01572	0	0.000592593	0.00056243	0	0.0002936	0.000316256	0.000579206	0.00060024	0.000256345	0.000241955	0	0	0	0	0	0	0.00036804	6.22874e-05	-2.5629	0.0158729
K02825	0.000321337	0.000296296	0	0.000293083	0	0.000316256	0	0.00030012	0	0	0	0	0	0.000255493	0	0	0.000190886	3.19366e-05	-2.5794	0.0298407
K13010	0	0	0.000281215	0.000586166	0.000587199	0.000632511	0.000289603	0.00090036	0	0	0	0.000542594	0	0	0	0	0.000409632	6.78242e-05	-2.5945	0.0176723
K07733	0	0	0.000281215	0	0.0002936	0.000316256	0.000289603	0.00030012	0	0	0	0	0	0	0	0	0.000185099	0	-2.6136	0.012777
K01531	0.000321337	0.000296296	0.000281215	0.000293083	0	0	0	0.00030012	0	0	0	0	0	0	0	0	0.000186506	0	-2.6245	0.012777
K19081	0.00096401	0	0.00056243	0.000293083	0.000587199	0	0.000289603	0.00060024	0	0	0	0	0.00025227	0	0.000280741	0	0.000412071	6.66264e-05	-2.6287	0.0158729
K22349	0.000321337	0	0.000281215	0	0	0.000316256	0.000579206	0	0	0	0	0	0	0	0	0	0.000187252	0	-2.6302	0.0324742
K02536	0.000321337	0.000296296	0	0	0.0002936	0	0.000289603	0.00030012	0	0	0	0	0	0	0	0	0.000187619	0	-2.6331	0.012777
K01995	0.000321337	0.000296296	0	0.000293083	0.0002936	0	0	0.00030012	0	0	0	0	0	0	0	0	0.000188054	0	-2.6364	0.012777
K03738	0.000642674	0	0	0.000293083	0.0002936	0	0.000289603	0	0	0	0	0	0	0	0	0	0.00018987	0	-2.6503	0.0324742
K13004	0.000642674	0.000296296	0	0	0.0002936	0	0.000289603	0	0	0	0	0	0	0	0	0	0.000190272	0	-2.6533	0.0324742
K01214	0.000321337	0.000296296	0	0.000293083	0	0.000316256	0	0.00030012	0	0	0	0	0	0	0	0	0.000190886	0	-2.658	0.012777
K06905	0	0.000592593	0.00056243	0.000293083	0.0002936	0.000632511	0.000579206	0.00030012	0	0.000241955	0.000271076	0	0	0	0	0	0.000406693	6.41289e-05	-2.6649	0.00366954
K21367	0.000321337	0	0	0	0.0002936	0.000632511	0	0.00030012	0	0	0	0	0	0	0	0	0.000193446	0	-2.6772	0.0324742
K03698	0.000321337	0.000296296	0	0.000586166	0	0.000316256	0.000289603	0	0.000256345	0	0	0	0	0	0	0	0.000226207	3.20431e-05	-2.8196	0.0298407
K01141	0.000321337	0.000592593	0	0.000293083	0	0.000316256	0.000289603	0	0	0	0	0	0	0	0	0.000254065	0.000226609	3.17581e-05	-2.835	0.0298407
K09469	0	0.000592593	0.00056243	0.000293083	0	0	0.000289603	0	0	0	0	0	0	0	0	0	0.000217214	0	-2.8444	0.0324742
K12987	0.000321337	0.000296296	0.00056243	0.000293083	0	0	0	0.00030012	0	0	0	0	0	0	0	0	0.000221658	0	-2.8736	0.012777
K09889	0.000321337	0.000296296	0.000281215	0.000293083	0	0	0.000289603	0.00030012	0	0	0	0	0	0	0	0	0.000222707	0	-2.8804	0.0045693
K00074	0.000321337	0.000296296	0.00056243	0	0	0.000316256	0.000289603	0	0	0	0	0	0	0	0	0	0.00022324	0	-2.8839	0.012777
K14192	0.000321337	0.000296296	0.000281215	0.000293083	0	0.000316256	0	0.00030012	0	0	0	0	0	0	0	0	0.000226038	0	-2.9018	0.0045693
K00853	0.000642674	0	0	0	0.000587199	0	0.000289603	0.00030012	0	0	0	0	0	0	0	0	0.000227449	0	-2.9108	0.0324742
K02038	0.000321337	0.000296296	0.000281215	0.000586166	0.0002936	0	0.000289603	0	0	0	0.000271076	0	0	0	0	0	0.000258527	3.38845e-05	-2.9316	0.0092178
K02897	0.000321337	0.000296296	0	0.000293083	0.0002936	0.000316256	0.000289603	0.00030012	0	0	0	0.000271297	0	0	0	0	0.000263787	3.39121e-05	-2.9595	0.00245523
K01121	0.000321337	0.000296296	0	0.000293083	0.0002936	0.000316256	0.000289603	0.00030012	0	0	0	0	0	0	0	0.000254065	0.000263787	3.17581e-05	-3.0542	0.00245523
K02036	0.000321337	0.000296296	0.000281215	0.000586166	0.0002936	0	0.000289603	0	0	0	0	0	0	0	0	0	0.000258527	0	-3.0956	0.0045693
K02039	0.000321337	0.000296296	0.000281215	0.000586166	0.0002936	0	0.000289603	0	0	0	0	0	0	0	0	0	0.000258527	0	-3.0956	0.0045693
K12998	0.000321337	0.000592593	0.000281215	0.000293083	0.0002936	0	0.000289603	0.00030012	0	0	0	0.000271297	0	0	0	0	0.000296444	3.39121e-05	-3.1279	0.00245523
K00638	0	0.000296296	0.000281215	0.000586166	0.0002936	0	0.000289603	0.00060024	0	0	0	0	0	0	0	0.000254065	0.00029339	3.17581e-05	-3.2076	0.0092178
K19119	0	0.000296296	0.00056243	0.000293083	0.0002936	0.000316256	0.000579206	0	0	0	0	0	0.00025227	0	0	0	0.000292609	3.15338e-05	-3.214	0.0092178
K01079	0.000321337	0	0.000281215	0.000586166	0.000880799	0.000316256	0	0	0	0	0	0	0	0.000255493	0	0	0.000298222	3.19366e-05	-3.2231	0.0298407
K07646	0.000321337	0.000296296	0.000281215	0.000293083	0.0002936	0.000316256	0.000579206	0	0	0	0	0	0	0	0	0.000254065	0.000297624	3.17581e-05	-3.2283	0.00245523
K18546	0.000321337	0.000296296	0	0.000293083	0.000587199	0.000632511	0.000289603	0	0.000256345	0	0	0	0	0	0	0	0.000302504	3.20431e-05	-3.2389	0.0092178
K08223	0	0.000296296	0.000281215	0.000586166	0.0002936	0	0.000579206	0.00030012	0	0.000241955	0	0	0	0	0	0	0.000292075	3.02444e-05	-3.2716	0.0092178
K12996	0.000321337	0.000592593	0.000281215	0.000293083	0	0	0.000289603	0.00060024	0	0	0	0	0	0	0	0	0.000297259	0	-3.297	0.0045693
K07667	0	0.000592593	0.000281215	0.000293083	0.0002936	0.000632511	0.000579206	0	0	0	0	0.000271297	0	0	0	0	0.000334026	3.39121e-05	-3.3001	0.0092178
K11618	0.000321337	0	0.000281215	0	0.000587199	0.000316256	0.000579206	0.00030012	0	0	0	0	0	0	0	0	0.000298167	0	-3.3014	0.0045693
K03709	0.000321337	0.000592593	0	0.000293083	0.0002936	0.000632511	0.000289603	0	0	0	0	0	0	0	0	0	0.000302841	0	-3.3238	0.0045693
K07076	0.000321337	0.000296296	0.000281215	0	0.000587199	0.000948767	0	0	0	0	0	0	0	0	0	0	0.000304352	0	-3.331	0.012777
K20608	0.000321337	0.000888889	0.00056243	0.000293083	0.0002936	0	0.000289603	0	0	0	0	0	0	0	0	0.000254065	0.000331118	3.17581e-05	-3.3821	0.0092178
K16214	0.000321337	0.000296296	0.000281215	0.000293083	0.000587199	0.000316256	0.000289603	0.00030012	0	0	0	0	0	0	0	0	0.000335639	0	-3.4722	0.000409933
K20429	0.00096401	0.000296296	0.000281215	0.000293083	0.0002936	0.000316256	0.000289603	0.00030012	0	0	0	0.000271297	0	0	0	0	0.000379273	3.39121e-05	-3.4834	0.000553535
K02086	0.000321337	0.000296296	0.00056243	0.000293083	0.0002936	0.000316256	0.000289603	0.00060024	0	0	0	0	0	0	0	0	0.000371606	0	-3.619	0.000409933
K09680	0.000321337	0.000592593	0.00056243	0.000586166	0	0.000316256	0.000579206	0.00090036	0	0	0	0	0	0	0.000280741	0	0.000482293	3.50926e-05	-3.7807	0.00245523
K02099	0.000321337	0.000296296	0.00112486	0.000586166	0.000587199	0.000316256	0.000289603	0.00060024	0	0	0.000271076	0	0	0	0	0	0.000515245	3.38845e-05	-3.9266	0.000553535
K19668	0.000642674	0.00207407	0.000843645	0.00117233	0.000880799	0	0.00144802	0.00030012	0	0	0	0	0	0	0	0	0.000920207	0	-4.9272	0.00146006

## Sheet: LW
KOs	LW1 (weaned piglets)	LW2 (weaned piglets)	LW3 (weaned piglets)	LW4 (weaned piglets)	LW5 (weaned piglets)	LW6 (weaned piglets)	LW7 (weaned piglets)	LW8 (weaned piglets)	LW1 (finishing pigs)	LW2 (finishing pigs)	LW3 (finishing pigs)	LW4 (finishing pigs)	LW5 (finishing pigs)	LW6 (finishing pigs)	LW7 (finishing pigs)	LW8 (finishing pigs)	LW (weaned piglets)_mean	LW (finishing pigs)_mean	log2 (fold change)	p value
K13566	0	0	0	0	0	0	0	0	0	0.000562746	0.000592417	0.000586166	0.000301386	0.000288101	0.000319387	0.000304507	0	0.000369339	3.6697	0.00146006
K00702	0	0	0	0	0.000241429	0	0	0	0.000291036	0.000281373	0.000592417	0.000293083	0.000301386	0.000288101	0.000319387	0.000304507	3.01787e-05	0.000333911	3.4679	0.000553535
K02548	0	0.000244738	0	0	0.000241429	0	0	0	0.000873108	0.000281373	0	0.000293083	0.000904159	0.000576203	0.00127755	0.000304507	6.07709e-05	0.000563748	3.2136	0.00366954
K02584	0	0	0	0	0	0	0	0	0.000291036	0.000281373	0	0.000293083	0.000301386	0.000288101	0.000319387	0.000304507	0	0.000259859	3.1625	0.00146006
K01436	0	0	0	0	0	0	0.00023218	0	0	0.000281373	0	0.000293083	0.000904159	0.000288101	0	0.000304507	2.90225e-05	0.000258903	3.1572	0.0298407
K16923	0	0	0	0	0	0.000247893	0	0	0.000291036	0	0.000296209	0.000293083	0	0.000288101	0.00095816	0	3.09866e-05	0.000265824	3.1008	0.0298407
K17472	0	0.000244738	0	0	0	0	0	0	0.000291036	0.000281373	0.000296209	0.000293083	0.000301386	0	0.000319387	0.000304507	3.05923e-05	0.000260873	3.0921	0.00245523
K01858	0	0	0	0	0	0.000247893	0	0	0.000873108	0.000281373	0	0.000293083	0	0.000288101	0	0.000304507	3.09866e-05	0.000255022	3.0409	0.0298407
K04562	0	0	0	0	0	0	0.00023218	0	0.000291036	0	0	0	0.000301386	0.000288101	0.000319387	0.000609013	2.90225e-05	0.000226116	2.9618	0.0298407
K03292	0	0	0.000240096	0	0	0	0	0	0	0	0.000296209	0.000293083	0	0.000288101	0.000638774	0.000304507	3.0012e-05	0.000227584	2.9228	0.0298407
K06113	0	0.000244738	0	0	0	0	0.00023218	0	0.000291036	0.000844119	0	0	0.000602773	0.000576203	0.000638774	0.000609013	5.96148e-05	0.00044524	2.9008	0.0158729
K06402	0	0	0	0	0	0	0	0	0.000291036	0.000844119	0	0.000293083	0.000301386	0	0	0	0	0.000216203	2.8971	0.0324742
K00561	0	0	0	0	0.000241429	0	0	0	0.000291036	0.000281373	0.000296209	0.000293083	0	0.000288101	0.000319387	0	3.01787e-05	0.000221149	2.8734	0.0092178
K01134	0	0	0.000240096	0	0	0	0	0	0	0.000281373	0.000296209	0.000293083	0	0.000576203	0	0.000304507	3.0012e-05	0.000218922	2.8668	0.0298407
K00009	0	0	0	0	0	0.000247893	0	0	0.000291036	0.000281373	0.000296209	0.000293083	0	0	0	0.000609013	3.09866e-05	0.000221339	2.8365	0.0298407
K01421	0.000465658	0	0	0	0.000241429	0	0	0	0.000582072	0.000844119	0.000592417	0.00087925	0	0.00115241	0	0.00091352	8.83859e-05	0.000620473	2.8115	0.0158729
K02400	0	0	0	0	0	0	0	0	0.000291036	0	0.000296209	0	0	0.000288101	0.000319387	0.000304507	0	0.000187405	2.6909	0.012777
K17686	0	0	0	0	0	0	0	0.000277701	0.000291036	0.000281373	0.000296209	0.000293083	0	0.000288101	0	0.000304507	3.47126e-05	0.000219289	2.6593	0.0092178
K00639	0	0	0	0	0	0	0	0	0.000291036	0.000281373	0	0.000293083	0.000301386	0.000288101	0	0	0	0.000181873	2.6477	0.012777
K19354	0	0	0	0	0	0	0	0	0.000291036	0.000281373	0.000296209	0.000293083	0	0.000288101	0	0	0	0.000181225	2.6425	0.012777
K03738	0	0	0	0	0.000241429	0	0	0	0	0.000281373	0.000296209	0.000293083	0	0	0.000319387	0.000304507	3.01787e-05	0.00018682	2.63	0.0298407
K07101	0	0	0	0	0.000241429	0	0	0	0.000291036	0.000281373	0.000296209	0.000293083	0	0.000288101	0	0	3.01787e-05	0.000181225	2.5862	0.0298407
K00895	0	0	0	0	0	0.000247893	0	0	0	0.000281373	0	0.000293083	0.000301386	0.000288101	0	0.000304507	3.09866e-05	0.000183556	2.5665	0.0298407
K12506	0.000232829	0	0.000240096	0	0	0	0	0	0.000291036	0.000562746	0	0.000293083	0.000301386	0.000288101	0.000638774	0.000304507	5.91156e-05	0.000334954	2.5024	0.00366954
K09968	0	0	0.000240096	0	0	0	0	0.000277701	0.000291036	0.000562746	0	0.000293083	0.000301386	0.000864304	0	0.000609013	6.47246e-05	0.000365196	2.4963	0.0158729
K19049	0	0	0.000240096	0	0	0	0.00023218	0	0.000291036	0.000562746	0	0	0.000602773	0.000576203	0.000319387	0.000304507	5.90345e-05	0.000332081	2.4919	0.0158729
K07080	0.000465658	0.000244738	0	0	0	0	0	0	0	0.000562746	0.000296209	0.000293083	0.000602773	0.000288101	0.000638774	0.00121803	8.87995e-05	0.000487464	2.4567	0.00998472
K01151	0	0	0.000240096	0.000254972	0	0	0	0	0.000291036	0.000281373	0	0	0.000602773	0.000288101	0.000638774	0.000609013	6.18835e-05	0.000338884	2.4532	0.0158729
K11145	0	0.000244738	0	0	0.000241429	0	0	0	0	0.000562746	0	0.000293083	0.000602773	0.000576203	0.000319387	0.000304507	6.07709e-05	0.000332337	2.4512	0.0158729
K09767	0	0	0.000240096	0	0	0.000247893	0	0	0.000291036	0	0.000592417	0.000293083	0.000301386	0.000576203	0	0.000609013	6.09986e-05	0.000332892	2.4482	0.0158729
K01804	0	0	0	0	0	0	0	0.000277701	0.000291036	0	0.000296209	0.000293083	0.000301386	0	0.000319387	0	3.47126e-05	0.000187638	2.4344	0.0298407
K00145	0	0.000244738	0	0	0	0.000247893	0	0	0.000582072	0.000281373	0.000592417	0.000586166	0.000301386	0.000288101	0	0	6.15789e-05	0.00032894	2.4173	0.0158729
K06218	0	0.000244738	0	0	0.000241429	0	0.00023218	0	0.000291036	0.000844119	0.000888626	0.000293083	0.000301386	0.000576203	0.000319387	0.000304507	8.97934e-05	0.000477293	2.4102	0.000785338
K06177	0	0	0	0	0.000241429	0	0	0.000277701	0.000291036	0.000281373	0.000296209	0.000293083	0.000602773	0	0.000638774	0.000304507	6.48912e-05	0.000338469	2.3829	0.00366954
K03442	0.000232829	0.000489476	0	0	0	0.000247893	0	0	0.00116414	0.000562746	0.000592417	0.00087925	0.000301386	0.000288101	0.000638774	0.000609013	0.000121275	0.000629479	2.3759	0.00166251
K03300	0	0	0	0	0	0	0	0	0.000291036	0	0	0.000293083	0.000301386	0	0.000319387	0	0	0.000150612	2.3756	0.0324742
K07862	0	0	0	0	0	0	0	0	0	0	0	0.000293083	0.000301386	0.000288101	0	0.000304507	0	0.000148385	2.3541	0.0324742
K05606	0	0	0	0	0	0	0	0	0.000291036	0	0	0	0.000301386	0.000288101	0	0.000304507	0	0.000148129	2.3516	0.0324742
K09160	0	0	0	0	0	0	0	0	0.000291036	0.000281373	0	0	0.000301386	0	0	0.000304507	0	0.000147288	2.3434	0.0324742
K09793	0	0	0	0	0	0	0	0	0	0.000281373	0.000296209	0.000293083	0.000301386	0	0	0	0	0.000146506	2.3357	0.0324742
K01625	0	0.000244738	0	0	0	0	0.00023218	0	0.000291036	0	0.000296209	0.000293083	0.000301386	0.000576203	0.000319387	0.000304507	5.96148e-05	0.000297726	2.3202	0.00366954
K09955	0.000232829	0.000244738	0	0	0.000482859	0	0.00023218	0.000277701	0.000291036	0.00225098	0.000888626	0.000293083	0.0021097	0.000864304	0.000319387	0.000304507	0.000183788	0.000915204	2.316	0.00377219
K03628	0	0.000244738	0.000240096	0	0.000241429	0	0	0	0	0.000562746	0.000296209	0.00087925	0.000602773	0	0.000638774	0.000609013	9.07829e-05	0.000448596	2.3049	0.0246106
K01735	0	0	0.000240096	0	0.000241429	0	0	0	0.000291036	0	0	0.000293083	0.000301386	0.000864304	0.000319387	0.000304507	6.01907e-05	0.000296713	2.3015	0.0158729
K01610	0.000232829	0.000489476	0	0	0	0	0	0	0.000582072	0.000844119	0.000592417	0.000293083	0.000301386	0.000576203	0	0.000304507	9.02881e-05	0.000436723	2.2741	0.00998472
K03092	0	0	0	0	0.000241429	0.000495786	0.00023218	0	0.000582072	0.000281373	0.000592417	0.00087925	0.000602773	0.000576203	0.000319387	0.000609013	0.000121174	0.000555311	2.1962	0.00166251
K00800	0	0	0	0.000509944	0.000241429	0.000247893	0.00023218	0.000277701	0.00116414	0.000281373	0.000888626	0.00146542	0.000904159	0.000288101	0.00095816	0.00091352	0.000188643	0.000857938	2.1852	0.00188822
K13745	0	0	0	0.000254972	0	0	0.00046436	0	0	0.000281373	0.000296209	0.00087925	0.000301386	0.000864304	0.000319387	0.000304507	8.99165e-05	0.000405802	2.1741	0.0184186
K02557	0.000232829	0.000244738	0	0	0	0	0	0	0	0.000281373	0.000296209	0.000293083	0.000301386	0	0.000319387	0.000609013	5.96959e-05	0.000262556	2.1369	0.0158729
K03711	0	0.000244738	0	0	0.000241429	0.000247893	0.00023218	0	0	0.000562746	0	0.00087925	0.000904159	0.000288101	0.000319387	0.00121803	0.00012078	0.000521459	2.1102	0.0354886
K02806	0	0.000244738	0.000240096	0.000254972	0	0	0.00023218	0.000277701	0.000582072	0.000844119	0.000592417	0.00087925	0.000904159	0.000288101	0.000638774	0.000609013	0.000156211	0.000667238	2.0947	0.000906857
K07037	0	0	0.000240096	0.000254972	0.000241429	0.000495786	0.00023218	0	0.000582072	0.00168824	0.000296209	0.000293083	0.000904159	0.000576203	0.00127755	0.000609013	0.000183058	0.000778316	2.0881	0.00188822
K07447	0	0.000244738	0.000240096	0.000254972	0	0	0.00023218	0	0.000291036	0.000844119	0.000888626	0.00087925	0.000301386	0.000288101	0.000319387	0.000304507	0.000121498	0.000514551	2.0824	0.000859897
K00097	0	0	0.000240096	0.000254972	0.000482859	0	0.00023218	0	0.000291036	0.000844119	0.000296209	0.000293083	0.000301386	0.000576203	0.00159693	0.00091352	0.000151263	0.000639061	2.0789	0.00361949
K00077	0	0	0.000240096	0.000254972	0	0	0	0	0.000291036	0.000281373	0.000296209	0.000293083	0	0.000288101	0.000319387	0.000304507	6.18835e-05	0.000259212	2.0665	0.00366954
K08372	0	0	0.000240096	0	0.000241429	0	0.00023218	0	0.000582072	0.000562746	0.000296209	0	0.000301386	0.000288101	0.000319387	0.000609013	8.92132e-05	0.000369864	2.0517	0.00505274
K21571	0	0.000244738	0.000240096	0.000254972	0	0.000247893	0.00023218	0	0.00116414	0.000281373	0.000296209	0.00117233	0.000301386	0.000576203	0.000319387	0.00091352	0.000152485	0.000628069	2.0423	0.000906857
K03534	0	0.000244738	0.000240096	0.000254972	0	0	0	0.000277701	0.000873108	0.000562746	0.000592417	0.000586166	0	0.000864304	0	0.000609013	0.000127188	0.000510969	2.0063	0.0354886
K09811	0.000232829	0	0	0	0.000482859	0.000247893	0	0	0.000291036	0.000562746	0.000296209	0.000293083	0.000301386	0.000576203	0.000319387	0.00121803	0.000120448	0.00048226	2.0014	0.0047294
K12452	0	0.000489476	0	0.000254972	0	0.000247893	0	0	0.000291036	0.000281373	0.000888626	0.000293083	0.000904159	0.000864304	0	0.000304507	0.000124043	0.000478386	1.9473	0.0176767
K09458	0.000232829	0.000244738	0.000480192	0	0.000241429	0.000991572	0.00023218	0.000277701	0.00116414	0.000562746	0.000888626	0.00146542	0.00180832	0.00172861	0.00095816	0.00182704	0.00033758	0.00130038	1.9456	0.0010878
K07738	0.000232829	0	0	0.000254972	0.000241429	0	0	0.000277701	0.000582072	0.000562746	0.000296209	0.000586166	0.000904159	0	0.000319387	0.000609013	0.000125866	0.000482469	1.9385	0.00656165
K03595	0.000232829	0.000244738	0	0	0	0.000247893	0	0.000277701	0.000873108	0.000281373	0.000592417	0.000586166	0.000602773	0.000288101	0	0.000609013	0.000125395	0.000479119	1.9339	0.00656165
K03503	0	0	0	0.000509944	0.000482859	0.000247893	0	0	0.00116414	0.000844119	0.000592417	0.000293083	0	0.000576203	0.000638774	0.000609013	0.000155087	0.000589719	1.927	0.00965387
K03286	0.000232829	0	0.000240096	0.000254972	0.000241429	0.000247893	0	0.000555401	0	0.000562746	0.000888626	0.00117233	0.000301386	0.00115241	0.00095816	0.00152253	0.000221578	0.000819774	1.8874	0.013313
K07058	0.000232829	0.000489476	0.000240096	0	0	0	0	0	0.000582072	0.000844119	0.000592417	0.000293083	0	0.000576203	0.000319387	0.000304507	0.0001203	0.000438974	1.8675	0.0131326
K18445	0	0.000244738	0.000240096	0	0	0.000247893	0	0	0.000291036	0.000281373	0	0.000293083	0.000301386	0.000576203	0.000319387	0.000609013	9.15909e-05	0.000333935	1.8663	0.00505274
K18581	0	0	0.000240096	0.000254972	0	0	0	0	0.000291036	0.000281373	0.000296209	0.000293083	0	0	0.000319387	0.000304507	6.18835e-05	0.000223199	1.8507	0.0158729
K16328	0	0	0	0	0.000241429	0.000743679	0	0	0.000291036	0.000844119	0.000592417	0.00087925	0.000602773	0	0.000319387	0	0.000123138	0.000441123	1.8409	0.0496329
K06894	0	0	0	0	0.000241429	0	0.00046436	0	0.000291036	0.000281373	0.000296209	0.000293083	0	0.000288101	0.000638774	0.000304507	8.82237e-05	0.000299135	1.7616	0.0246106
K17398	0.000232829	0	0	0	0	0.000247893	0.00023218	0	0.000291036	0	0	0.00087925	0.000301386	0.000288101	0.000319387	0.000304507	8.91127e-05	0.000297958	1.7414	0.0246106
K10563	0.000232829	0	0	0	0	0.000495786	0	0.000277701	0.000291036	0.000562746	0.000296209	0	0.000301386	0.000288101	0.00127755	0.000304507	0.000125789	0.000415192	1.7228	0.0235441
K05540	0.000232829	0.000244738	0.000240096	0	0.000482859	0.000495786	0.00046436	0	0.000582072	0.00140687	0.000888626	0.000586166	0.000904159	0.00115241	0.00095816	0.000609013	0.000270083	0.000885934	1.7138	0.000930972
K01160	0.000232829	0.000244738	0	0	0.000241429	0	0	0	0.000291036	0.000281373	0.000296209	0.000586166	0.000301386	0.000288101	0	0.000304507	8.98745e-05	0.000293597	1.7079	0.00505274
K03273	0	0.000734214	0	0.000764916	0	0	0	0	0.000582072	0.000562746	0.000888626	0.000293083	0.00120555	0.000288101	0.000638774	0.000304507	0.000187391	0.000595432	1.6679	0.0354886
K07091	0.000465658	0	0.000240096	0	0	0.000247893	0.00046436	0.000277701	0.00174622	0.000281373	0.000296209	0.00087925	0.000301386	0.00115241	0.000319387	0.000304507	0.000211963	0.000660092	1.6389	0.0235359
K01129	0.000698487	0.000244738	0.000240096	0	0.000482859	0	0.00023218	0.000277701	0.000582072	0.000562746	0.000888626	0.000293083	0.00120555	0.000864304	0.00095816	0.00121803	0.000272008	0.000821571	1.5947	0.00384992
K00748	0.000232829	0	0.000960384	0.000509944	0.000965717	0.000247893	0.00046436	0	0.00174622	0.00112549	0.000888626	0	0.00120555	0.00115241	0.00223571	0.00182704	0.000422641	0.00127263	1.5903	0.0177903
K01652	0.000232829	0.000489476	0	0	0	0.000247893	0.00023218	0	0.000582072	0.000281373	0.000296209	0.000586166	0.000602773	0.000288101	0.000319387	0.000609013	0.000150297	0.000445637	1.568	0.00361949
K18672	0	0.000244738	0	0	0.000241429	0.000247893	0	0.000277701	0.000291036	0.000281373	0.000592417	0.000586166	0.000301386	0	0.000319387	0.000609013	0.00012647	0.000372597	1.5588	0.00656165
K03274	0	0.000489476	0	0.000764916	0.000241429	0.000247893	0	0	0.000873108	0.000281373	0.000888626	0.000586166	0.000602773	0	0.00095816	0.00091352	0.000217964	0.000637966	1.5494	0.021911
K03787	0.000698487	0	0.000960384	0.000764916	0.000724288	0.000495786	0.000928721	0	0.00174622	0.00140687	0.000888626	0.00087925	0.00180832	0.00172861	0.00191632	0.00274056	0.000571573	0.00163935	1.5201	0.00384992
K01487	0.000232829	0.000244738	0.000720288	0	0	0.000247893	0.00046436	0.000277701	0.000582072	0.00112549	0.00148104	0.00117233	0.000301386	0	0.00095816	0.000609013	0.000273476	0.000778688	1.5096	0.0308276
K00874	0.000465658	0	0	0.000254972	0.000241429	0	0.00046436	0.000277701	0.000582072	0	0.000888626	0.000586166	0.000301386	0.000864304	0.00095816	0.000609013	0.000213015	0.000598716	1.4909	0.014956
K03718	0.000232829	0	0	0	0	0.000247893	0	0.0011108	0.000873108	0	0.000592417	0.00117233	0.000301386	0.000576203	0.000638774	0.000304507	0.000198941	0.000557341	1.4862	0.0310325
K02528	0.000465658	0.000489476	0	0.000254972	0	0.000247893	0.00023218	0	0.000291036	0.000562746	0.000592417	0.00117233	0.000301386	0.000864304	0.000638774	0.000304507	0.000211272	0.000590938	1.4839	0.00723245
K04096	0.000698487	0.000489476	0.000240096	0.000509944	0.000965717	0.00148736	0.00046436	0.000277701	0.000873108	0.00168824	0.00207346	0.00117233	0.00241109	0.00230481	0.00191632	0.00152253	0.000641642	0.00174524	1.4436	0.0010878
K03601	0.000698487	0.000244738	0.000480192	0.000764916	0.000482859	0.000495786	0.00139308	0.000277701	0.00261932	0.00196961	0.00177725	0.00087925	0.00150693	0.000864304	0.00287448	0.000609013	0.00060472	0.00163752	1.4372	0.0029526
K00567	0.000232829	0.000244738	0	0.000509944	0	0	0	0	0.000291036	0.000281373	0.000296209	0.000293083	0.000602773	0.000576203	0	0.000304507	0.000123439	0.000330648	1.4215	0.0235441
K00956	0.000232829	0.000489476	0.000240096	0.000764916	0	0.000495786	0	0	0.000873108	0.000844119	0.000592417	0.00087925	0.000301386	0.000288101	0.000319387	0.00182704	0.000277888	0.000740601	1.4142	0.0235359
K03977	0	0	0.000240096	0.000254972	0.000241429	0	0	0.000277701	0.000582072	0.000281373	0.000888626	0.000293083	0.000301386	0	0.000319387	0	0.000126775	0.000333241	1.3943	0.0354886
K02621	0	0.000734214	0.000240096	0.000509944	0.000482859	0.000495786	0.00046436	0	0.00116414	0.00196961	0.000592417	0.000586166	0.000904159	0.000864304	0.000638774	0.00091352	0.000365907	0.000954137	1.3827	0.00274173
K03814	0	0	0.000240096	0.000254972	0	0.000247893	0	0.000277701	0.000291036	0.000281373	0.000296209	0.000293083	0.000301386	0.000864304	0	0.000304507	0.000127583	0.000328987	1.3666	0.00656165
K17680	0.000232829	0.000978953	0.000480192	0.000764916	0	0.000247893	0.00046436	0	0.000873108	0.00112549	0.00118483	0.000586166	0.0021097	0.000864304	0.00095816	0.000304507	0.000396143	0.00100078	1.337	0.0180441
K01881	0.000232829	0.000978953	0.000960384	0.000254972	0.000241429	0.000247893	0	0.000555401	0.000582072	0.000281373	0.000888626	0.00146542	0.000301386	0.00144051	0.00287448	0.00091352	0.000433983	0.00109342	1.3331	0.0379176
K06168	0	0	0.000240096	0.000254972	0.000241429	0.000247893	0	0.000555401	0.000873108	0.000281373	0.000296209	0.00087925	0	0.000576203	0.000638774	0.000304507	0.000192474	0.000481178	1.3219	0.0199312
K00764	0.000232829	0.000489476	0.000480192	0.000509944	0.00120715	0.000495786	0.00046436	0.000277701	0.000582072	0.00196961	0.00207346	0.00146542	0.000602773	0.00115241	0.00127755	0.00121803	0.000519679	0.00129266	1.3147	0.0010878
K01273	0.000232829	0	0.000720288	0	0.000482859	0.000495786	0.00046436	0.0011108	0.00145518	0.000562746	0.000592417	0.00234467	0.00150693	0.000576203	0.00127755	0.000304507	0.000438366	0.00107752	1.2975	0.0311998
K19167	0	0.000244738	0	0.000254972	0.000241429	0	0.00023218	0	0	0.000281373	0	0.000586166	0.000301386	0.000288101	0.000319387	0.000609013	0.000121665	0.000298178	1.2933	0.0354886
K00978	0.000232829	0.000244738	0	0.000254972	0	0.000743679	0	0	0.000582072	0	0.000296209	0.000586166	0.000904159	0.000288101	0.000638774	0.000304507	0.000184527	0.000449998	1.2861	0.0376443
K16137	0.000232829	0	0	0	0.000241429	0.000247893	0	0	0.000291036	0.000281373	0	0.000293083	0.000301386	0.000288101	0	0.000304507	9.02689e-05	0.000219936	1.2848	0.0246106
K12573	0.000232829	0	0	0.000254972	0.000241429	0	0.00023218	0	0.000582072	0.000562746	0.000296209	0.000293083	0	0.000288101	0.000319387	0	0.000120176	0.0002927	1.2843	0.0354886
K00957	0.000232829	0.000978953	0.000240096	0.000764916	0	0.000247893	0	0	0.000873108	0.000844119	0.000592417	0.00087925	0.000301386	0.000288101	0.000319387	0.00182704	0.000308086	0.000740601	1.2654	0.0308276
K02523	0	0.000734214	0.000240096	0	0.000241429	0.000495786	0.00023218	0	0.00116414	0.000844119	0.000592417	0.000586166	0.000301386	0.000864304	0.000319387	0	0.000242963	0.000583991	1.2652	0.0444063
K03773	0	0.000244738	0.000720288	0.000254972	0.000482859	0.000495786	0.000928721	0.0011108	0.00203725	0.000562746	0.000592417	0.00146542	0.00120555	0.00230481	0.000638774	0.00121803	0.000529771	0.00125312	1.2421	0.014763
K01139	0.000232829	0	0	0.000254972	0.000241429	0	0	0.000555401	0.000291036	0	0.000592417	0.000293083	0.000301386	0.000288101	0.00095816	0.000304507	0.000160579	0.000378586	1.2373	0.0288663
K07301	0.000232829	0	0.000240096	0.000254972	0.000241429	0.000247893	0.000696541	0	0.000582072	0.000562746	0.000296209	0.000293083	0.000904159	0.000864304	0.000638774	0.000304507	0.00023922	0.000555732	1.2161	0.00736206
K01173	0.000232829	0.000489476	0.000480192	0.000254972	0.000241429	0.000495786	0.00023218	0.000555401	0.00116414	0.000281373	0.000592417	0.000586166	0.00150693	0.000864304	0.000638774	0.00121803	0.000372783	0.000856517	1.2001	0.0018648
K03470	0.000232829	0.000244738	0	0	0.000241429	0.000495786	0.00023218	0	0.000582072	0	0.000296209	0.000293083	0.000602773	0.000288101	0.000638774	0.000609013	0.00018087	0.000413753	1.1938	0.0199312
K03536	0.000232829	0.000244738	0.000240096	0.000509944	0	0.000247893	0.00046436	0	0.000291036	0.00112549	0.000592417	0.000586166	0.000602773	0.000576203	0	0.000609013	0.000242483	0.000547888	1.176	0.0177903
K03832	0	0	0.000480192	0.000509944	0.000482859	0	0	0.000277701	0.000291036	0.000562746	0	0.000586166	0.000602773	0.000576203	0.00095816	0.000304507	0.000218837	0.000485199	1.1487	0.0376443
K02909	0	0.000244738	0.000240096	0	0	0.000495786	0.00023218	0	0.000291036	0.000281373	0.000592417	0.000293083	0	0.000288101	0.000319387	0.000609013	0.0001516	0.000334301	1.1409	0.0288663
K21498	0.000931315	0.000489476	0.00120048	0.000764916	0.000482859	0.000247893	0.00046436	0.0019439	0.00232829	0.00196961	0.00118483	0.00146542	0.000904159	0.00201671	0.00159693	0.00274056	0.000815651	0.00177581	1.1225	0.00699301
K00588	0.000465658	0.000244738	0.000480192	0	0.000482859	0	0.00023218	0	0.00116414	0.000562746	0.000296209	0	0.000301386	0.000576203	0.000638774	0.000609013	0.000238203	0.000518559	1.1223	0.0444063
K03602	0.000232829	0	0.000480192	0.000509944	0.000241429	0.000247893	0.00046436	0	0.00145518	0.000844119	0.000296209	0.000293083	0.000602773	0.000288101	0.000638774	0.000304507	0.000272081	0.000590343	1.1175	0.0404213
K01775	0.000232829	0	0.000960384	0.000254972	0.000724288	0.000247893	0.00046436	0.000277701	0.000582072	0.000844119	0.00118483	0.00087925	0.000602773	0.000576203	0.00127755	0.00091352	0.000395303	0.00085754	1.1172	0.014763
K00860	0.000232829	0.000978953	0.000240096	0.000764916	0	0.000247893	0	0	0.000582072	0.000562746	0.000296209	0.00087925	0.000904159	0.000576203	0.000319387	0.00121803	0.000308086	0.000667257	1.1149	0.0399796
K00970	0.000465658	0.000978953	0.000240096	0.00101989	0.00120715	0.00173525	0.000928721	0.000833102	0.00174622	0.00112549	0.00266588	0.0017585	0.00361664	0.00259291	0.00159693	0.00091352	0.000926102	0.00200201	1.1122	0.0104118
K01465	0.000465658	0.000244738	0.000480192	0	0.000482859	0.000495786	0.00046436	0	0.000582072	0.000562746	0.000592417	0.000586166	0.000602773	0.000576203	0.00095816	0.00121803	0.000329199	0.000709821	1.1085	0.000930972
K07031	0	0.000489476	0.000240096	0.000509944	0.000724288	0	0.00023218	0	0.000582072	0.000844119	0.000592417	0.00087925	0.000904159	0.000288101	0.000638774	0	0.000274498	0.000591112	1.1066	0.0444063
K07636	0.000232829	0.000489476	0.000960384	0.000509944	0.000482859	0.000247893	0.000696541	0.000555401	0.000582072	0.000844119	0.00177725	0.000586166	0.000904159	0.00115241	0.00191632	0.00121803	0.000521916	0.00112257	1.1049	0.004662
K11754	0.000931315	0.000244738	0.000240096	0.000254972	0.000482859	0.000743679	0.000696541	0.000277701	0.00174622	0.00112549	0.000592417	0.000293083	0.000904159	0.00144051	0.00127755	0.00091352	0.000483988	0.00103662	1.0988	0.014763
K08218	0.000232829	0.000244738	0.000240096	0	0.000241429	0.000495786	0.00023218	0	0.000582072	0.000281373	0.000296209	0.000293083	0.000602773	0.000576203	0.000319387	0.000609013	0.000210882	0.000445014	1.0774	0.00384992
K01278	0.000232829	0.00122369	0.000240096	0.000764916	0.000241429	0.000991572	0.00023218	0.000833102	0.000873108	0.00140687	0.00177725	0.00117233	0.00180832	0.00115241	0.00127755	0.000304507	0.000594977	0.00122154	1.0378	0.0104118
K03654	0.000931315	0.00146843	0.00192077	0.00229475	0.00193143	0.00247893	0.00185744	0.00249931	0.00436554	0.0030951	0.00473934	0.00556858	0.00391802	0.00345722	0.00351325	0.00274056	0.0019228	0.0039247	1.0294	0.0001554
K07391	0.00116414	0.000489476	0.000240096	0.000509944	0	0.000991572	0.000928721	0.000277701	0.000873108	0.000844119	0.00118483	0.00087925	0.00180832	0.000864304	0.00127755	0.00152253	0.000575207	0.00115675	1.0079	0.0379176
K07214	0.000232829	0.000244738	0	0.000509944	0	0.000743679	0.00023218	0.000555401	0.000873108	0.000281373	0.000888626	0.00117233	0.000301386	0.000288101	0.000638774	0.000609013	0.000314846	0.000631589	1.0043	0.0311998
K07011	0.000232829	0.000489476	0.000480192	0.000764916	0	0.000743679	0	0.000555401	0.000582072	0.000844119	0.000296209	0.000586166	0.000904159	0.00144051	0.00127755	0.000609013	0.000408312	0.000817474	1.0015	0.0311998
K03695	0.000931315	0.000734214	0.000480192	0.00101989	0.000965717	0.00148736	0.00046436	0.000555401	0.00145518	0.00140687	0.00148104	0.00146542	0.0021097	0.000576203	0.00287448	0.00182704	0.000829806	0.00164949	0.9912	0.014763
K01768	0.000232829	0.000734214	0.00144058	0.000254972	0.000482859	0.000743679	0.00139308	0.000555401	0.00145518	0.00196961	0.00118483	0.0017585	0.000904159	0.00172861	0.00127755	0.00121803	0.000729701	0.00143706	0.9777	0.0104118
K01187	0.000465658	0.000978953	0.000720288	0.000764916	0	0.000247893	0.00046436	0.000555401	0.00174622	0.00112549	0.000592417	0.00117233	0.000602773	0.00115241	0.00095816	0.00091352	0.000524684	0.00103291	0.9772	0.0104118
K03284	0.000465658	0.000978953	0.000480192	0.00152983	0.000482859	0.000495786	0.00046436	0.000555401	0.00116414	0.00168824	0.000296209	0.0017585	0.00150693	0.00115241	0.00191632	0.00121803	0.00068163	0.0013376	0.9726	0.0379176
K12257	0.000931315	0.000489476	0.000720288	0.000764916	0	0.00123946	0.00046436	0.000555401	0.00116414	0.00112549	0.00177725	0.000586166	0.00150693	0.000864304	0.00127755	0.00182704	0.000645653	0.00126611	0.9716	0.0104118
K02823	0	0.000244738	0	0.000764916	0.00120715	0.000247893	0.00046436	0.000277701	0.000291036	0.000844119	0.000592417	0.00087925	0.000602773	0.000576203	0.00095816	0.00152253	0.000400844	0.000783311	0.9665	0.0404213
K01673	0.000232829	0.000244738	0.000480192	0	0	0.000495786	0.00023218	0	0.000291036	0.000281373	0.000296209	0.000293083	0.000904159	0.000288101	0.000319387	0.000609013	0.000210716	0.000410295	0.9614	0.0399796
K01874	0.000465658	0.000489476	0.000960384	0	0.000724288	0.000743679	0.00139308	0.000555401	0.000873108	0.00140687	0.00148104	0.0017585	0.00180832	0.000864304	0.000638774	0.00152253	0.000666496	0.00129418	0.9574	0.0104118
K02358	0.000698487	0.000489476	0.000240096	0.00101989	0.000241429	0.000495786	0.00139308	0	0.00116414	0.000844119	0.00207346	0.00117233	0.000602773	0.000864304	0.000638774	0.00152253	0.00057228	0.00111031	0.9562	0.0379176
K00876	0.000931315	0.000978953	0.000960384	0	0.000965717	0.000743679	0.000928721	0.000277701	0.00174622	0.00253236	0.00118483	0.00117233	0.000904159	0.00115241	0.000638774	0.00182704	0.000723309	0.00139477	0.9473	0.0281274
K01051	0.000465658	0.000734214	0.000480192	0.000509944	0	0.000247893	0.000696541	0	0.000582072	0.000844119	0.000592417	0.00087925	0.000602773	0.000288101	0.00095816	0.00121803	0.000391805	0.000745615	0.9283	0.0311998
K02078	0.00209546	0.00244738	0.00216086	0.00152983	0.00120715	0.00148736	0.00255398	0.0011108	0.00436554	0.00112549	0.00325829	0.00381008	0.00241109	0.00432152	0.00447141	0.00395859	0.0018241	0.00346525	0.9258	0.014763
K00104	0.000232829	0.000489476	0.000480192	0	0.000482859	0	0.00023218	0.000277701	0.000873108	0.000562746	0.000592417	0.000586166	0	0.000288101	0.000638774	0.000609013	0.000274405	0.000518791	0.9188	0.0235359
K00760	0.000232829	0.000734214	0.000480192	0.000254972	0.000241429	0.000495786	0.000696541	0.000833102	0.000873108	0.000844119	0.00148104	0.000293083	0.000602773	0.00115241	0.00159693	0.000609013	0.000496133	0.00093156	0.9089	0.0281274
K07082	0.000698487	0.000978953	0.00144058	0.00101989	0.000482859	0.00148736	0.000928721	0.0011108	0.00203725	0.00196961	0.00118483	0.00205158	0.00241109	0.00172861	0.00191632	0.00182704	0.00101846	0.00189079	0.8926	0.000621601
K02172	0.00116414	0.00146843	0.00120048	0.000764916	0.00144858	0.000991572	0.00046436	0.000833102	0.00232829	0.00196961	0.00118483	0.00234467	0.00271248	0.00144051	0.00191632	0.00152253	0.00104195	0.0019274	0.8874	0.0029526
K02564	0.000232829	0.000489476	0.000720288	0.000254972	0.000965717	0.000495786	0	0.000277701	0.000873108	0.000844119	0.00148104	0.000586166	0.000602773	0.000864304	0.000319387	0.000609013	0.000429596	0.000772489	0.8465	0.0498834
K01897	0.000698487	0.00122369	0.00144058	0.000509944	0.00120715	0.000991572	0.00139308	0.000555401	0.00174622	0.000281373	0.00148104	0.00146542	0.0021097	0.00172861	0.00255509	0.00304507	0.00100249	0.00180157	0.8457	0.0104118
K00283	0.00116414	0.00171317	0.00168067	0.00101989	0.00217286	0.00297471	0.00301834	0.0016662	0.00465658	0.00337648	0.00296209	0.00439625	0.00331525	0.00259291	0.00351325	0.00274056	0.00192625	0.00344417	0.8384	0.004662
K15256	0.000232829	0.000489476	0.000240096	0.000254972	0	0	0	0.000277701	0.000291036	0.000562746	0	0.000293083	0.000602773	0.000288101	0.000319387	0.000304507	0.000186884	0.000332704	0.8321	0.0343417
K03671	0.000931315	0.000489476	0.000240096	0.000764916	0.00144858	0.000495786	0.0011609	0.000277701	0.00174622	0.00112549	0.00118483	0.000293083	0.00180832	0.00115241	0.00127755	0.00152253	0.000726096	0.0012638	0.7995	0.0379176
K08307	0.00232829	0.00269212	0.00312125	0.00356961	0.00338001	0.00322261	0.00510796	0.00277701	0.00669383	0.00506472	0.00592417	0.00586166	0.00421941	0.00605013	0.00447141	0.00730816	0.00327486	0.00569919	0.7993	0.0010878
K12132	0.00116414	0.0031816	0.00168067	0.00305966	0.00169	0.00272682	0.00208962	0.00222161	0.00523865	0.0042206	0.00562796	0.00322392	0.0045208	0.00316912	0.00223571	0.00274056	0.00222677	0.00387216	0.7982	0.004662
K07568	0.000698487	0.000734214	0.00120048	0.000764916	0.000724288	0	0.00046436	0.000555401	0.00116414	0.000562746	0.00148104	0.000586166	0.00120555	0.00115241	0.00095816	0.00182704	0.000642768	0.00111716	0.7975	0.0498834
K03797	0.000931315	0.00122369	0.00144058	0.00127486	0.00241429	0.00223104	0.000928721	0.0016662	0.00349243	0.00281373	0.00296209	0.00205158	0.00271248	0.00230481	0.00191632	0.00274056	0.00151384	0.00262425	0.7937	0.0029526
K03324	0.000698487	0	0.000240096	0.000254972	0.000241429	0.000495786	0.000696541	0.000277701	0.000873108	0.000562746	0.000888626	0.000293083	0.000301386	0.00115241	0.000638774	0.000304507	0.000363126	0.000626829	0.7876	0.0498834
K06167	0.000465658	0.00146843	0.000720288	0.00101989	0.00120715	0.00198314	0.00139308	0.000277701	0.00261932	0.00196961	0.00148104	0.00234467	0.000602773	0.00259291	0.00095816	0.00213155	0.00106692	0.0018375	0.7843	0.0498834
K01924	0.00116414	0.000734214	0.00120048	0.00101989	0.000241429	0.000247893	0.0011609	0.0011108	0.00203725	0.00140687	0.00177725	0.000586166	0.00120555	0.00201671	0.00159693	0.00121803	0.000859969	0.00148059	0.7838	0.004662
K08676	0.000465658	0.000244738	0.000480192	0.000254972	0.000241429	0.000743679	0.00023218	0.000277701	0.000291036	0.00112549	0.000296209	0.00087925	0.000301386	0.000288101	0.000638774	0.00121803	0.000367569	0.000629784	0.7768	0.0498834
K00721	0.000465658	0.00195791	0.00192077	0.00101989	0.00144858	0.00198314	0.000928721	0.0019439	0.00174622	0.00253236	0.00325829	0.0017585	0.00241109	0.00288101	0.00191632	0.00334957	0.00145857	0.00248167	0.7668	0.0379176
K07282	0.000931315	0.000734214	0.000240096	0.000254972	0.000965717	0.000991572	0.00046436	0.0013885	0.00116414	0.00112549	0.00177725	0.000586166	0.00150693	0.00201671	0.00127755	0.000609013	0.000746344	0.00125791	0.7531	0.0498834
K05988	0.000698487	0.000734214	0.000720288	0.00101989	0.000724288	0.000991572	0.00046436	0.000277701	0.00145518	0.00112549	0.00118483	0.00146542	0.000904159	0.00115241	0.00127755	0.00091352	0.00070385	0.00118482	0.7513	0.0018648
K00857	0.000465658	0.00195791	0.00168067	0.00152983	0.00169	0.00123946	0.0023218	0.000833102	0.00203725	0.00225098	0.00148104	0.003517	0.00301386	0.00201671	0.00319387	0.00213155	0.0014648	0.00245528	0.7452	0.014763
K03272	0	0.000244738	0	0.000509944	0	0.000247893	0.00023218	0	0.000291036	0.000281373	0.000296209	0.000293083	0.000301386	0.000288101	0	0.000304507	0.000154344	0.000256962	0.7354	0.0485974
K02067	0.000931315	0.000734214	0.000480192	0.00101989	0.00120715	0.000247893	0.0011609	0.0011108	0.00145518	0.00196961	0.00118483	0.0017585	0.00180832	0.00144051	0.000319387	0.00152253	0.000861544	0.00143236	0.7334	0.0104118
K08217	0	0.000244738	0.000240096	0.000254972	0.000241429	0	0.00046436	0	0.000291036	0.000281373	0.000296209	0.000293083	0.000301386	0.000288101	0.000638774	0	0.000180699	0.000298745	0.7253	0.0444063
K11189	0.000698487	0	0.000240096	0	0.000241429	0	0	0.000277701	0.000291036	0.000281373	0.000296209	0.000293083	0	0.000288101	0.000638774	0.000304507	0.000182214	0.000299135	0.7152	0.0485974
K06966	0.000698487	0.00244738	0.00120048	0.00152983	0.00144858	0.000743679	0.0023218	0.0016662	0.00203725	0.00365785	0.00207346	0.00322392	0.00271248	0.00230481	0.00159693	0.00213155	0.00150705	0.00246728	0.7112	0.0281274
K01144	0.00209546	0.00195791	0.000720288	0.00203978	0.00241429	0.00198314	0.00278616	0.0011108	0.00261932	0.00281373	0.0035545	0.00234467	0.0021097	0.00345722	0.00351325	0.00426309	0.00188848	0.00308444	0.7078	0.0029526
K06920	0.00209546	0.000978953	0.00144058	0.00101989	0.000724288	0.00123946	0.00139308	0.000277701	0.00174622	0.00112549	0.00236967	0.0017585	0.00241109	0.00201671	0.00127755	0.00213155	0.00114618	0.0018546	0.6943	0.0206682
K10716	0.000698487	0.000244738	0.00120048	0.00127486	0.000482859	0.000991572	0.000696541	0.0013885	0.00174622	0.00140687	0.00118483	0.00117233	0.00150693	0.00172861	0.00095816	0.00152253	0.000872255	0.00140331	0.686	0.0206682
K00948	0.00209546	0.00171317	0.00432173	0.00254972	0.00217286	0.00148736	0.00208962	0.0016662	0.00436554	0.0042206	0.0035545	0.00234467	0.00361664	0.00403342	0.00447141	0.00243605	0.00226202	0.00363035	0.6825	0.0104118
K00605	0.000465658	0.000978953	0.00120048	0.000764916	0.00144858	0.00198314	0.00185744	0.0011108	0.00203725	0.00196961	0.00177725	0.00205158	0.00150693	0.00172861	0.00223571	0.00243605	0.00122625	0.00196787	0.6824	0.00699301
K00282	0.00116414	0.00195791	0.00192077	0.00127486	0.00241429	0.00272682	0.00278616	0.0016662	0.00407451	0.00281373	0.00266588	0.00410317	0.00301386	0.00259291	0.00351325	0.00213155	0.00198889	0.00311361	0.6466	0.00699301
K02355	0.000931315	0.00171317	0.00120048	0.00101989	0.000724288	0.000495786	0.0011609	0.000555401	0.00232829	0.00112549	0.000888626	0.00205158	0.00120555	0.00144051	0.00127755	0.00182704	0.000975153	0.00151808	0.6385	0.0281274
K03701	0.00139697	0.000978953	0.000960384	0.00152983	0.00169	0.00173525	0.00139308	0.0019439	0.0032014	0.00253236	0.00207346	0.00117233	0.0021097	0.00288101	0.00287448	0.00121803	0.00145355	0.00225785	0.6354	0.0379176
K01956	0.000232829	0	0.000240096	0.000254972	0.000724288	0.000247893	0.00023218	0.000555401	0.000291036	0.000562746	0.000888626	0.000293083	0.000602773	0.000576203	0.000319387	0.000304507	0.000310957	0.000479795	0.6257	0.0281274
K05366	0.00186263	0.000734214	0.00120048	0.000764916	0.000724288	0.000743679	0.00046436	0.0013885	0.00174622	0.00196961	0.000888626	0.00205158	0.000904159	0.00172861	0.00159693	0.00091352	0.000985384	0.00147491	0.5819	0.0379176
K01515	0.00139697	0.00171317	0.00168067	0.0017848	0.00144858	0.000495786	0.00139308	0.0016662	0.00232829	0.00225098	0.00148104	0.00234467	0.00271248	0.00230481	0.00127755	0.00243605	0.00144741	0.00214198	0.5655	0.0281274
K01201	0.000232829	0.000244738	0.000480192	0.000254972	0.000482859	0.000247893	0.00023218	0.000277701	0.000291036	0.000281373	0.000296209	0.000586166	0.000904159	0.000288101	0.000638774	0.000304507	0.00030667	0.000448791	0.5494	0.0206682
K11991	0.000698487	0.00122369	0.000720288	0.00127486	0.00144858	0.00148736	0.0011609	0.000555401	0.00145518	0.00196961	0.00177725	0.00117233	0.0021097	0.00115241	0.00127755	0.00152253	0.0010712	0.00155457	0.5373	0.0379176
K01972	0.00512224	0.00367107	0.00432173	0.00433452	0.00386287	0.0034705	0.0046436	0.00499861	0.00465658	0.00619021	0.007109	0.00468933	0.00632911	0.00749064	0.00606835	0.00730816	0.00430314	0.00623017	0.5339	0.0018648
K03183	0.000232829	0.000244738	0.000240096	0.000764916	0.000241429	0.000247893	0.00023218	0.000277701	0.000582072	0.000281373	0.000296209	0.000293083	0.000301386	0.000576203	0.000638774	0.000609013	0.000310223	0.000447264	0.5278	0.0104118
K02519	0.000232829	0.000244738	0.00120048	0.000509944	0.000241429	0	0.00023218	0.000277701	0.000291036	0.000281373	0.000592417	0.000586166	0.000602773	0.000288101	0.000638774	0.00091352	0.000367413	0.00052427	0.5129	0.0281274
K07452	0.000465658	0.000734214	0.00168067	0.00127486	0.000724288	0.000743679	0.000928721	0.000833102	0.00145518	0.00112549	0.000888626	0.00146542	0.00120555	0.00115241	0.00095816	0.00213155	0.000923149	0.0012978	0.4914	0.0498834
K21686	0.000232829	0.000244738	0	0.000254972	0.000241429	0	0.00023218	0.000277701	0.000291036	0.000281373	0.000296209	0.000293083	0	0.000288101	0.000319387	0.000304507	0.000185481	0.000259212	0.4829	0.00986242
K02437	0.00116414	0.000978953	0.00144058	0.000764916	0.00144858	0.00247893	0.00208962	0.0013885	0.00232829	0.00196961	0.00177725	0.00205158	0.00150693	0.00172861	0.00223571	0.00243605	0.00146928	0.00200425	0.448	0.0498834
K03702	0.00139697	0.00146843	0.00168067	0.00127486	0.00193143	0.00148736	0.00208962	0.0011108	0.00261932	0.00168824	0.00207346	0.00117233	0.0021097	0.00316912	0.00159693	0.00213155	0.00155502	0.00207008	0.4128	0.0498834
K00951	0.00721769	0.00636319	0.00888355	0.00968893	0.00627716	0.00768468	0.00673322	0.00583171	0.0104773	0.00928531	0.00799763	0.00967175	0.0105485	0.0103717	0.00766528	0.0118758	0.00733502	0.00973665	0.4086	0.00699301
K02342	0.00535506	0.00416055	0.00336134	0.00484447	0.0041043	0.00322261	0.00417924	0.00361011	0.00640279	0.00478334	0.00533175	0.0052755	0.0045208	0.00576203	0.00574896	0.00517661	0.00410471	0.00537522	0.389	0.00699301
K03574	0.00349243	0.00440529	0.00360144	0.00382458	0.00507001	0.00272682	0.00487578	0.00361011	0.00552969	0.00450197	0.0068128	0.00556858	0.00361664	0.00460962	0.00383264	0.00548112	0.00395081	0.00499413	0.3381	0.0281274
K06400	0.0125728	0.0146843	0.0103241	0.0130036	0.0137615	0.0114031	0.0118412	0.011108	0.00814901	0.0101294	0.00829384	0.014068	0.00934298	0.00893114	0.00447141	0.00943971	0.0123373	0.00910319	-0.4386	0.00699301
K01449	0.00372526	0.00244738	0.00192077	0.00152983	0.00313858	0.00223104	0.00255398	0.00222161	0.00203725	0.00196961	0.00207346	0.0017585	0.00180832	0.00201671	0.00159693	0.00121803	0.00247106	0.00180985	-0.4493	0.0281274
K03427	0.00814901	0.0129711	0.00984394	0.00892402	0.0106229	0.00718889	0.00673322	0.0108303	0.00611176	0.0073157	0.00622038	0.00791325	0.00783605	0.00576203	0.00638774	0.00730816	0.00940793	0.00685688	-0.4563	0.0104118
K07729	0.0016298	0.00269212	0.00312125	0.00229475	0.000965717	0.00247893	0.0023218	0.0019439	0.00203725	0.000844119	0.00207346	0.00146542	0.00180832	0.00115241	0.000638774	0.00213155	0.00218103	0.00151891	-0.522	0.0498834
K01153	0.00861467	0.00930005	0.00864346	0.00662927	0.00676002	0.00570154	0.00510796	0.00888642	0.00494761	0.00562746	0.00296209	0.00644783	0.00421941	0.00518583	0.00511019	0.00700365	0.00745542	0.00518801	-0.5231	0.014763
K03733	0.00302678	0.00269212	0.00336134	0.00407955	0.00217286	0.00272682	0.00255398	0.0011108	0.00232829	0.00168824	0.00266588	0.0017585	0.00180832	0.00144051	0.00159693	0.00182704	0.00271553	0.00188921	-0.5234	0.0281274
K07171	0.00186263	0.00171317	0.00192077	0.0017848	0.000724288	0.00173525	0.00162526	0.00305471	0.00145518	0.00112549	0.00118483	0.00146542	0.00180832	0.000864304	0.00095816	0.00091352	0.00180261	0.0012219	-0.561	0.0379176
K06283	0.0016298	0.000489476	0.00168067	0.0017848	0.000965717	0.00123946	0.00139308	0.0013885	0.000582072	0.00112549	0.00118483	0.000586166	0.000602773	0.00115241	0.00127755	0.000609013	0.00132144	0.000890038	-0.5702	0.0498834
K03798	0.00186263	0.00244738	0.00264106	0.00152983	0.00289715	0.00247893	0.00301834	0.0016662	0.00145518	0.00253236	0.00207346	0.00087925	0.00120555	0.000576203	0.00159693	0.00213155	0.00231769	0.00155631	-0.5746	0.0379176
K01756	0.00116414	0.00146843	0.00120048	0.00152983	0.000965717	0.00223104	0.00162526	0.0016662	0.00145518	0.00168824	0.000888626	0.00087925	0.000904159	0.000864304	0.000319387	0.00091352	0.00148139	0.000989083	-0.5828	0.0206682
K01185	0.00139697	0.00171317	0.00144058	0.000764916	0.00120715	0.00198314	0.0011609	0.0019439	0.00145518	0.00112549	0.000592417	0.00117233	0.000602773	0.000576203	0.00127755	0.00091352	0.00145134	0.000964433	-0.5896	0.0379176
K04763	0.00791618	0.00807636	0.00840336	0.00662927	0.00748431	0.00545364	0.00673322	0.00999722	0.00436554	0.00281373	0.00533175	0.00468933	0.00693189	0.00633823	0.0047908	0.00395859	0.0075867	0.00490248	-0.63	0.0018648
K01448	0.00768335	0.00685267	0.00960384	0.00866905	0.00845002	0.00644522	0.00859067	0.00944182	0.00523865	0.00647158	0.00473934	0.0052755	0.00602773	0.00662633	0.00287448	0.00487211	0.00821708	0.00526571	-0.642	0.000621601
K03596	0.0016298	0.00171317	0.00240096	0.00101989	0.00120715	0.00173525	0.00162526	0.000833102	0.00116414	0.00112549	0.000296209	0.00087925	0.000602773	0.00115241	0.00159693	0.00091352	0.00152057	0.000966341	-0.654	0.0281274
K03111	0.0100116	0.00881057	0.00720288	0.00841407	0.00555287	0.00644522	0.00394706	0.00833102	0.00494761	0.00365785	0.00473934	0.00322392	0.0066305	0.00489772	0.00447141	0.0045676	0.00733942	0.00464199	-0.6609	0.0104118
K00571	0.0121071	0.0124816	0.0122449	0.0127486	0.00869145	0.0128904	0.0127699	0.0116634	0.00698487	0.00647158	0.00829384	0.00967175	0.00572634	0.00864304	0.00574896	0.00761267	0.0119497	0.00739413	-0.6925	0.0003108
K03545	0.0016298	0.00146843	0.000720288	0.00101989	0.00169	0.000743679	0.000696541	0.000833102	0.000291036	0.000281373	0.000592417	0.00146542	0.000301386	0.000576203	0.00127755	0.000609013	0.00110022	0.000674299	-0.7063	0.0206682
K04077	0.00395809	0.00416055	0.00456182	0.00101989	0.00386287	0.00272682	0.00278616	0.00361011	0.00174622	0.00140687	0.00207346	0.0017585	0.0045208	0.00172861	0.00095816	0.00213155	0.00333579	0.00204052	-0.7091	0.0498834
K06904	0.00256112	0.00220264	0.00264106	0.00254972	0.00338001	0.00297471	0.00325052	0.00222161	0.00174622	0.00196961	0.00148104	0.00205158	0.000904159	0.00230481	0.00127755	0.00152253	0.00272267	0.00165719	-0.7163	0.000621601
K16868	0.00186263	0.00122369	0.00192077	0.0017848	0.00241429	0.00148736	0.00139308	0.0013885	0.00116414	0.000844119	0.000592417	0.0017585	0.00150693	0.000576203	0.000638774	0.00091352	0.00168439	0.000999326	-0.7532	0.0104118
K04487	0.000698487	0.000734214	0.000720288	0.000254972	0.00144858	0.000743679	0.0011609	0.000833102	0.000582072	0	0.000296209	0.000586166	0.000602773	0.000576203	0.000319387	0.00091352	0.000824277	0.000484541	-0.7665	0.0379176
K01447	0.00582072	0.0051395	0.00456182	0.00688424	0.00434573	0.00470997	0.00487578	0.00527631	0.00232829	0.00281373	0.00207346	0.003517	0.00271248	0.00374532	0.00351325	0.00365408	0.00520176	0.0030447	-0.7727	0.0001554
K19427	0.000698487	0.000734214	0.00168067	0.00152983	0.00144858	0.00123946	0.000696541	0.000833102	0.000291036	0.000562746	0.000592417	0.000586166	0.000602773	0	0.000638774	0.00182704	0.00110761	0.000637619	-0.7967	0.0104118
K21471	0.00442375	0.00416055	0.00408163	0.00407955	0.0041043	0.00371839	0.00278616	0.00555401	0.00203725	0.00225098	0.00444313	0.00205158	0.0021097	0.00115241	0.00223571	0.00243605	0.00411354	0.0023396	-0.8141	0.00699301
K08722	0.000465658	0.000489476	0.000240096	0.000509944	0.000724288	0.000743679	0.00046436	0.000555401	0.000291036	0.000281373	0	0.000293083	0.000301386	0.000288101	0.000319387	0.000609013	0.000524113	0.000297923	-0.8149	0.0379176
K07451	0.00256112	0.00171317	0.00168067	0.00229475	0.00313858	0.00223104	0.00139308	0.0019439	0.000582072	0.00112549	0.00118483	0.0017585	0.000602773	0.00144051	0.00127755	0.00152253	0.00211954	0.00118678	-0.8367	0.0029526
K03546	0.0016298	0.00171317	0.00168067	0.00101989	0.00169	0.00297471	0.00162526	0.000277701	0.000582072	0.000844119	0.00148104	0.00146542	0.00120555	0.00115241	0.000319387	0	0.0015764	0.000881249	-0.839	0.0281274
K00789	0.0016298	0.00195791	0.00192077	0.00127486	0.00120715	0.00223104	0.0011609	0.000833102	0.000873108	0.000562746	0.000888626	0.000586166	0.00150693	0.000576203	0	0.00182704	0.00152694	0.000852603	-0.8407	0.0281274
K14761	0.000698487	0.000734214	0.00120048	0.00101989	0.000724288	0.000495786	0.0011609	0.000555401	0.000291036	0	0.000296209	0.000293083	0.000904159	0.000576203	0.000319387	0.00091352	0.000823681	0.0004492	-0.8747	0.0379176
K06412	0.00116414	0.00122369	0.000960384	0.00101989	0.000724288	0.000743679	0.000696541	0.000555401	0.000291036	0.000562746	0.00148104	0.000293083	0	0.000576203	0.000319387	0.000304507	0.000886002	0.000478501	-0.8888	0.0206682
K07458	0.00139697	0.00171317	0.00168067	0.00127486	0.00169	0.00173525	0.00208962	0.0011108	0.000582072	0.00112549	0.00148104	0.000293083	0.000301386	0.00115241	0.00095816	0.00091352	0.00158642	0.000850895	-0.8987	0.0029526
K06421	0.000931315	0.000978953	0.00120048	0.000509944	0.000965717	0.00123946	0.0011609	0.0013885	0	0.000281373	0.000592417	0.00087925	0.000904159	0.000576203	0	0.00121803	0.00104691	0.000556429	-0.9119	0.0238452
K01990	0.00395809	0.00293686	0.00240096	0.00203978	0.00120715	0.00297471	0.00208962	0.00249931	0.00116414	0.00140687	0.00177725	0.00087925	0.000602773	0.00172861	0.00159693	0.00152253	0.00251331	0.00133479	-0.913	0.0029526
K03657	0	0.000978953	0.000720288	0.000764916	0.000965717	0.000495786	0.0011609	0.0011108	0.000291036	0.000281373	0.000296209	0	0.000301386	0.000864304	0.000638774	0.000609013	0.00077467	0.000410262	-0.917	0.0458395
K06194	0.000465658	0.00122369	0.000720288	0.000509944	0.000965717	0.00123946	0.000928721	0.0013885	0.000873108	0	0.000296209	0.000586166	0.000904159	0	0.00095816	0.000304507	0.000930248	0.000490289	-0.924	0.0404213
K07741	0.00349243	0.00244738	0.00216086	0.00280469	0.00338001	0.00371839	0.00417924	0.00333241	0.00145518	0.00168824	0.00148104	0.00293083	0.0021097	0.000576203	0.00127755	0.00182704	0.00318943	0.00166822	-0.935	0.0010878
K01356	0.0151339	0.0122369	0.0108043	0.0114737	0.0132786	0.0123946	0.0113768	0.0124965	0.00756694	0.00534609	0.00859005	0.00674091	0.0066305	0.00460962	0.00542958	0.00669915	0.0123994	0.0064516	-0.9425	0.0001554
K01953	0.000698487	0.000734214	0.000720288	0.00101989	0.00120715	0.000743679	0.00046436	0.000833102	0.000291036	0.000281373	0.000888626	0.000293083	0	0.000288101	0.000319387	0.00091352	0.000802646	0.000409391	-0.9713	0.0379176
K06909	0.00302678	0.00171317	0.00216086	0.00356961	0.00217286	0.00396629	0.0034827	0.0019439	0.000582072	0.00140687	0.000888626	0.00205158	0.000602773	0.00144051	0.00223571	0.00182704	0.00275452	0.0013794	-0.9978	0.00699301
K01854	0.00116414	0.00171317	0.00120048	0.00254972	0.00144858	0.000495786	0.00185744	0.00305471	0.000873108	0.000844119	0.00148104	0.000293083	0.000602773	0.000576203	0.00127755	0.000609013	0.0016855	0.000819611	-1.0402	0.0379176
K01154	0.0114086	0.0129711	0.0129652	0.00943396	0.0127958	0.00867625	0.00766195	0.0108303	0.00523865	0.00590884	0.00533175	0.00410317	0.00693189	0.00460962	0.00447141	0.00487211	0.0108429	0.00518343	-1.0648	0.0001554
K18640	0.00116414	0.00220264	0.000960384	0.00101989	0.000965717	0.00123946	0.000696541	0.0011108	0.000873108	0.000281373	0.000888626	0.000586166	0	0.00115241	0.000319387	0.000304507	0.00116995	0.000550697	-1.0871	0.00699301
K06919	0.00675204	0.00636319	0.00504202	0.00484447	0.00820859	0.00470997	0.00626886	0.00555401	0.00203725	0.00393922	0.00533175	0.00234467	0.00241109	0.00230481	0.00191632	0.00213155	0.00596789	0.00280208	-1.0907	0.0010878
K01758	0.000465658	0.000244738	0.00168067	0.000764916	0.000482859	0.000495786	0.00046436	0.000555401	0.000873108	0	0.000296209	0.000293083	0.000301386	0.000288101	0.000319387	0	0.000644299	0.000296409	-1.1201	0.0404213
K07445	0.000465658	0.000734214	0.000480192	0.000509944	0.000724288	0.000495786	0.000928721	0.000277701	0.000291036	0.000281373	0	0.000293083	0	0.000288101	0.000319387	0.000609013	0.000577063	0.000260249	-1.1488	0.0238452
K07483	0.000931315	0.00171317	0.00144058	0.0017848	0.000724288	0.00148736	0.00139308	0.0011108	0.000582072	0.000562746	0.000888626	0.000293083	0.000602773	0.000576203	0.000319387	0.00091352	0.00132317	0.000592301	-1.1596	0.000621601
K07455	0.000698487	0.00220264	0.00216086	0.00127486	0.000965717	0.000991572	0.00162526	0.0016662	0.000582072	0	0.00148104	0.00087925	0.000301386	0.000576203	0.00095816	0.000304507	0.0014482	0.000635328	-1.1887	0.004662
K01091	0.000698487	0.000734214	0.00120048	0.0017848	0.000724288	0.00198314	0.00162526	0.0013885	0.000291036	0.000844119	0.000592417	0.000586166	0.000602773	0.000288101	0.000319387	0.00091352	0.0012674	0.00055469	-1.1921	0.004662
K06926	0.000465658	0.000734214	0.000240096	0.000509944	0.000724288	0.000743679	0.000928721	0.0011108	0.000582072	0	0	0.000293083	0.000301386	0.000576203	0.000319387	0.000304507	0.000682175	0.00029708	-1.1993	0.0238452
K07098	0.000698487	0.000734214	0.000960384	0.000509944	0.000724288	0.000743679	0.00046436	0	0	0.000281373	0.000296209	0.000293083	0	0.000576203	0.000638774	0	0.000604419	0.000260705	-1.2131	0.0262942
K01193	0.00116414	0.000489476	0.00120048	0.00101989	0.000724288	0	0.00046436	0.000555401	0	0	0.000296209	0.000293083	0.000301386	0.000288101	0.000319387	0.00091352	0.000702255	0.000301461	-1.22	0.0308276
K00850	0.000931315	0.000489476	0.000960384	0.000764916	0.000724288	0.00173525	0.00162526	0.0011108	0.000582072	0.000562746	0.000296209	0.000293083	0.000904159	0.000288101	0.000319387	0.000304507	0.00104271	0.000443783	-1.2324	0.0029526
K07584	0.000698487	0.000734214	0.000480192	0.000764916	0.000241429	0.000495786	0.00046436	0.0011108	0.000291036	0	0.000296209	0.000293083	0.000602773	0.000288101	0.000319387	0	0.000623773	0.000261324	-1.2552	0.0180441
K01803	0.000698487	0.000978953	0.000960384	0.000764916	0.000482859	0.000743679	0.00139308	0.0011108	0	0.000281373	0	0.00087925	0.000301386	0.000576203	0.000319387	0.000609013	0.000891645	0.000370827	-1.2657	0.00736206
K07043	0.0016298	0.000978953	0.00192077	0.000764916	0.00120715	0.00198314	0.00162526	0.000833102	0.000582072	0.000281373	0.000888626	0.000293083	0.000602773	0.000576203	0.000638774	0.000609013	0.00136789	0.00055899	-1.2911	0.000621601
K07004	0.000232829	0.000489476	0.000480192	0.000509944	0.000482859	0.000743679	0.000696541	0.000833102	0	0	0.000296209	0.000293083	0	0.000288101	0.000638774	0.000304507	0.000558578	0.000227584	-1.2954	0.0177903
K05946	0.000931315	0.000734214	0.000480192	0.00127486	0.000724288	0.000495786	0.000928721	0.000277701	0	0.000562746	0.000296209	0.000586166	0	0	0.000319387	0.000609013	0.000730885	0.00029669	-1.3007	0.0308276
K01308	0.00186263	0.00146843	0.000480192	0.000764916	0.00169	0.00123946	0.0011609	0.000833102	0.000582072	0.000562746	0.000888626	0.000586166	0.000301386	0.000288101	0.000638774	0	0.00118745	0.000480984	-1.3038	0.00699301
K07448	0.00139697	0.00146843	0.00120048	0.00127486	0.00169	0.000991572	0.00185744	0.0011108	0.000873108	0.000844119	0.00118483	0.000586166	0.000301386	0	0.000319387	0.000304507	0.00137382	0.000551689	-1.3163	0.000621601
K20846	0.000931315	0.000489476	0.000480192	0.000254972	0.000724288	0.000247893	0.000696541	0.000833102	0.000291036	0	0.000296209	0.000586166	0.000301386	0.000288101	0	0	0.000582222	0.000220362	-1.4017	0.0399796
K00927	0.000698487	0.000734214	0.000720288	0.000764916	0.000482859	0.000495786	0.000696541	0.0011108	0	0.000562746	0	0.000293083	0.000301386	0.000288101	0.000319387	0.000304507	0.000712987	0.000258651	-1.4629	0.00193259
K00528	0.000698487	0.000244738	0.000480192	0.000509944	0.000241429	0.000743679	0.00023218	0.000277701	0.000291036	0	0.000888626	0	0	0	0	0	0.000428544	0.000147458	-1.5391	0.0354886
K01740	0.000698487	0.000489476	0.00120048	0.00127486	0.000724288	0.000495786	0.000928721	0.000555401	0.000582072	0	0	0.000293083	0.000301386	0.000288101	0.000319387	0.000304507	0.000795937	0.000261067	-1.6082	0.00274173
K05601	0.000931315	0.000734214	0.000480192	0.000509944	0.000241429	0.000495786	0	0.000277701	0	0.000844119	0.000296209	0	0	0	0	0	0.000458823	0.000142541	-1.6866	0.0425402
K02226	0.000465658	0.000244738	0.000480192	0.000254972	0.000241429	0.000247893	0.00046436	0.000555401	0.000291036	0	0	0.000293083	0	0	0.000319387	0	0.00036933	0.000112938	-1.7094	0.0376443
K00286	0.000232829	0.000244738	0.000720288	0.00101989	0.000965717	0.000495786	0.00023218	0	0.000582072	0	0	0.000586166	0	0	0	0	0.000488928	0.00014603	-1.7434	0.0425402
K06405	0.000698487	0.000734214	0.000240096	0.000254972	0.000241429	0.000247893	0.00046436	0.000277701	0	0.000281373	0	0	0	0	0.000638774	0	0.000394894	0.000115018	-1.7796	0.0270655
K07335	0.00116414	0.00146843	0.00144058	0.00101989	0.000724288	0.000495786	0.000928721	0.000833102	0	0.000281373	0.000296209	0.000293083	0.000301386	0.000864304	0	0.000304507	0.00100937	0.000292608	-1.7864	0.00274173
K07505	0.000698487	0.000978953	0.00120048	0.000764916	0.000482859	0.000743679	0.00046436	0.000833102	0.000291036	0.000562746	0	0	0.000301386	0.000288101	0.000319387	0	0.000770854	0.000220332	-1.8068	0.00188822
K08640	0.000465658	0.000978953	0.000240096	0.000509944	0.000482859	0.00123946	0.000928721	0.000555401	0	0	0	0.000293083	0	0.000576203	0.000319387	0.000304507	0.000675137	0.000186647	-1.8549	0.0129063
K01681	0.000232829	0.000734214	0.000720288	0.000764916	0.000482859	0.000247893	0.000696541	0.000555401	0	0	0.000296209	0	0.000301386	0	0	0.000609013	0.000554368	0.000150826	-1.878	0.0122414
K21449	0.00279395	0.0031816	0.00288115	0.00382458	0.00217286	0.00198314	0.00162526	0.00277701	0.000291036	0.000281373	0.000888626	0.00117233	0.000602773	0.000288101	0.00095816	0.00121803	0.00265494	0.000712554	-1.8976	0.0001554
K06153	0.000465658	0.000978953	0.000960384	0.000254972	0.000482859	0.000743679	0.00139308	0.000277701	0.000291036	0	0.000592417	0.000293083	0	0	0	0.000304507	0.000694661	0.00018513	-1.9078	0.0229216
K03697	0	0.000978953	0.000240096	0.000254972	0	0.000247893	0.00023218	0.000277701	0	0	0	0.000586166	0	0	0	0	0.000278974	7.32708e-05	-1.9288	0.0428436
K03778	0.000931315	0.000489476	0.000480192	0.00127486	0.000241429	0.000495786	0.00046436	0.000277701	0	0.000281373	0	0.000293083	0	0	0	0.000609013	0.00058189	0.000147934	-1.9758	0.021911
K08679	0.000465658	0.000978953	0.000480192	0.000764916	0	0.000743679	0.00023218	0.0011108	0.000291036	0	0.000296209	0	0	0.000288101	0	0.000304507	0.000597047	0.000147482	-2.0173	0.021911
K00010	0.000232829	0	0.000240096	0	0	0.000247893	0.00023218	0	0	0	0	0	0	0	0	0	0.000119125	0	-2.0372	0.0324742
K01223	0	0.000244738	0.000240096	0	0	0.000247893	0.00023218	0	0	0	0	0	0	0	0	0	0.000120613	0	-2.0551	0.0324742
K04074	0	0.000244738	0.000240096	0.000254972	0	0	0.00023218	0	0	0	0	0	0	0	0	0	0.000121498	0	-2.0657	0.0324742
K08974	0	0.000244738	0.000240096	0.000254972	0	0	0.00023218	0	0	0	0	0	0	0	0	0	0.000121498	0	-2.0657	0.0324742
K07459	0.000232829	0.000244738	0.000480192	0.00127486	0.000482859	0.000495786	0.000696541	0.0011108	0.000291036	0	0	0.000293083	0	0	0	0.000609013	0.000627326	0.000149142	-2.0725	0.016462
K20276	0.000232829	0.000489476	0.000240096	0.000254972	0.000724288	0	0.00023218	0.000277701	0	0	0	0	0	0.000576203	0	0	0.000306443	7.20254e-05	-2.089	0.018486
K00390	0.00209546	0.00122369	0.00216086	0.00152983	0.00241429	0.00123946	0.00139308	0.0016662	0.000582072	0.000844119	0.000592417	0.000293083	0	0.000288101	0	0.000609013	0.00171536	0.000401101	-2.0965	0.000930972
K09702	0.000232829	0.000489476	0.000240096	0.000254972	0.000241429	0.000495786	0.00023218	0.000277701	0	0	0	0	0	0.000576203	0	0	0.000308059	7.20254e-05	-2.0966	0.00998472
K00135	0.000232829	0.000244738	0	0	0.000241429	0	0	0.000277701	0	0	0	0	0	0	0	0	0.000124587	0	-2.1019	0.0324742
K01845	0.000232829	0	0.000240096	0.000254972	0	0	0	0.000277701	0	0	0	0	0	0	0	0	0.0001257	0	-2.1147	0.0324742
K07284	0.000931315	0.000489476	0.000720288	0.000764916	0.00144858	0.000495786	0.000928721	0.000833102	0	0	0.000888626	0	0	0.000288101	0.000319387	0	0.000826522	0.000187014	-2.1439	0.0047294
K01738	0.000465658	0.000244738	0.000720288	0.000509944	0	0.000247893	0.00023218	0.000277701	0	0.000281373	0	0	0	0.000288101	0	0	0.0003373	7.11843e-05	-2.2444	0.0425402
K00925	0.000465658	0	0.000240096	0.000509944	0.000482859	0.000743679	0.00023218	0.000277701	0	0	0.000296209	0	0	0	0.000319387	0	0.000369014	7.69494e-05	-2.2617	0.0246106
K03722	0.000698487	0	0	0.000509944	0.000724288	0.000247893	0.00046436	0.000277701	0	0	0	0	0.000301386	0.000288101	0	0	0.000365334	7.3686e-05	-2.3098	0.0496329
K07339	0.00116414	0.000244738	0.000480192	0.000509944	0.000482859	0.000247893	0.000928721	0.000277701	0	0.000562746	0	0	0	0	0	0.000304507	0.000542024	0.000108407	-2.3219	0.0152563
K02099	0.000232829	0	0.000480192	0	0	0.000247893	0.00023218	0	0	0	0	0	0	0	0	0	0.000149137	0	-2.3614	0.0324742
K00968	0	0	0.000240096	0.000254972	0.000482859	0	0.00023218	0	0	0	0	0	0	0	0	0	0.000151263	0	-2.3818	0.0324742
K01667	0.000232829	0	0.000240096	0	0.000241429	0.000495786	0	0	0	0	0	0	0	0	0	0	0.000151267	0	-2.3819	0.0324742
K07714	0.000232829	0.000244738	0	0.000254972	0	0.000247893	0.00023218	0	0	0	0	0	0	0	0	0	0.000151577	0	-2.3848	0.012777
K18704	0	0	0.000240096	0.000254972	0.000241429	0.000247893	0.00023218	0	0	0	0	0	0	0	0	0	0.000152071	0	-2.3895	0.012777
K19355	0	0.000244738	0	0	0.000482859	0	0.00023218	0.000277701	0	0	0	0	0	0	0	0	0.000154685	0	-2.4141	0.0324742
K03700	0.00116414	0.000489476	0.000480192	0.00101989	0.000482859	0.000247893	0.000696541	0.0016662	0	0.000281373	0	0.000586166	0.000301386	0	0	0	0.0007809	0.000146116	-2.418	0.00656165
K01857	0.000232829	0.000489476	0	0	0.000241429	0	0	0.000277701	0	0	0	0	0	0	0	0	0.000155179	0	-2.4187	0.0324742
K19159	0.000232829	0.000244738	0	0	0.000241429	0.000247893	0	0.000277701	0	0	0	0	0	0	0	0	0.000155574	0	-2.4224	0.012777
K00563	0	0	0.000240096	0	0.000482859	0.000247893	0	0.000277701	0	0	0	0	0	0	0	0	0.000156069	0	-2.4269	0.0324742
K07813	0	0	0.000240096	0.000254972	0.000241429	0.000247893	0	0.000277701	0	0	0	0	0	0	0	0	0.000157761	0	-2.4425	0.012777
K16554	0	0.000244738	0	0.000509944	0	0	0.00023218	0.000277701	0	0	0	0	0	0	0	0	0.00015807	0	-2.4453	0.0324742
K06952	0	0	0.000240096	0.000254972	0	0.000495786	0	0.000277701	0	0	0	0	0	0	0	0	0.000158569	0	-2.4499	0.0324742
K07668	0.000465658	0.000244738	0.000480192	0.000509944	0.000724288	0.000495786	0.00023218	0.000277701	0	0	0.000296209	0	0	0	0.000319387	0	0.000428811	7.69494e-05	-2.4784	0.00596433
K01916	0.000465658	0.000734214	0.000720288	0.00101989	0.000241429	0.000495786	0.000696541	0.000555401	0	0.000281373	0	0	0.000602773	0	0	0	0.000616151	0.000110518	-2.479	0.004269
K22391	0	0.000244738	0.000480192	0	0.000241429	0	0.00046436	0	0	0	0	0	0	0	0	0	0.00017884	0	-2.6234	0.0324742
K04659	0.000232829	0	0.000240096	0.000254972	0.000241429	0.000247893	0.00023218	0	0	0	0	0	0	0	0	0	0.000181175	0	-2.6421	0.0045693
K14138	0.000232829	0.000244738	0.000240096	0.000254972	0	0.000247893	0.00023218	0	0	0	0	0	0	0	0	0	0.000181589	0	-2.6454	0.0045693
K06922	0.000232829	0.000244738	0.000240096	0	0	0	0.00046436	0.000277701	0	0	0	0	0	0	0	0	0.000182466	0	-2.6524	0.012777
K06885	0	0.000244738	0.000240096	0.000254972	0.000241429	0.000247893	0.00023218	0	0	0	0	0	0	0	0	0	0.000182664	0	-2.6539	0.0045693
K11529	0.000232829	0.000244738	0	0.000254972	0.000241429	0.000495786	0	0	0	0	0	0	0	0	0	0	0.000183719	0	-2.6623	0.012777
K07474	0.0016298	0.00269212	0.00144058	0.00152983	0.00120715	0.00123946	0.0011609	0.00222161	0.000582072	0.000281373	0.00118483	0	0	0	0	0	0.00164018	0.000256035	-2.6794	0.00114874
K09769	0.000465658	0.000489476	0	0.000509944	0.000724288	0.000495786	0.00046436	0.000555401	0	0.000281373	0.000296209	0	0	0	0	0	0.000463114	7.21977e-05	-2.6813	0.00366954
K16214	0.000232829	0.000244738	0.000240096	0.000254972	0.000241429	0	0	0.000277701	0	0	0	0	0	0	0	0	0.000186471	0	-2.6837	0.0045693
K01121	0	0	0.000240096	0.000254972	0.000241429	0.000247893	0.00023218	0.000277701	0	0	0	0	0	0	0	0	0.000186784	0	-2.6861	0.0045693
K03760	0.000232829	0.000244738	0.000240096	0.000254972	0	0.000247893	0	0.000277701	0	0	0	0	0	0	0	0	0.000187279	0	-2.6899	0.0045693
K19423	0	0	0.000240096	0.000509944	0.000241429	0	0.00023218	0.000277701	0	0	0	0	0	0	0	0	0.000187669	0	-2.6929	0.012777
K13001	0.000465658	0	0	0.000254972	0	0	0.00023218	0.000555401	0	0	0	0	0	0	0	0	0.000188526	0	-2.6995	0.0324742
K07552	0	0.000244738	0.000240096	0.000764916	0	0	0	0.000277701	0	0	0	0	0	0	0	0	0.000190931	0	-2.7178	0.0324742
K03705	0.000232829	0.000489476	0.000240096	0	0.000241429	0.000495786	0	0.000277701	0.000291036	0	0	0	0	0	0	0	0.000247165	3.63795e-05	-2.7643	0.0322773
K20974	0.000232829	0	0.000480192	0.000254972	0.000241429	0	0.00023218	0.000555401	0	0.000281373	0	0	0	0	0	0	0.000249625	3.51716e-05	-2.8273	0.0322773
K11184	0.000465658	0	0.000480192	0	0.000482859	0.000495786	0.00023218	0	0	0	0.000296209	0	0	0	0	0	0.000269584	3.70261e-05	-2.8641	0.0402162
K07076	0	0.000244738	0.000480192	0.000254972	0	0.000247893	0.00046436	0	0	0	0	0	0	0	0	0	0.000211519	0	-2.8655	0.012777
K06972	0.000232829	0.000244738	0.000480192	0.000254972	0	0.000247893	0.00023218	0	0	0	0	0	0	0	0	0	0.000211601	0	-2.8661	0.0045693
K00505	0.000232829	0.000244738	0.000240096	0.000254972	0.000241429	0.000247893	0.00023218	0	0	0	0	0	0	0	0	0	0.000211767	0	-2.8672	0.00146006
K14195	0.000232829	0.000244738	0.000240096	0.000254972	0.000241429	0.000247893	0.00023218	0	0	0	0	0	0	0	0	0	0.000211767	0	-2.8672	0.00146006
K20952	0.000232829	0.000244738	0.000240096	0.000254972	0.000241429	0.000247893	0.00023218	0	0	0	0	0	0	0	0	0	0.000211767	0	-2.8672	0.00146006
K06409	0.000232829	0.000734214	0	0	0	0	0.00046436	0.000277701	0	0	0	0	0	0	0	0	0.000213638	0	-2.8799	0.0324742
K01479	0.000232829	0	0.000480192	0	0.000241429	0.000247893	0.00023218	0.000277701	0	0	0	0	0	0	0	0	0.000214028	0	-2.8826	0.0045693
K01989	0.000698487	0	0	0.000254972	0	0	0.00023218	0.000555401	0	0	0	0	0	0	0	0	0.00021763	0	-2.9066	0.0324742
K09779	0.000232829	0	0.000480192	0	0.000482859	0	0	0.000555401	0	0	0	0	0	0	0	0	0.00021891	0	-2.9151	0.0324742
K02086	0.000232829	0	0.000240096	0.000509944	0.000241429	0	0.000696541	0.000555401	0	0	0	0	0	0	0.000319387	0	0.00030953	3.99233e-05	-2.9548	0.0240277
K07533	0.000232829	0	0.000480192	0.000509944	0.000482859	0.000247893	0.00023218	0.000277701	0	0	0	0	0	0	0	0.000304507	0.00030795	3.80633e-05	-3.0162	0.00987737
K00996	0.000465658	0	0.000240096	0	0.000241429	0.000247893	0.00046436	0.000277701	0	0	0	0	0	0	0	0	0.000242142	0	-3.0606	0.0045693
K17318	0	0	0.000480192	0.000509944	0	0.000247893	0	0.000833102	0	0	0	0	0	0	0	0	0.000258891	0	-3.1571	0.0324742
K02496	0.000465658	0	0.000240096	0.000254972	0	0.000495786	0.00046436	0.000277701	0	0	0	0	0	0	0	0	0.000274822	0	-3.2433	0.0045693
K00841	0.000465658	0	0.000240096	0	0	0.000247893	0.000696541	0.000555401	0	0	0	0	0	0	0	0	0.000275699	0	-3.2478	0.012777
K00133	0.000465658	0.000244738	0.000480192	0.000254972	0.000241429	0.000247893	0.00046436	0	0	0	0	0	0	0	0	0	0.000299905	0	-3.3693	0.00146006
K03484	0.000698487	0	0.000480192	0.000764916	0.000241429	0	0.00023218	0	0	0	0	0	0	0	0	0	0.00030215	0	-3.38	0.012777
K01620	0.000465658	0.000244738	0.000240096	0.000254972	0.000241429	0.000247893	0.00023218	0.000555401	0	0	0	0	0	0	0	0	0.000310296	0	-3.4184	0.000409933
K07001	0.000465658	0.000978953	0.000480192	0.000509944	0.000241429	0	0	0.000555401	0	0	0	0	0.000301386	0	0	0	0.000403947	3.76733e-05	-3.4226	0.0128413
K09765	0.000698487	0.000244738	0.000480192	0	0	0.000247893	0.000928721	0	0	0	0	0	0	0	0	0	0.000325004	0	-3.4852	0.012777
K02016	0.000232829	0.000489476	0.000240096	0.000764916	0.000724288	0.000743679	0	0.000277701	0	0.000281373	0	0	0	0	0	0	0.000434123	3.51716e-05	-3.6256	0.00709673
K16079	0.000465658	0.000244738	0.000240096	0.000509944	0.000482859	0.000495786	0.00023218	0.000277701	0	0	0	0	0	0	0	0	0.00036862	0	-3.6669	0.000409933
K01992	0.000465658	0.000244738	0	0.000254972	0.000241429	0.000743679	0.00046436	0.000555401	0	0	0	0	0	0	0	0	0.00037128	0	-3.6773	0.00146006
K02483	0.000232829	0.000734214	0	0.000764916	0.000241429	0.000247893	0.00023218	0.000555401	0	0	0	0	0	0	0	0	0.000376108	0	-3.6959	0.00146006
K13714	0.000232829	0.000734214	0.000720288	0.000254972	0.000241429	0.000247893	0.000928721	0.000833102	0	0	0	0	0	0	0	0	0.000524181	0	-4.1748	0.000409933

## Sheet: SZL
KOs	SZL1 (weaned piglets)	SZL2 (weaned piglets)	SZL3 (weaned piglets)	SZL4 (weaned piglets)	SZL5 (weaned piglets)	SZL6 (weaned piglets)	SZL7 (weaned piglets)	SZL8 (weaned piglets)	SZL1 (finishing pigs)	SZL2 (finishing pigs)	SZL3 (finishing pigs)	SZL4 (finishing pigs)	SZL5 (finishing pigs)	SZL6 (finishing pigs)	SZL7 (finishing pigs)	SZL8 (finishing pigs)	SZL (weaned piglets)_mean	SZL (finishing pigs)_mean	log2 (fold change)	p value
K00281	0	0.000415196	0	0	0	0	0	0	0.00135281	0.000310559	0.000860585	0.000824176	0.00114025	0.00060698	0.000946372	0	5.18995e-05	0.000755217	3.8631	0.00353839
K00832	0	0	0	0	0	0	0	0	0.000270563	0.000310559	0.000573723	0.000549451	0	0.00030349	0.000315457	0.000315159	0	0.0003298	3.6678	0.00146006
K08589	0	0	0	0	0	0	0	0	0	0.000621118	0.000286862	0.000274725	0.000285063	0	0.000630915	0.000315159	0	0.00030173	3.5395	0.0045693
K02884	0	0	0	0.000255624	0	0	0	0	0.000270563	0.000621118	0.000860585	0.000274725	0	0.00030349	0.000315457	0	3.1953e-05	0.000330742	3.3717	0.0092178
K05339	0	0	0	0	0	0	0	0	0.000270563	0.000621118	0.000286862	0	0.000285063	0.00030349	0	0.000315159	0	0.000260282	3.3263	0.0045693
K01776	0	0	0	0.000255624	0	0	0	0	0.000541126	0.000621118	0	0.000274725	0.000570125	0.00030349	0	0	3.1953e-05	0.000288823	3.1762	0.0298407
K03311	0	0	0	0	0	0	0	0	0.000270563	0.000310559	0	0.000274725	0.000285063	0.00030349	0.000315457	0	0	0.000219982	3.0836	0.0045693
K03412	0	0	0	0	0	0	0	0	0	0.000310559	0.000573723	0.000274725	0.000285063	0.00030349	0	0	0	0.000218445	3.0735	0.012777
K13017	0	0.000207598	0	0	0	0	0	0	0	0.000310559	0.000286862	0.000549451	0.000285063	0	0.000315457	0	2.59498e-05	0.000218424	3.0733	0.0298407
K09787	0	0	0	0	0	0	0	0	0.000270563	0	0.000286862	0.000274725	0.000570125	0	0.000315457	0	0	0.000214717	3.0486	0.012777
K01778	0.000217297	0	0	0	0	0	0	0	0.000270563	0.000310559	0.000286862	0	0.000570125	0.00030349	0	0	2.71621e-05	0.0002177	3.0027	0.0298407
K01676	0	0	0	0	0	0	0.000224921	0	0	0.000310559	0.000573723	0.000274725	0.000285063	0	0	0.000315159	2.81152e-05	0.000219904	2.9675	0.0298407
K08676	0	0	0	0.000255624	0	0	0	0	0.000270563	0.000310559	0	0.000274725	0	0	0.000630915	0.000315159	3.1953e-05	0.00022524	2.8174	0.0298407
K06894	0.000217297	0	0	0	0	0	0	0	0.000270563	0.000310559	0	0	0.000285063	0	0.000315457	0.000315159	2.71621e-05	0.0001871	2.7841	0.0298407
K04757	0	0	0	0.000255624	0	0	0	0	0.000270563	0.000310559	0.000286862	0	0.000285063	0.00060698	0	0	3.1953e-05	0.000220003	2.7835	0.0298407
K16701	0	0	0	0	0	0	0	0	0.000541126	0.000310559	0	0.000274725	0.000285063	0	0	0	0	0.000176434	2.7653	0.0324742
K00931	0	0.000207598	0.000223065	0	0	0	0	0	0.000811688	0.000310559	0.000286862	0.000274725	0.000285063	0.00030349	0.000315457	0.000315159	5.38329e-05	0.000362875	2.7529	0.000681956
K02647	0	0	0	0.000255624	0	0	0	0	0.000270563	0.000310559	0.000286862	0.000549451	0	0.00030349	0	0	3.1953e-05	0.000215116	2.7511	0.0298407
K19048	0	0	0	0	0.000263366	0	0	0.000232072	0.000270563	0.000310559	0.000286862	0.000549451	0.000285063	0.00060698	0.000315457	0.000630318	6.19298e-05	0.000406907	2.716	0.000681956
K00226	0	0	0	0	0	0	0.000224921	0	0.000270563	0	0.000286862	0.000274725	0	0	0.000315457	0.000315159	2.81152e-05	0.000182846	2.7012	0.0298407
K00426	0	0	0	0	0	0	0.000224921	0	0.000270563	0	0.000286862	0.000274725	0.000285063	0.00030349	0	0	2.81152e-05	0.000177588	2.6591	0.0298407
K00147	0	0.000207598	0.00044613	0	0	0	0	0	0.000811688	0	0.000286862	0.000549451	0.000570125	0.00060698	0.000630915	0.000315159	8.1716e-05	0.000471398	2.5283	0.00723152
K02806	0.000434594	0	0	0.000255624	0	0	0	0	0.000270563	0.000310559	0.000573723	0	0.000570125	0.00091047	0.000946372	0.000315159	8.62772e-05	0.000487122	2.4972	0.00998472
K19353	0	0	0	0	0.000263366	0	0	0	0.000270563	0.000310559	0	0.000274725	0.000285063	0	0.000315457	0	3.29207e-05	0.000182046	2.4672	0.0298407
K03116	0	0	0	0	0	0	0	0	0.000270563	0	0.000286862	0.000274725	0	0	0.000315457	0	0	0.000143451	2.4668	0.0324742
K14540	0	0	0	0	0	0	0	0	0.000270563	0	0.000286862	0.000274725	0	0	0.000315457	0	0	0.000143451	2.4668	0.0324742
K22226	0	0	0	0	0	0	0	0	0.000270563	0	0.000286862	0.000274725	0	0	0	0.000315159	0	0.000143414	2.4664	0.0324742
K21687	0	0	0	0	0.000263366	0	0	0	0.000270563	0.000310559	0.000286862	0.000274725	0	0.00030349	0	0	3.29207e-05	0.000180775	2.4571	0.0298407
K06997	0	0	0	0.000255624	0	0	0.000224921	0	0.000270563	0.000310559	0.000286862	0.000824176	0	0	0.000630915	0.000315159	6.00681e-05	0.000329779	2.4568	0.0158729
K00355	0	0	0	0	0	0	0	0	0.000270563	0	0	0.000274725	0.000285063	0.00030349	0	0	0	0.00014173	2.4494	0.0324742
K01077	0.000217297	0	0	0.000255624	0	0	0	0	0.000541126	0.000310559	0.000573723	0.000549451	0.000285063	0.00030349	0	0	5.91151e-05	0.000320426	2.4384	0.0158729
K19285	0	0	0	0	0	0.000252972	0.000224921	0	0.000270563	0.000310559	0.000573723	0	0.000285063	0	0.000630915	0.000315159	5.97367e-05	0.000298248	2.3198	0.0158729
K11527	0	0	0.000223065	0.000255624	0	0	0	0.000232072	0.000811688	0	0	0.000274725	0.00114025	0.00060698	0.000315457	0.000315159	8.88451e-05	0.000433033	2.2851	0.0246106
K03327	0	0.000207598	0	0.000511247	0.000263366	0	0	0	0.00108225	0.000621118	0.000286862	0.0010989	0.000570125	0	0	0.000945477	0.000122776	0.000575592	2.229	0.0325306
K21574	0	0	0	0	0	0	0.000449843	0	0	0	0.000286862	0.000274725	0.000285063	0.00030349	0.000630915	0.000315159	5.62303e-05	0.000262027	2.2203	0.0428436
K07386	0	0	0.000223065	0.000255624	0	0	0	0.000232072	0.000270563	0.000621118	0.000286862	0.000274725	0.000285063	0.00030349	0.000315457	0.000945477	8.88451e-05	0.000412844	2.2162	0.000785338
K03274	0	0	0	0.000511247	0	0.000252972	0	0.000232072	0.000811688	0.000621118	0.000573723	0.000549451	0.000570125	0.00060698	0.000315457	0.000315159	0.000124537	0.000545463	2.1309	0.00166251
K02523	0.000434594	0.000415196	0.000223065	0.000511247	0	0	0.000224921	0	0	0.000310559	0.00200803	0.0010989	0.000855188	0.00030349	0.00157729	0.0015758	0.000226128	0.000966157	2.0951	0.0444063
K00077	0	0	0.000223065	0	0.000263366	0	0	0	0.000270563	0.000310559	0	0.000549451	0.000285063	0	0.000315457	0.000315159	6.08038e-05	0.000255781	2.0727	0.0158729
K13819	0	0	0.00044613	0	0	0.000252972	0	0.000232072	0.000811688	0.000310559	0	0.000274725	0.000285063	0.00060698	0.000946372	0.000630318	0.000116397	0.000483213	2.0536	0.0131326
K06901	0	0.000207598	0.000223065	0	0	0	0.000224921	0.000232072	0.000541126	0.000310559	0.000286862	0	0.000285063	0	0.00126183	0.000945477	0.000110957	0.000453865	2.0323	0.0354886
K06373	0	0.000207598	0.000223065	0	0	0	0.000224921	0.000232072	0.000541126	0.000621118	0	0.000274725	0.000285063	0.00091047	0.000315457	0.000630318	0.000110957	0.000447285	2.0112	0.00656165
K00791	0	0.000415196	0.000223065	0.000255624	0	0	0.000449843	0	0.00108225	0.000621118	0.000573723	0.000549451	0.000570125	0.00030349	0	0.0015758	0.000167966	0.000659494	1.9732	0.0122414
K13310	0	0.000207598	0.000223065	0	0.000263366	0.000252972	0	0	0.000811688	0.000621118	0.000286862	0.000824176	0.000855188	0.00030349	0	0	0.000118375	0.000462815	1.9671	0.0354886
K06178	0.000217297	0.000207598	0	0.000255624	0	0	0.000224921	0	0	0.000310559	0.000860585	0.000824176	0.000285063	0.00060698	0.000315457	0.000315159	0.00011318	0.000439747	1.9581	0.00656165
K01051	0.000434594	0	0	0.000255624	0	0.000505945	0.000224921	0.000232072	0	0.000621118	0.00114745	0.00137363	0.000570125	0.00030349	0.00126183	0.000945477	0.000206644	0.000777889	1.9124	0.014956
K07814	0	0	0.000223065	0.000511247	0	0	0.000674764	0.000464145	0.00108225	0.000931677	0.000860585	0.000549451	0.00142531	0.00091047	0.000946372	0.000315159	0.000234153	0.00087766	1.9062	0.00361949
K06518	0.000217297	0	0	0.000255624	0	0	0.000224921	0.000232072	0.000270563	0.000931677	0	0.000274725	0.000285063	0.00060698	0.000315457	0.000630318	0.000116239	0.000414348	1.8337	0.00656165
K01278	0	0.000415196	0.000223065	0	0	0.000505945	0.000224921	0	0	0.000310559	0.000286862	0.000549451	0.000855188	0.00030349	0.00126183	0.00126064	0.000171141	0.000603502	1.8182	0.0376443
K01755	0	0	0.000223065	0	0	0	0.000449843	0	0.000270563	0.000310559	0.000573723	0.000274725	0.000285063	0.00030349	0.000315457	0	8.41134e-05	0.000291698	1.7941	0.0246106
K09946	0.000434594	0	0	0	0.000263366	0	0	0.000232072	0.00108225	0.000310559	0.000286862	0.000274725	0.000570125	0.00030349	0	0.000315159	0.000116254	0.000392896	1.7569	0.0235441
K01134	0	0.000207598	0.000223065	0	0	0	0.000224921	0	0.000270563	0.000310559	0.000286862	0	0	0.00060698	0.000315457	0.000315159	8.1948e-05	0.000263198	1.6834	0.0246106
K10716	0.000434594	0.000622794	0.00111532	0.000511247	0.000526732	0	0.000899685	0.000464145	0.00189394	0.0015528	0.00114745	0.00192308	0.00313569	0.00182094	0.00157729	0.0015758	0.000571815	0.00182837	1.6769	0.0001554
K01273	0.000434594	0	0.000223065	0.000766871	0.00105346	0.000505945	0	0	0.000811688	0.00310559	0	0.00164835	0.000855188	0.00091047	0.00157729	0.000630318	0.000372992	0.00119236	1.6766	0.0343417
K01847	0	0.000415196	0.000669195	0.000766871	0.000263366	0	0	0.000232072	0.000811688	0.000931677	0.000860585	0.000549451	0.000855188	0.00030349	0.00157729	0.0015758	0.000293338	0.000933145	1.6695	0.00525003
K19147	0	0	0.000223065	0.000255624	0	0	0.000224921	0.000232072	0.000270563	0.000310559	0.000573723	0.000274725	0.000570125	0.00060698	0	0.000315159	0.00011696	0.000365229	1.6428	0.00656165
K03565	0.000434594	0	0.00044613	0.000255624	0.000263366	0	0	0.000232072	0.000541126	0.000931677	0.000286862	0.000274725	0.000855188	0.00091047	0.000946372	0.000315159	0.000203973	0.000632697	1.6331	0.00723245
K05988	0.000434594	0	0.000669195	0.000255624	0.000526732	0.000758917	0.000224921	0.000464145	0.00108225	0.000931677	0.00172117	0.00192308	0	0.00121396	0.00157729	0.00189095	0.000416766	0.00129255	1.6329	0.0116571
K03972	0	0.000207598	0.000223065	0.000255624	0	0	0	0.000464145	0.000270563	0.000931677	0.000573723	0.000549451	0.000285063	0.00030349	0.000315457	0.000315159	0.000143804	0.000443073	1.6234	0.00505122
K03524	0.000217297	0.000207598	0.000223065	0.000766871	0.000263366	0.000252972	0	0	0.000541126	0.000310559	0.000573723	0.000824176	0.000570125	0.00151745	0.00126183	0.000315159	0.000241396	0.000739269	1.6147	0.00535103
K01174	0.000217297	0	0.000223065	0	0	0.000252972	0.000449843	0	0.000811688	0.000621118	0.000573723	0.000549451	0.000570125	0	0.000315457	0	0.000142897	0.000430195	1.59	0.0460531
K01950	0	0.00145319	0	0	0	0	0.000224921	0	0.000541126	0.000310559	0.00114745	0.0010989	0.000285063	0.00060698	0.000315457	0.000630318	0.000209763	0.000616981	1.5565	0.0112746
K00853	0.000217297	0.000207598	0.000223065	0	0.000263366	0.000252972	0.000224921	0	0.00108225	0.000621118	0	0.000824176	0.000570125	0.00030349	0.000315457	0.000315159	0.000173652	0.000503972	1.5371	0.00986242
K01887	0.000434594	0.000207598	0.000223065	0.000766871	0.000263366	0	0	0.000232072	0.00108225	0.000310559	0.000860585	0.000549451	0.000855188	0.00212443	0.000315457	0	0.000265946	0.00076224	1.5191	0.0399796
K07011	0.000869187	0.000415196	0.000223065	0.000255624	0.000263366	0.000252972	0.000224921	0	0.000541126	0.0015528	0.000286862	0.0010989	0.000855188	0.00091047	0.00157729	0.000315159	0.000313041	0.000892224	1.5111	0.004662
K09882	0.000217297	0.000207598	0	0	0	0.000252972	0.000449843	0.000232072	0.000811688	0.000621118	0.000286862	0	0.000285063	0.00060698	0.000630915	0.000630318	0.000169973	0.000484118	1.5101	0.014956
K17828	0.000217297	0.000415196	0.00044613	0.000255624	0	0.000505945	0.000224921	0.000464145	0.000541126	0.000931677	0.00114745	0.000549451	0.000570125	0.00060698	0.000946372	0.00189095	0.000316157	0.000898017	1.5061	0.0001554
K00097	0	0.000207598	0.000223065	0	0	0	0.000449843	0.000696217	0.000811688	0.000310559	0.000286862	0.000549451	0.000570125	0.00091047	0.000315457	0.000630318	0.00019709	0.000548116	1.4756	0.0172872
K00588	0.000217297	0.000415196	0.00044613	0	0.000263366	0.000505945	0	0	0.000541126	0.000621118	0.00114745	0.000274725	0	0.00060698	0.00157729	0.000315159	0.000230992	0.00063548	1.46	0.0444063
K01914	0	0.000415196	0.000223065	0.000255624	0.000263366	0.000252972	0.000674764	0.000464145	0.00108225	0.000310559	0.000573723	0.00164835	0.000570125	0.00060698	0.000315457	0.00189095	0.000318641	0.0008748	1.457	0.014763
K03090	0.000217297	0	0.000223065	0.000255624	0.000263366	0	0	0	0.000270563	0.000310559	0.000286862	0.000274725	0.000570125	0.00091047	0	0	0.000119919	0.000327913	1.4513	0.0354886
K07115	0.000217297	0.000207598	0.000223065	0.000255624	0	0	0	0	0.000270563	0.000310559	0	0.000274725	0	0.00060698	0.000630915	0.000315159	0.000112948	0.000301113	1.4146	0.0354886
K01610	0	0.000415196	0.000223065	0.000511247	0.000263366	0.000252972	0	0.000232072	0.000541126	0.00124224	0.000860585	0.000274725	0.000570125	0.00060698	0	0.000945477	0.00023724	0.000630157	1.4094	0.0177903
K05919	0.000217297	0.000207598	0	0	0.000263366	0.000505945	0.000224921	0.000464145	0.000270563	0.000621118	0.000573723	0.000824176	0.000855188	0.00091047	0.000630915	0.000315159	0.000235409	0.000625164	1.4091	0.00384992
K02823	0.000217297	0.000622794	0.000223065	0.000255624	0	0.000505945	0.000224921	0.000464145	0.000541126	0.000931677	0.000860585	0.000549451	0.000570125	0.00030349	0.00126183	0.0015758	0.000314224	0.00082426	1.3913	0.004662
K09807	0.000217297	0	0.000223065	0.000255624	0	0	0.000224921	0	0.000270563	0.000310559	0.000286862	0.000549451	0.000285063	0	0	0.000630318	0.000115113	0.000291602	1.3409	0.0354886
K01790	0.000434594	0.000415196	0.00044613	0.000766871	0	0.000505945	0	0.000232072	0.00108225	0.000931677	0.00114745	0	0.00142531	0.00060698	0.00126183	0.000630318	0.000350101	0.000885727	1.3391	0.0177903
K02428	0.000869187	0.000415196	0.000223065	0.000255624	0	0.000758917	0.000449843	0.000696217	0.000811688	0.00124224	0.000573723	0.000824176	0.00142531	0.00091047	0.00189274	0.0015758	0.000458506	0.00115702	1.3354	0.0029526
K09710	0.000217297	0.000207598	0.00089226	0.000511247	0.00105346	0	0	0.000232072	0.000811688	0.000931677	0.000573723	0.00164835	0.00171038	0.00121396	0.000315457	0.000630318	0.000389242	0.000979444	1.3313	0.0238452
K00876	0.00065189	0.000415196	0	0.000766871	0.00105346	0.000505945	0.000899685	0.00092829	0.00108225	0.00217391	0.00114745	0.0021978	0.00114025	0.00182094	0.00189274	0.00126064	0.000652668	0.0015895	1.2842	0.0001554
K00014	0.000217297	0.000415196	0.000223065	0	0.000526732	0.000252972	0.000224921	0.000232072	0.000541126	0.000310559	0.000286862	0.000549451	0.000855188	0.00060698	0.00157729	0.000315159	0.000261532	0.000630326	1.2691	0.004662
K02945	0.00065189	0.00166078	0.00133839	0.000766871	0.00158019	0.000505945	0.000224921	0.00162451	0.00351732	0.00186335	0.00286862	0.00137363	0.00313569	0.00273141	0.000630915	0.00378191	0.00104419	0.00248785	1.2525	0.014763
K02824	0	0.000415196	0.000223065	0	0.000263366	0.000252972	0.000449843	0	0.000541126	0	0.000573723	0.000549451	0.000570125	0.00060698	0.000315457	0.000630318	0.000200555	0.000473398	1.2391	0.014956
K06200	0.000217297	0	0.000223065	0	0	0.000252972	0	0.000464145	0.000270563	0.000931677	0.000286862	0.000274725	0.000285063	0.00030349	0	0.000315159	0.000144685	0.000333442	1.2045	0.0376443
K09779	0	0.000207598	0	0.000255624	0.000526732	0.000252972	0.000224921	0.000464145	0.000270563	0.000310559	0.000860585	0.000824176	0.000570125	0.00030349	0.000630915	0.000630318	0.000241499	0.000550091	1.1877	0.00736206
K07007	0	0.000415196	0.000223065	0	0	0.000252972	0.000224921	0.000464145	0	0.000621118	0.000286862	0.000549451	0.000570125	0.00030349	0.000315457	0.000945477	0.000197537	0.000448998	1.1846	0.0444063
K07150	0.000434594	0.000207598	0.000223065	0.000255624	0	0.000505945	0.000224921	0.000232072	0.000811688	0.000310559	0.000573723	0.000549451	0.000570125	0.00060698	0.000630915	0.000630318	0.000260477	0.00058547	1.1684	0.000621601
K18707	0	0.000415196	0.00044613	0.000766871	0.000526732	0.000505945	0.000224921	0	0.000541126	0.000931677	0.000286862	0.000824176	0.00142531	0.00151745	0.000630915	0.000315159	0.000360724	0.000809085	1.1654	0.0404213
K01591	0	0.000415196	0.00089226	0.000255624	0.000263366	0.000758917	0.000224921	0.000232072	0.000811688	0.000310559	0.000860585	0.000824176	0.000570125	0.00060698	0.00189274	0.000945477	0.000380295	0.000852792	1.1651	0.0206682
K07405	0	0.000622794	0.00089226	0.000511247	0.000263366	0.000252972	0.000449843	0.000464145	0.000541126	0.00124224	0.000860585	0.0010989	0.000855188	0.00030349	0.00189274	0.000945477	0.000432078	0.000967469	1.1629	0.014763
K04486	0.000217297	0.000415196	0.000223065	0	0.000526732	0.000505945	0	0	0	0.000621118	0.000860585	0.000274725	0.000570125	0.00060698	0.000946372	0.000315159	0.000236029	0.000524383	1.1517	0.0444063
K02099	0.000217297	0	0.000223065	0	0.000263366	0	0.000224921	0	0.000270563	0	0.000286862	0.000274725	0.000285063	0.00060698	0.000315457	0	0.000116081	0.000254956	1.1351	0.0354886
K11752	0.000217297	0	0.000223065	0	0.000263366	0	0.000449843	0.000232072	0	0.000931677	0.000286862	0.000274725	0.000285063	0.00030349	0.000315457	0.000630318	0.000173205	0.000378449	1.1276	0.0343417
K03734	0	0	0.000223065	0	0.000263366	0.000252972	0	0.000232072	0	0.000310559	0.000286862	0.000274725	0	0.00060698	0.000315457	0.000315159	0.000121434	0.000263718	1.1188	0.0354886
K00721	0.00130378	0.000830392	0.000223065	0.00127812	0.000790097	0.00202378	0.000674764	0.000696217	0.00297619	0.00124224	0.00315548	0.00137363	0.00256556	0.00060698	0.00347003	0.0015758	0.000977527	0.00212074	1.1174	0.0379176
K07454	0.00108648	0.000415196	0.00089226	0.000511247	0.000790097	0.000758917	0.000224921	0.000696217	0.000541126	0.0015528	0.00172117	0.0010989	0.00142531	0.00121396	0.00157729	0.00252127	0.000671918	0.00145648	1.1161	0.0029526
K19425	0.00065189	0	0.00044613	0.000255624	0	0.000252972	0.000224921	0.00092829	0.000811688	0.000621118	0.000860585	0.000549451	0.000285063	0.00060698	0.00126183	0.000945477	0.000344978	0.000742774	1.1064	0.0311998
K00525	0.00065189	0.00103799	0.00089226	0.000766871	0.00184356	0.00101189	0.00134953	0.000464145	0.00297619	0.000931677	0.00143431	0.00274725	0.00285063	0.00212443	0.00252366	0.0015758	0.00100227	0.00214549	1.098	0.004662
K04565	0.000217297	0	0	0.000255624	0	0.000252972	0.000449843	0.000232072	0	0.000621118	0.000286862	0.000549451	0.000285063	0.00060698	0.000315457	0.000315159	0.000175976	0.000372511	1.0819	0.0262942
K01198	0	0.000207598	0.00044613	0.000255624	0.000263366	0.000252972	0	0	0.000270563	0.000621118	0.000286862	0.000274725	0	0.00030349	0.000315457	0.000945477	0.000178211	0.000377212	1.0818	0.0343417
K03168	0.00130378	0.000415196	0.00044613	0.000255624	0	0.000505945	0.000224921	0.000464145	0.00108225	0.000621118	0.00114745	0.00137363	0.000285063	0.00091047	0.00157729	0.000630318	0.000451968	0.000953448	1.0769	0.0206682
K02395	0.000434594	0.000415196	0.00044613	0.000255624	0.000526732	0.000505945	0.000449843	0.000464145	0.000811688	0.000931677	0.000573723	0.000549451	0.00199544	0.00030349	0.000630915	0.0015758	0.000437276	0.000921522	1.0755	0.00699301
K03654	0.00108648	0.00124559	0.00200758	0.00178937	0.00131683	0.00151783	0.000899685	0.00208865	0.00351732	0.00248447	0.00258176	0.00247253	0.00285063	0.0030349	0.00315457	0.00441223	0.001494	0.00306355	1.036	0.0001554
K11175	0.000434594	0.000622794	0.000223065	0.000511247	0.000263366	0	0.000449843	0.000232072	0.000541126	0.000310559	0.000860585	0.000549451	0.00114025	0.00091047	0.000630915	0.000630318	0.000342123	0.000696709	1.026	0.004662
K01487	0.000217297	0.000415196	0.00044613	0.000255624	0.000263366	0.000252972	0.000224921	0.000696217	0.000541126	0.00124224	0.000860585	0.000824176	0.000855188	0.00060698	0	0.000630318	0.000346465	0.000695076	1.0045	0.0281274
K02519	0.000217297	0	0.000223065	0.000255624	0	0.00101189	0	0.000232072	0.000270563	0.000931677	0.000573723	0.000274725	0.000570125	0.00030349	0.000315457	0.000630318	0.000242493	0.00048376	0.9963	0.013313
K01999	0	0.000207598	0.000223065	0.00102249	0.000263366	0.000252972	0.000224921	0.000464145	0.000541126	0.000931677	0.000573723	0.0010989	0.000285063	0.00121396	0.000315457	0.000315159	0.00033232	0.000659383	0.9885	0.014763
K01768	0.000434594	0.000415196	0.00111532	0.000511247	0.00105346	0.000758917	0.00112461	0.00116036	0.00162338	0.00217391	0.00114745	0.0021978	0.00142531	0.00091047	0.00157729	0.00189095	0.000821714	0.00161832	0.9778	0.0029526
K01810	0	0.000207598	0.000223065	0	0	0.000252972	0.000674764	0	0.000270563	0.000310559	0	0.000274725	0.000570125	0.00030349	0.000315457	0.000630318	0.0001698	0.000334405	0.9778	0.0485974
K00208	0.000434594	0.000415196	0.000223065	0.000255624	0	0.000505945	0.000224921	0.000232072	0.000541126	0.000621118	0.000286862	0.000549451	0.000285063	0.00030349	0.000946372	0.000945477	0.000286427	0.00055987	0.9669	0.014763
K07318	0.000869187	0.000622794	0.000669195	0.000511247	0.000263366	0.000758917	0.000449843	0.000696217	0.00108225	0.000931677	0.00114745	0.00137363	0.00114025	0.00060698	0.00189274	0.00126064	0.000605096	0.00117945	0.9629	0.0029526
K06920	0.000434594	0.000830392	0.00089226	0.000511247	0.00158019	0.00126486	0.00134953	0.000464145	0.000811688	0.00310559	0.00172117	0.00302198	0.00114025	0.00121396	0.00157729	0.0015758	0.000915903	0.00177097	0.9513	0.0498834
K00981	0.000434594	0.000622794	0.00089226	0.000255624	0.00105346	0.000505945	0.000224921	0	0.00135281	0.000931677	0.00114745	0.0010989	0.00114025	0	0.000630915	0.00126064	0.0004987	0.00094533	0.9226	0.0273095
K08307	0.00239027	0.00290637	0.00156145	0.00230061	0.00237029	0.00379459	0.0031489	0.0025528	0.00324675	0.00652174	0.00458979	0.0043956	0.00427594	0.00576631	0.00567823	0.00535771	0.00262816	0.00497901	0.9218	0.0003108
K06199	0.000217297	0.000207598	0	0.000255624	0.000526732	0	0.000224921	0	0	0.000310559	0.000286862	0.000274725	0.000570125	0.00030349	0.000315457	0.000630318	0.000179021	0.000336442	0.9102	0.0343417
K00762	0.000869187	0.000622794	0.00111532	0.000511247	0.00131683	0.00177081	0.000449843	0.00092829	0.00108225	0.00279503	0.00143431	0.00137363	0.00171038	0.00151745	0.00252366	0.0015758	0.00094804	0.00175156	0.8856	0.0104118
K06180	0.000434594	0	0.000669195	0.000766871	0.000263366	0.000758917	0.000674764	0.00092829	0.00108225	0.000621118	0.000860585	0.0010989	0.00114025	0.00060698	0.00126183	0.0015758	0.000562	0.00103096	0.8754	0.0281274
K01251	0	0	0.000223065	0.000255624	0.000263366	0	0	0.000232072	0	0	0.000286862	0.000274725	0.000285063	0.00030349	0.000315457	0.000315159	0.000121766	0.000222595	0.8703	0.0354886
K00970	0.000434594	0.000415196	0.00089226	0.00102249	0.000790097	0.00151783	0.000224921	0.00116036	0.00162338	0.0015528	0.00114745	0.0010989	0.00199544	0.00182094	0.00126183	0.00126064	0.00080722	0.00147017	0.8649	0.004662
K19955	0	0	0.000223065	0.000511247	0.000526732	0.000505945	0.000224921	0	0.000541126	0.000310559	0.000573723	0.000274725	0.000570125	0.00030349	0.000315457	0.000630318	0.000248989	0.000439941	0.8212	0.0399796
K01258	0.000434594	0.000415196	0.00044613	0.000511247	0.000526732	0.000505945	0.000674764	0.000464145	0.00108225	0.0015528	0.000860585	0.0010989	0.000570125	0.00091047	0	0.000945477	0.000497344	0.000877576	0.8193	0.014763
K17686	0.000434594	0.000207598	0.000223065	0	0	0.000252972	0.000224921	0	0.000270563	0.000310559	0.000573723	0.000274725	0	0.00030349	0.000315457	0.000315159	0.000167894	0.00029546	0.8154	0.0444063
K19449	0.000217297	0.000207598	0.000223065	0.000255624	0	0.000505945	0.000449843	0	0.000270563	0.000310559	0.000286862	0.000549451	0.000285063	0.00060698	0.000630915	0.000315159	0.000232421	0.000406944	0.8081	0.0238452
K07056	0	0.000830392	0.000669195	0.000255624	0.000526732	0.000758917	0.00134953	0.000696217	0.00135281	0.000621118	0.000573723	0.0010989	0.00171038	0.00151745	0.000946372	0.000945477	0.000635826	0.00109578	0.7853	0.0498834
K06921	0.00152108	0.000622794	0.00111532	0.00102249	0.000263366	0.00101189	0.00112461	0.00092829	0.00243506	0.0015528	0.00172117	0.000824176	0.00171038	0.00151745	0.00126183	0.00189095	0.00095123	0.00161423	0.763	0.0104118
K07091	0.000217297	0.000207598	0.000223065	0.000255624	0.000263366	0.000252972	0	0	0.000270563	0.000310559	0.000286862	0.000274725	0	0.00060698	0.000315457	0.000315159	0.00017749	0.000297538	0.7453	0.00986242
K03797	0.00152108	0.00124559	0.00156145	0.000766871	0.00105346	0.00151783	0.00112461	0.00162451	0.00243506	0.00186335	0.00200803	0.00247253	0.00114025	0.00242792	0.00252366	0.00252127	0.00130193	0.00217401	0.7397	0.0029526
K00820	0.000434594	0.00207598	0.00223065	0.00127812	0.00105346	0.00151783	0.00134953	0.00208865	0.00189394	0.00186335	0.00200803	0.00384615	0.00171038	0.00273141	0.00378549	0.00220611	0.0015036	0.00250561	0.7367	0.0498834
K00946	0.000434594	0.000415196	0.00044613	0.000255624	0	0.000252972	0.000449843	0.000232072	0.000541126	0.000310559	0.000573723	0.000549451	0.000285063	0.00030349	0.000946372	0.000630318	0.000310804	0.000517513	0.7356	0.0379176
K09457	0.000869187	0.00166078	0.00223065	0.00204499	0.00184356	0.00101189	0.00224921	0.00139243	0.00189394	0.00465839	0.00229489	0.00467033	0.00171038	0.00212443	0.00252366	0.00189095	0.00166284	0.00272087	0.7104	0.0379176
K00784	0.00239027	0.00166078	0.00156145	0.00178937	0.00184356	0.00227675	0.00157445	0.00324901	0.004329	0.00341615	0.00286862	0.00302198	0.00285063	0.00394537	0.00189274	0.00409707	0.00204321	0.0033027	0.6928	0.004662
K01874	0.000869187	0.000622794	0.00089226	0.000255624	0.000790097	0.000505945	0.00134953	0.00092829	0.00108225	0.000621118	0.00200803	0.0010989	0.00142531	0.00121396	0.00126183	0.00126064	0.000776716	0.00124651	0.6824	0.0281274
K01728	0.00130378	0.00166078	0.000669195	0.00153374	0.00184356	0.00177081	0.00134953	0.00116036	0.00243506	0.00279503	0.00200803	0.00384615	0.00171038	0.00212443	0.00252366	0.000630318	0.00141147	0.00225913	0.6786	0.0206682
K01951	0.00282486	0.00166078	0.00178452	0.00204499	0.00184356	0.00126486	0.00224921	0.00116036	0.00108225	0.00248447	0.00487665	0.00357143	0.004561	0.00242792	0.0022082	0.00252127	0.00185414	0.00296665	0.6781	0.0498834
K07452	0.00065189	0.00103799	0.000669195	0.00127812	0.000790097	0.000758917	0.00112461	0.00092829	0.00135281	0.00124224	0.00258176	0.00137363	0.000855188	0.00151745	0.00157729	0.000945477	0.000904888	0.00143073	0.6609	0.0104118
K19427	0.00108648	0.000622794	0.00089226	0.000766871	0.000526732	0.00126486	0.000449843	0.00116036	0.00189394	0.0015528	0.00172117	0.0010989	0.00114025	0.00121396	0.00126183	0.000630318	0.000846276	0.00131415	0.6349	0.0281274
K03685	0.00108648	0.000830392	0.00200758	0.000766871	0.000526732	0.000252972	0.000674764	0.00116036	0.00135281	0.00124224	0.00143431	0.00164835	0.00142531	0.00151745	0.000315457	0.00220611	0.00091327	0.00139276	0.6088	0.0498834
K02337	0.00630161	0.00622794	0.00423823	0.00460123	0.00368712	0.00657728	0.00517319	0.00440938	0.00568182	0.00559006	0.00889271	0.00741758	0.00798176	0.0060698	0.0107256	0.00976993	0.005152	0.00776615	0.5921	0.014763
K00974	0.00217297	0.00290637	0.00111532	0.00204499	0.00184356	0.00202378	0.00202429	0.00162451	0.00378788	0.00310559	0.00286862	0.0043956	0.000855188	0.00273141	0.00347003	0.00220611	0.00196947	0.00292755	0.5719	0.0281274
K02437	0.00130378	0.00103799	0.00133839	0.000766871	0.00131683	0.00151783	0.000899685	0.00185658	0.00135281	0.00248447	0.00143431	0.00137363	0.00199544	0.00091047	0.0022082	0.00315159	0.00125475	0.00186387	0.5709	0.0379176
K00344	0	0.000207598	0.000223065	0	0.000263366	0.000252972	0.000224921	0	0.000270563	0	0.000286862	0.000274725	0.000285063	0.00030349	0.000315457	0	0.00014649	0.00021702	0.567	0.0485974
K12132	0.00260756	0.00332157	0.00156145	0.00230061	0.00263366	0.00328864	0.00292398	0.00301694	0.004329	0.00279503	0.00430293	0.00302198	0.00541619	0.00546282	0.00378549	0.00189095	0.0027068	0.00387555	0.5178	0.0498834
K02313	0.00282486	0.00269878	0.00267678	0.00306748	0.00316039	0.00177081	0.00202429	0.00371316	0.00324675	0.00310559	0.00344234	0.00357143	0.00513113	0.00333839	0.00315457	0.00567286	0.00274207	0.00383288	0.4832	0.0104118
K00951	0.00630161	0.00768113	0.00646888	0.00766871	0.00816434	0.00556539	0.00674764	0.00556974	0.0108225	0.00776398	0.0097533	0.00906593	0.00997719	0.00849772	0.00820189	0.0113457	0.00677093	0.00942853	0.4777	0.0003108
K02238	0.00369405	0.00352917	0.00289984	0.0043456	0.00263366	0.00354161	0.00292398	0.00348109	0.00459957	0.00372671	0.00315548	0.0043956	0.00598632	0.00364188	0.00599369	0.00409707	0.00338112	0.00444954	0.3962	0.014763
K01972	0.00325945	0.00311397	0.00356904	0.00357873	0.00474058	0.00531242	0.00652272	0.00371316	0.00757576	0.00496894	0.00516351	0.00549451	0.00541619	0.00485584	0.00410095	0.00598802	0.00422626	0.00544547	0.3657	0.0379176
K04485	0.00282486	0.00290637	0.00223065	0.00204499	0.00316039	0.00252972	0.00359874	0.00301694	0.00378788	0.00434783	0.00286862	0.00274725	0.00342075	0.00455235	0.00347003	0.00346675	0.00278908	0.00358268	0.3612	0.0379176
K06871	0.00195567	0.00228358	0.00223065	0.00281186	0.00263366	0.00126486	0.00224921	0.00278487	0.0021645	0.00186335	0.00200803	0.00164835	0.00199544	0.00121396	0.00157729	0.00189095	0.0022768	0.00179524	-0.3428	0.0206682
K03088	0.00347675	0.00415196	0.00334597	0.00204499	0.00263366	0.00480648	0.00359874	0.0041773	0.00243506	0.00248447	0.00286862	0.0021978	0.00342075	0.00242792	0.00252366	0.00315159	0.00352948	0.00268874	-0.3925	0.0379176
K01520	0.00543242	0.00498235	0.00289984	0.00460123	0.00395049	0.00480648	0.00404858	0.00440938	0.00243506	0.00403727	0.00344234	0.00357143	0.0022805	0.00424886	0.00378549	0.00283643	0.00439135	0.00332967	-0.3993	0.0104118
K06400	0.0134724	0.0149471	0.0156145	0.0109918	0.0168554	0.0154313	0.0132704	0.0139243	0.00974026	0.00962733	0.0114745	0.0120879	0.0128278	0.00940819	0.0126183	0.00882446	0.0143134	0.0108261	-0.4029	0.0018648
K03205	0.00304216	0.00249118	0.00267678	0.00281186	0.00316039	0.0027827	0.0031489	0.00371316	0.0021645	0.00403727	0.00258176	0.00137363	0.00285063	0.00182094	0.00126183	0.00126064	0.00297839	0.0021689	-0.4576	0.0498834
K00640	0.00173837	0.000830392	0.00245371	0.00230061	0.00158019	0.00202378	0.00134953	0.00139243	0.00162338	0.00124224	0.00172117	0.000824176	0.00114025	0.00091047	0.000946372	0.00126064	0.00170863	0.00120859	-0.4995	0.0498834
K01154	0.00934376	0.0110027	0.00981486	0.0117587	0.0121148	0.0101189	0.00989654	0.0129961	0.00622294	0.00745342	0.00745841	0.00796703	0.00598632	0.0100152	0.00977918	0.00535771	0.0108808	0.00753002	-0.5311	0.0018648
K03530	0.00195567	0.00228358	0.00178452	0.00332311	0.00316039	0.00328864	0.00179937	0.00208865	0.00135281	0.0015528	0.00200803	0.0021978	0.00171038	0.00030349	0.00315457	0.00126064	0.00246049	0.00169257	-0.5397	0.0379176
K03427	0.00999565	0.0114179	0.00959179	0.00996933	0.013695	0.0101189	0.0112461	0.0111395	0.00568182	0.00807453	0.00831899	0.00796703	0.00684151	0.00758725	0.00820189	0.00724866	0.0108968	0.00749021	-0.5408	0.0001554
K01710	0.00239027	0.00145319	0.00178452	0.00153374	0.00131683	0.00227675	0.00112461	0.00162451	0.000811688	0.000621118	0.00172117	0.000824176	0.00114025	0.00091047	0.00189274	0.000945477	0.00168805	0.00110839	-0.6069	0.0379176
K03544	0.000869187	0.00145319	0.00133839	0.00127812	0.00105346	0.00151783	0.00157445	0.00116036	0.000811688	0.000621118	0.00229489	0.00137363	0	0.00060698	0.000630915	0.000315159	0.00128062	0.000831798	-0.6225	0.0498834
K01104	0.000869187	0.000830392	0.00156145	0.00102249	0.00105346	0.00101189	0.00134953	0.00139243	0.000811688	0.000931677	0.000860585	0.000549451	0.000855188	0.00091047	0.000946372	0	0.00113636	0.000733179	-0.6322	0.0104118
K06187	0.000869187	0.00124559	0.00089226	0.00102249	0.00105346	0.00151783	0.00157445	0.00116036	0.000811688	0.000931677	0.00114745	0.000274725	0.000285063	0.00060698	0.000946372	0.000945477	0.00116695	0.000743679	-0.65	0.0206682
K01356	0.0171664	0.0168154	0.0147223	0.0138037	0.0100079	0.0139135	0.0137202	0.0129961	0.00919913	0.00900621	0.00803213	0.010989	0.00940707	0.0100152	0.00851735	0.00598802	0.0141432	0.00889426	-0.6692	0.000621601
K07729	0.00304216	0.00332157	0.00267678	0.00357873	0.00237029	0.00227675	0.00449843	0.0025528	0.00270563	0.00248447	0.00229489	0.0010989	0.00171038	0.00121396	0.00189274	0.00189095	0.00303969	0.00191149	-0.6692	0.00699301
K07126	0.00217297	0.00103799	0.00111532	0.00178937	0.00105346	0.00151783	0.00202429	0.00116036	0.000811688	0.0015528	0.000573723	0.000824176	0.000855188	0.00030349	0.00126183	0.00126064	0.00148395	0.000930441	-0.6735	0.0498834
K06942	0.00217297	0.00103799	0.00223065	0.00127812	0.00131683	0.00126486	0.00157445	0.00092829	0.00189394	0.0015528	0.000860585	0.000549451	0.000285063	0.00091047	0.000630915	0.000630318	0.00147552	0.000914192	-0.6907	0.0281274
K03556	0.00108648	0.000830392	0.00200758	0.00153374	0.000790097	0.000758917	0.000674764	0.00092829	0.000541126	0	0.000573723	0.000824176	0.000285063	0.00212443	0.000315457	0.000630318	0.00107628	0.000661787	-0.7016	0.0281274
K07052	0.000869187	0.00124559	0.00089226	0.000766871	0.00131683	0.00101189	0.000224921	0.00092829	0.000270563	0.000310559	0.000860585	0.000824176	0.000855188	0.00060698	0	0.000630318	0.00090698	0.000544796	-0.7354	0.0206682
K06904	0.00260756	0.00228358	0.00334597	0.00153374	0.00210693	0.00126486	0.00359874	0.00324901	0.00189394	0.00186335	0.00200803	0.0010989	0.00199544	0.00060698	0.00157729	0.000945477	0.0024988	0.00149868	-0.7375	0.0206682
K03546	0.00239027	0.00269878	0.00245371	0.00102249	0.00184356	0.00202378	0.00157445	0.00301694	0.00108225	0.000931677	0.00172117	0.0010989	0.000855188	0.00091047	0.0022082	0.00126064	0.002128	0.00125856	-0.7577	0.014763
K07171	0.00304216	0.00352917	0.00423823	0.00178937	0.00263366	0.00202378	0.00359874	0.0041773	0.00270563	0.00217391	0.00229489	0.00192308	0.00285063	0.00121396	0.000946372	0.000630318	0.00312905	0.00184235	-0.7642	0.0281274
K06919	0.0069535	0.00622794	0.0082534	0.0097137	0.00605741	0.00632431	0.0074224	0.00812253	0.004329	0.00372671	0.00487665	0.00521978	0.00370582	0.00515933	0.00315457	0.00409707	0.0073844	0.00428362	-0.7857	0.0001554
K21449	0.00260756	0.00186838	0.00223065	0.00306748	0.00289702	0.00252972	0.00359874	0.00278487	0.00162338	0.00217391	0.00200803	0.00164835	0.0022805	0.00091047	0.000630915	0.000630318	0.00269805	0.00148823	-0.8583	0.0018648
K05515	0.00065189	0.00103799	0.000223065	0.000766871	0.00105346	0.00101189	0.00112461	0.000696217	0	0.000621118	0.000286862	0.000549451	0.000570125	0.00091047	0.000630915	0	0.000820749	0.000446118	-0.8795	0.0180441
K03665	0.000217297	0.00103799	0.00044613	0.000511247	0.000790097	0.000758917	0.000449843	0.000696217	0.000270563	0	0.000286862	0.000549451	0.000285063	0.00030349	0.000315457	0.000630318	0.000613467	0.00033015	-0.8939	0.0498834
K00817	0.00065189	0.000415196	0.00044613	0.000255624	0.000790097	0.000505945	0.000449843	0.000696217	0	0.000310559	0	0	0.000285063	0.00030349	0.000315457	0.000945477	0.000526368	0.000270006	-0.9631	0.0399796
K09747	0.000869187	0.00103799	0.000669195	0.000766871	0.000263366	0.00151783	0.00134953	0.00116036	0.000541126	0.000621118	0.000860585	0	0.000285063	0.00060698	0.000315457	0.000630318	0.000954292	0.000482581	-0.9837	0.014763
K06412	0.00173837	0.00145319	0.00111532	0.00153374	0.00184356	0.00126486	0.00134953	0.000232072	0.000811688	0.000310559	0.000573723	0.000824176	0.000570125	0.00121396	0.000315457	0.000630318	0.00131633	0.000656251	-1.0042	0.014763
K09935	0.00217297	0.000830392	0.00133839	0.00178937	0.000790097	0.00126486	0.00224921	0.00139243	0.000270563	0.000931677	0.00114745	0.00137363	0.000855188	0.00030349	0.000315457	0.000630318	0.00147847	0.000728471	-1.0212	0.0206682
K07451	0.00239027	0.00269878	0.00245371	0.00204499	0.00289702	0.00202378	0.0031489	0.00394523	0.0021645	0.00124224	0.000573723	0.000824176	0.000855188	0.00121396	0.00189274	0.0015758	0.00270033	0.00129279	-1.0626	0.000621601
K08600	0.00108648	0.00145319	0.00044613	0.000766871	0.00131683	0.00202378	0.00157445	0.00185658	0.000270563	0.00124224	0.000860585	0.000824176	0.000855188	0.00060698	0.000315457	0	0.00131554	0.000621898	-1.0809	0.0206682
K03700	0.00065189	0.000415196	0.000669195	0.000766871	0.000526732	0.000758917	0.000899685	0.00162451	0.000270563	0.000310559	0.000573723	0.000274725	0.000570125	0	0.000315457	0.000630318	0.000789124	0.000368184	-1.0998	0.004662
K00560	0.00130378	0.00228358	0.00111532	0.000766871	0.00131683	0.000758917	0.00134953	0.000696217	0.000811688	0	0.000573723	0.000274725	0.00114025	0.00060698	0.000315457	0.000630318	0.00119888	0.000544143	-1.1396	0.00699301
K01176	0.00065189	0.00124559	0.000669195	0.000255624	0.00131683	0.000758917	0.00112461	0.00139243	0.000270563	0.000310559	0	0.000549451	0.000285063	0.00060698	0.000630915	0.000630318	0.000926886	0.000410481	-1.1751	0.00699301
K01990	0.00282486	0.00249118	0.00312291	0.00255624	0.00131683	0.00177081	0.00179937	0.00301694	0.000811688	0.00124224	0.000573723	0.00164835	0.00171038	0	0.00126183	0.000630318	0.00236239	0.000984815	-1.2623	0.000621601
K07474	0.00108648	0.000830392	0.00178452	0.00306748	0.00105346	0.00151783	0.00179937	0.00162451	0.000541126	0.000621118	0.00114745	0.000549451	0.000855188	0.00091047	0	0.000630318	0.00159551	0.00065689	-1.2803	0.0029526
K07448	0.00239027	0.00124559	0.00156145	0.000511247	0.000263366	0.00126486	0.00157445	0.00208865	0.000270563	0.000310559	0.000286862	0.000274725	0.000855188	0.00121396	0.000946372	0.000315159	0.00136249	0.000559174	-1.2849	0.0281274
K03569	0.00152108	0.000622794	0.000669195	0.00102249	0.00105346	0.00101189	0.00112461	0.00116036	0.000541126	0.000931677	0.000286862	0.000274725	0	0.00091047	0	0.000315159	0.00102324	0.000407502	-1.3283	0.00384992
K01361	0.00108648	0.00166078	0.00178452	0.000766871	0.00105346	0.000758917	0.000899685	0.00116036	0	0.000310559	0.000286862	0.000274725	0.000570125	0.00060698	0.000630915	0.000945477	0.00114639	0.000453206	-1.3389	0.0010878
K03308	0.00108648	0.00124559	0.00044613	0.000255624	0.000790097	0.00202378	0.00112461	0.00185658	0.000270563	0.00124224	0	0	0.000285063	0.00030349	0.000315457	0.000945477	0.00110361	0.000420286	-1.3928	0.0404213
K05946	0.000434594	0.000622794	0.00089226	0.00127812	0.00131683	0.00126486	0.000899685	0.000232072	0.000541126	0	0.000286862	0.000274725	0.000570125	0	0.000946372	0	0.000867652	0.000327401	-1.4061	0.0308276
K07258	0.00065189	0.00124559	0.000669195	0.000255624	0.00105346	0.00126486	0.000224921	0.00092829	0.000541126	0.000310559	0.000573723	0	0.000285063	0.00030349	0	0.000315159	0.000786729	0.00029114	-1.4342	0.0404213
K06334	0.00065189	0.000622794	0.00089226	0.000766871	0.000790097	0.000505945	0.00112461	0.000464145	0	0.000310559	0.000286862	0.000274725	0.000285063	0.00030349	0	0.000630318	0.000727326	0.000261377	-1.4765	0.00274173
K16628	0.00065189	0.000830392	0.00089226	0.000511247	0.000790097	0	0.000674764	0.000464145	0	0.000310559	0.000573723	0.000549451	0.000285063	0	0	0	0.00060185	0.000214849	-1.4861	0.021911
K07445	0.000434594	0.000622794	0.00044613	0.000255624	0.000526732	0	0.000449843	0.000696217	0.000270563	0	0	0	0	0	0	0.000945477	0.000428992	0.000152005	-1.4968	0.0425402
K00566	0.000869187	0.000415196	0.00111532	0.000766871	0.000263366	0.000505945	0.000449843	0.000696217	0	0.000310559	0.000286862	0.000549451	0	0.00030349	0	0.000315159	0.000635244	0.00022069	-1.5253	0.013313
K03784	0.000434594	0	0.00044613	0.000766871	0.000526732	0.000252972	0.000674764	0.000464145	0.000270563	0	0	0	0.000285063	0.00030349	0	0.000315159	0.000445776	0.000146784	-1.6026	0.021911
K00688	0.000434594	0.000415196	0.00089226	0.00127812	0.000526732	0.000252972	0.000674764	0.000464145	0.000541126	0	0	0.000549451	0	0.00030349	0	0	0.000617348	0.000174258	-1.8249	0.0288663
K07533	0.000434594	0.000207598	0.000669195	0.000511247	0.000263366	0	0.000674764	0.000464145	0.000270563	0.000310559	0	0	0	0	0.000315457	0	0.000403114	0.000112072	-1.8468	0.0310325
K01791	0.000434594	0.000207598	0	0.000511247	0.000526732	0.000505945	0.000449843	0.000696217	0	0.000310559	0	0	0.000285063	0	0	0.000315159	0.000416522	0.000113848	-1.8713	0.0131326
K02887	0.000869187	0.000415196	0.00044613	0.000766871	0.000263366	0.00101189	0.000449843	0	0.000270563	0	0.000573723	0	0	0.00030349	0	0	0.00052781	0.000143472	-1.8792	0.0310325
K09121	0	0.000830392	0.00044613	0.000511247	0.000526732	0.000758917	0.000674764	0.000696217	0.000270563	0	0	0	0	0.00030349	0.000630915	0	0.00055555	0.000150621	-1.883	0.0131326
K01186	0.00065189	0.00103799	0.00156145	0.00127812	0.000526732	0.00151783	0.00157445	0.000696217	0.000541126	0.000310559	0	0.000274725	0.000285063	0.00030349	0	0.000630318	0.00110559	0.00029316	-1.9151	0.00193259
K01585	0.000869187	0.00103799	0.00089226	0.00102249	0.000790097	0.00101189	0.00157445	0.000696217	0	0	0.000286862	0.000549451	0.000285063	0.00030349	0.000630915	0	0.000986823	0.000256972	-1.9412	0.000906857
K00537	0.00130378	0.000415196	0.00044613	0.000766871	0.000790097	0.00101189	0.000674764	0.00139243	0	0	0.000573723	0.000274725	0.000285063	0	0.000315457	0.000315159	0.000850145	0.000220516	-1.9468	0.00188822
K07576	0.000434594	0.00103799	0.00089226	0.000511247	0.000263366	0.000252972	0.000674764	0.000464145	0.000270563	0	0	0	0.000570125	0.00030349	0	0	0.000566417	0.000143022	-1.9856	0.016462
K01667	0.000217297	0.000207598	0	0	0	0	0.000224921	0.000232072	0	0	0	0	0	0	0	0	0.000110236	0	-2.0868	0.0324742
K11942	0.000217297	0.000207598	0.000223065	0.000255624	0	0	0	0	0	0	0	0	0	0	0	0	0.000112948	0	-2.1219	0.0324742
K10193	0.000217297	0.000207598	0	0.000255624	0	0	0.000224921	0	0	0	0	0	0	0	0	0	0.00011318	0	-2.1248	0.0324742
K14681	0.000217297	0.000207598	0	0.000255624	0	0	0.000224921	0	0	0	0	0	0	0	0	0	0.00011318	0	-2.1248	0.0324742
K10213	0.000217297	0.000207598	0	0.000255624	0	0	0	0.000232072	0	0	0	0	0	0	0	0	0.000114074	0	-2.1362	0.0324742
K20488	0.000217297	0.000207598	0	0.000255624	0	0	0	0.000232072	0	0	0	0	0	0	0	0	0.000114074	0	-2.1362	0.0324742
K03312	0.000217297	0.000207598	0	0	0.000263366	0	0.000224921	0	0	0	0	0	0	0	0	0	0.000114148	0	-2.1371	0.0324742
K03647	0	0.000207598	0.000223065	0.000255624	0	0	0	0.000232072	0	0	0	0	0	0	0	0	0.000114795	0	-2.1453	0.0324742
K01479	0.000217297	0.000207598	0	0	0.000263366	0	0	0.000232072	0	0	0	0	0	0	0	0	0.000115042	0	-2.1484	0.0324742
K00042	0	0.000207598	0.000223065	0	0.000263366	0	0	0.000232072	0	0	0	0	0	0	0	0	0.000115763	0	-2.1574	0.0324742
K19242	0	0.000207598	0	0	0.000263366	0	0.000224921	0.000232072	0	0	0	0	0	0	0	0	0.000115995	0	-2.1603	0.0324742
K06295	0.000217297	0	0	0.000255624	0	0.000252972	0.000224921	0	0	0	0	0	0	0	0	0	0.000118852	0	-2.1954	0.0324742
K01223	0.000217297	0	0	0	0.000263366	0.000252972	0.000224921	0	0	0	0	0	0	0	0	0	0.00011982	0	-2.2071	0.0324742
K09888	0.000869187	0.000830392	0.00044613	0.000766871	0.000790097	0.000758917	0.000674764	0.000464145	0	0.000621118	0.000286862	0.000274725	0	0	0	0	0.000700063	0.000147838	-2.2435	0.00166251
K02016	0.000217297	0.000207598	0.000223065	0.000766871	0.000263366	0.000505945	0.000224921	0.000232072	0.000270563	0	0	0.000274725	0	0	0	0	0.000330142	6.8161e-05	-2.2761	0.0354886
K19223	0.000434594	0	0	0.000511247	0.000263366	0.000252972	0.000899685	0.000464145	0	0	0	0	0.000570125	0	0	0	0.000353251	7.12657e-05	-2.3094	0.0428436
K18704	0.000434594	0.000207598	0.000223065	0	0	0	0	0.000232072	0	0	0	0	0	0	0	0	0.000137166	0	-2.4021	0.0324742
K06985	0.000217297	0.000207598	0.000223065	0	0	0.000252972	0.000224921	0	0	0	0	0	0	0	0	0	0.000140732	0	-2.4392	0.012777
K18816	0.000434594	0.000207598	0.000223065	0	0.000263366	0	0	0	0	0	0	0	0	0	0	0	0.000141078	0	-2.4427	0.0324742
K00010	0.000217297	0.000207598	0	0.000255624	0	0	0.000224921	0.000232072	0	0	0	0	0	0	0	0	0.000142189	0	-2.454	0.012777
K02317	0.000217297	0.000207598	0	0.000255624	0	0	0.000224921	0.000232072	0	0	0	0	0	0	0	0	0.000142189	0	-2.454	0.012777
K01150	0.000217297	0.000207598	0.000223065	0	0.000263366	0	0	0.000232072	0	0	0	0	0	0	0	0	0.000142925	0	-2.4615	0.012777
K18918	0.000217297	0.000207598	0	0	0.000263366	0.000252972	0.000224921	0	0	0	0	0	0	0	0	0	0.000145769	0	-2.4899	0.012777
K07450	0.000217297	0.000207598	0	0.000511247	0	0	0	0.000232072	0	0	0	0	0	0	0	0	0.000146027	0	-2.4924	0.0324742
K00505	0	0.000207598	0.000223065	0.000255624	0.000263366	0	0.000224921	0	0	0	0	0	0	0	0	0	0.000146822	0	-2.5003	0.012777
K04659	0	0.000207598	0.000223065	0.000255624	0.000263366	0	0.000224921	0	0	0	0	0	0	0	0	0	0.000146822	0	-2.5003	0.012777
K20952	0	0.000207598	0.000223065	0.000255624	0.000263366	0	0.000224921	0	0	0	0	0	0	0	0	0	0.000146822	0	-2.5003	0.012777
K09469	0.000217297	0.000207598	0	0.000255624	0.000263366	0	0	0.000232072	0	0	0	0	0	0	0	0	0.000146995	0	-2.502	0.012777
K20608	0.000217297	0	0.000223065	0	0	0.000505945	0	0.000232072	0	0	0	0	0	0	0	0	0.000147297	0	-2.5049	0.0324742
K08968	0.000434594	0.000207598	0	0.000255624	0.000263366	0.000252972	0.000224921	0	0	0	0.000286862	0	0	0	0	0	0.000204884	3.58577e-05	-2.5145	0.0428436
K09952	0.000217297	0.000830392	0.000223065	0.000255624	0.000263366	0.000505945	0.000449843	0.000696217	0	0	0	0	0.000285063	0	0	0.000315159	0.000430219	7.50277e-05	-2.5196	0.0112746
K03570	0.000434594	0.000622794	0.000223065	0.000511247	0.000526732	0.000505945	0.000224921	0.000464145	0	0.000310559	0	0.000274725	0	0	0	0	0.00043918	7.31605e-05	-2.5857	0.00302288
K14138	0.000217297	0.000207598	0	0.000255624	0.000263366	0.000252972	0.000224921	0.000232072	0	0	0	0.000274725	0	0	0	0	0.000206731	3.43407e-05	-2.5898	0.0248608
K00821	0.00065189	0.000830392	0.000223065	0.000511247	0.000263366	0.000505945	0.000449843	0	0	0	0	0.000274725	0.000285063	0	0	0	0.000429469	6.99735e-05	-2.6177	0.0136355
K05799	0.000217297	0	0.000223065	0	0.000263366	0.000505945	0.000449843	0.000232072	0	0	0	0	0	0.00030349	0	0	0.000236448	3.79363e-05	-2.6399	0.0322773
K00375	0.000217297	0.000415196	0.00044613	0	0	0	0.000224921	0	0	0	0	0	0	0	0	0	0.000162943	0	-2.6506	0.0324742
K07076	0.000217297	0.000415196	0.000223065	0	0	0	0.000224921	0.000232072	0	0	0	0	0	0	0	0	0.000164069	0	-2.6605	0.012777
K06923	0.000217297	0.000622794	0.000223065	0	0	0.000252972	0.000449843	0.000232072	0	0	0	0	0	0	0.000315457	0	0.000249755	3.94322e-05	-2.6631	0.0322773
K00930	0.000217297	0.000415196	0	0.000255624	0	0.000252972	0.000224921	0	0	0	0	0	0	0	0	0	0.000170751	0	-2.7181	0.012777
K01468	0.000434594	0.000415196	0.000223065	0.000255624	0	0.000252972	0	0.000232072	0	0	0	0.000274725	0	0	0	0	0.00022669	3.43407e-05	-2.7227	0.0322773
K01995	0.000217297	0.000207598	0.000223065	0.000255624	0	0.000252972	0	0.000232072	0	0	0	0	0	0	0	0	0.000173579	0	-2.7418	0.0045693
K09157	0.000217297	0.000207598	0.000223065	0.000511247	0	0	0.000449843	0.000232072	0	0	0	0.000274725	0	0	0	0	0.00023014	3.43407e-05	-2.7445	0.0322773
K07166	0.000217297	0.000207598	0	0.000511247	0	0	0.000224921	0.000232072	0	0	0	0	0	0	0	0	0.000174142	0	-2.7465	0.012777
K18344	0.000217297	0.000207598	0	0	0	0.000505945	0	0.000464145	0	0	0	0	0	0	0	0	0.000174373	0	-2.7484	0.0324742
K20543	0.000217297	0	0.000223065	0.000255624	0	0.000252972	0.000224921	0.000232072	0	0	0	0	0	0	0	0	0.000175744	0	-2.7597	0.0045693
K19424	0	0	0.00044613	0.000255624	0	0.000505945	0.000224921	0	0	0	0	0	0	0	0	0	0.000179077	0	-2.7868	0.0324742
K16214	0	0.000207598	0	0.000255624	0.000263366	0.000252972	0.000224921	0.000232072	0	0	0	0	0	0	0	0	0.000179569	0	-2.7907	0.0045693
K06113	0	0.000207598	0.00044613	0.000255624	0.000263366	0	0.000224921	0.000232072	0	0	0	0	0	0	0	0	0.000203714	0	-2.9728	0.0045693
K02566	0.000217297	0	0.000223065	0.000511247	0	0	0.000449843	0.000232072	0	0	0	0	0	0	0	0	0.000204191	0	-2.9761	0.012777
K01081	0.000434594	0.000207598	0.000223065	0.000511247	0	0.000252972	0.000449843	0.000464145	0	0	0	0	0	0	0.000315457	0	0.000317933	3.94322e-05	-3.0113	0.00709673
K03892	0.000217297	0.000415196	0.00044613	0.000255624	0	0.000252972	0.000674764	0.000232072	0	0	0	0	0	0.00030349	0	0	0.000311757	3.79363e-05	-3.0388	0.00987737
K07492	0.000434594	0.000207598	0.000223065	0.000255624	0	0	0.000224921	0.00092829	0	0	0	0.000274725	0	0	0	0	0.000284261	3.43407e-05	-3.0492	0.0322773
K04517	0.000434594	0	0.000223065	0	0.000263366	0.000252972	0.000449843	0.000232072	0	0	0	0	0	0	0	0	0.000231989	0	-3.1603	0.0045693
K14195	0.000217297	0.000207598	0.000223065	0.000255624	0.000263366	0.000252972	0.000224921	0.000232072	0	0	0	0	0	0	0	0	0.000234614	0	-3.1765	0.000409933
K00996	0.000217297	0.000207598	0	0.000255624	0.000263366	0.000505945	0.000224921	0.000232072	0	0	0	0	0	0	0	0	0.000238353	0	-3.1993	0.00146006
K08223	0.000217297	0.000207598	0.000223065	0.000511247	0.000526732	0.000252972	0.000449843	0.000232072	0	0	0	0	0.000285063	0	0	0	0.000327603	3.56328e-05	-3.2007	0.00366954
K19689	0	0.000207598	0.00044613	0.000255624	0.000526732	0.000252972	0	0.000232072	0	0	0	0	0	0	0	0	0.000240141	0	-3.2101	0.0045693
K01839	0.000217297	0.000622794	0.00044613	0.000255624	0.000263366	0	0.000449843	0.000464145	0	0	0	0.000274725	0	0	0	0	0.0003399	3.43407e-05	-3.3071	0.00709673
K09153	0.000434594	0.000207598	0.000223065	0	0.000263366	0.000252972	0.000449843	0.000464145	0	0	0	0	0	0	0	0	0.000286948	0	-3.467	0.00146006
K00841	0.000434594	0.000415196	0.000223065	0	0.000263366	0.000252972	0.000449843	0.000464145	0	0	0	0	0	0	0	0	0.000312898	0	-3.5919	0.00146006
K07284	0.000869187	0.000207598	0.00044613	0.000255624	0.000263366	0.000252972	0.000899685	0.00092829	0	0	0	0	0	0	0	0.000315159	0.000515356	3.93949e-05	-3.7095	0.00257075
K13714	0.000434594	0.000415196	0	0.000511247	0.000263366	0.000252972	0.000224921	0.00092829	0	0	0	0	0	0	0	0	0.000378823	0	-3.8677	0.00146006
K00244	0.00065189	0.000622794	0.000223065	0.000255624	0.000790097	0.000758917	0.000674764	0.000232072	0.000270563	0	0	0	0	0	0	0	0.000526153	3.38203e-05	-3.9595	0.00178096
K01486	0.000217297	0.000622794	0.00044613	0.000511247	0.000526732	0.000758917	0.000899685	0.000696217	0	0	0	0	0	0	0	0	0.000584877	0	-4.4943	0.000409933

## Sheet: CM
KOs	CM1 (weaned piglets)	CM2 (weaned piglets)	CM3 (weaned piglets)	CM4 (weaned piglets)	CM5 (weaned piglets)	CM6 (weaned piglets)	CM7 (weaned piglets)	CM8 (weaned piglets)	CM1 (finishing pigs)	CM2 (finishing pigs)	CM3 (finishing pigs)	CM4 (finishing pigs)	CM5 (finishing pigs)	CM6 (finishing pigs)	CM7 (finishing pigs)	CM8 (finishing pigs)	CM (weaned piglets)_mean	CM (finishing pigs)_mean	log2 (fold change)	p value
K01141	0	0	0	0	0	0	0.000226912	0	0	0.000282087	0.000465224	0.000936988	0.000235627	0.000246366	0.000242307	0.000550206	2.8364e-05	0.000369851	3.7048	0.00245523
K04084	0	0.000210793	0	0	0	0	0	0	0.000245942	0.000282087	0.000232612	0.000234247	0.000235627	0.000246366	0.000484614	0.000550206	2.63491e-05	0.000313963	3.5748	0.000553535
K13695	0	0	0	0	0	0	0	0	0.000245942	0.000564175	0.000465224	0	0	0.000492732	0.000242307	0.000275103	0	0.000285685	3.4386	0.0045693
K06894	0	0	0	0	0	0	0	0	0	0	0.000465224	0.000234247	0.000235627	0.000492732	0.000242307	0.000550206	0	0.000277543	3.3969	0.0045693
K01804	0	0.000210793	0	0	0	0	0	0	0.000245942	0.000282087	0.000232612	0	0.000235627	0.000492732	0	0.000550206	2.63491e-05	0.000254901	3.2741	0.0092178
K11734	0	0.000210793	0	0	0	0	0	0	0.000245942	0.000282087	0.000465224	0	0	0	0.000484614	0.000550206	2.63491e-05	0.000253509	3.2662	0.0298407
K14056	0	0	0	0	0	0	0	0	0.000245942	0	0.000232612	0.000234247	0	0.000246366	0.00072692	0.000275103	0	0.000245149	3.2178	0.0045693
K02445	0	0	0	0	0	0.000244021	0	0	0.000245942	0.000282087	0.000232612	0.000468494	0.000235627	0.000246366	0.000242307	0.000275103	3.05027e-05	0.000278567	3.191	0.00178096
K07115	0	0	0	0	0	0	0	0	0.000245942	0.000564175	0.000232612	0.000468494	0	0	0	0.000275103	0	0.000223291	3.0831	0.012777
K07039	0.000234137	0	0	0	0	0	0	0	0.000245942	0	0.000465224	0.000234247	0	0.000492732	0.000242307	0.000275103	2.92672e-05	0.000244444	3.0622	0.0092178
K06985	0	0	0	0	0	0	0	0	0.000491884	0.000282087	0.000232612	0.000234247	0.000471254	0	0	0	0	0.000214011	3.0219	0.012777
K01770	0	0	0.000307503	0	0	0	0	0	0	0.000282087	0.000465224	0	0.00070688	0.000246366	0.000242307	0.000550206	3.84379e-05	0.000311634	3.0193	0.0240277
K18220	0	0	0	0	0	0	0	0.000261097	0	0.000564175	0.000232612	0.000234247	0.000471254	0	0.000242307	0.000275103	3.26371e-05	0.000252462	2.9515	0.0240277
K21701	0.000234137	0	0	0	0	0	0	0	0.000491884	0.000282087	0	0.000234247	0	0.000246366	0.000242307	0.000275103	2.92672e-05	0.000221499	2.9199	0.0092178
K03742	0	0	0	0	0	0	0	0	0.000245942	0.000282087	0	0	0	0.000246366	0.000242307	0.000550206	0	0.000195864	2.894	0.012777
K01736	0.000234137	0	0	0	0	0	0	0	0	0	0.000465224	0.000234247	0.000235627	0	0.000242307	0.000550206	2.92672e-05	0.000215951	2.8834	0.0298407
K00335	0	0	0	0	0	0	0	0	0	0	0	0	0.000235627	0.000246366	0.000484614	0.000550206	0	0.000189602	2.8471	0.0324742
K01387	0	0	0	0	0	0.000244021	0	0	0.000245942	0.000282087	0	0.000468494	0.000235627	0	0.000242307	0.000275103	3.05027e-05	0.000218695	2.8419	0.0176723
K20810	0	0	0	0	0	0	0	0	0.000245942	0.000282087	0.000232612	0.000234247	0.000235627	0	0	0.000275103	0	0.000188202	2.8365	0.0045693
K01216	0	0	0	0	0.000211193	0	0	0	0.000491884	0	0.000232612	0	0.000235627	0.000246366	0	0.000275103	2.63992e-05	0.000185199	2.8105	0.0298407
K00844	0	0	0	0	0	0	0.000226912	0	0	0.000282087	0.000465224	0.000234247	0	0.000246366	0	0.000275103	2.8364e-05	0.000187879	2.7277	0.0298407
K07172	0	0	0	0	0.000422386	0	0	0	0.000245942	0.000282087	0.000465224	0.000234247	0.000471254	0	0.00072692	0.000275103	5.27983e-05	0.000337597	2.6767	0.00987737
K00033	0	0	0	0	0	0	0	0	0.000245942	0.000282087	0	0.000234247	0	0.000246366	0	0.000275103	0	0.000160468	2.6065	0.012777
K02533	0	0	0	0	0.000211193	0	0	0	0.000245942	0.000282087	0.000232612	0	0	0.000246366	0	0.000275103	2.63992e-05	0.000160264	2.6019	0.0298407
K10979	0	0	0	0	0	0	0	0	0	0.000282087	0	0.000234247	0.000235627	0.000246366	0	0.000275103	0	0.000159179	2.5948	0.012777
K00848	0	0.000210793	0	0	0	0	0	0	0.000245942	0.000282087	0.000232612	0	0.000235627	0	0	0.000275103	2.63491e-05	0.000158921	2.5925	0.0298407
K03587	0	0	0	0	0	0	0	0	0	0.000282087	0.000232612	0.000234247	0.000235627	0	0	0.000275103	0	0.00015746	2.5792	0.012777
K01653	0	0	0	0	0	0	0	0	0.000245942	0.000282087	0.000232612	0	0	0.000246366	0.000242307	0	0	0.000156164	2.5672	0.012777
K01297	0	0	0	0	0	0	0	0	0.000245942	0.000282087	0	0.000234247	0.000235627	0.000246366	0	0	0	0.000155534	2.5614	0.012777
K10726	0	0	0	0	0	0	0	0	0.000245942	0	0	0.000234247	0	0.000246366	0.000242307	0.000275103	0	0.000155496	2.561	0.012777
K01679	0	0.000210793	0	0	0	0	0	0	0.000245942	0	0	0.000234247	0.000235627	0.000246366	0	0.000275103	2.63491e-05	0.000154661	2.5533	0.0298407
K03743	0	0	0	0	0	0	0	0	0.000245942	0.000282087	0.000232612	0.000234247	0.000235627	0	0	0	0	0.000153814	2.5454	0.012777
K21527	0	0	0	0	0	0	0	0	0.000245942	0	0.000232612	0.000234247	0	0.000492732	0	0	0	0.000150692	2.5158	0.0324742
K02798	0	0	0	0	0	0	0	0	0.000245942	0	0.000232612	0.000234247	0.000235627	0	0.000242307	0	0	0.000148842	2.498	0.012777
K19158	0	0	0	0	0.000211193	0.000244021	0	0	0.000245942	0.000564175	0.000232612	0.000234247	0.000471254	0.000246366	0.000242307	0.000275103	5.69018e-05	0.000314001	2.4642	0.00211752
K15987	0	0	0	0.000281532	0.000211193	0	0	0	0.000737826	0.000282087	0.000232612	0.000702741	0.000235627	0.000246366	0	0.000275103	6.15906e-05	0.000339045	2.4607	0.0136355
K01802	0	0.000210793	0	0	0	0.000244021	0	0.000261097	0.000983768	0	0.000465224	0.000936988	0	0.000492732	0.00072692	0.000275103	8.94888e-05	0.000485092	2.4385	0.0246106
K04720	0.000234137	0	0	0	0	0	0.000226912	0	0.000245942	0.000282087	0.000232612	0.000468494	0.000235627	0.000739098	0	0.000275103	5.76311e-05	0.00030987	2.4267	0.00517999
K01278	0.000234137	0	0	0	0	0	0.000453823	0	0.000245942	0.000564175	0.000465224	0.000234247	0.00070688	0.000246366	0.000484614	0.000550206	8.59951e-05	0.000437207	2.346	0.00211752
K02864	0	0	0	0	0	0.000488043	0	0	0.000245942	0.000564175	0.000465224	0.000468494	0.000471254	0.000246366	0	0	6.10054e-05	0.000307682	2.3344	0.0428436
K00874	0	0	0	0.000281532	0	0	0.000226912	0	0.000245942	0.000282087	0.000232612	0	0.00070688	0.000246366	0.000484614	0.000275103	6.35554e-05	0.000309201	2.2825	0.0136355
K13819	0	0	0	0	0.000211193	0.000244021	0	0.000261097	0.000737826	0.000282087	0.000465224	0.000936988	0	0.000492732	0.000242307	0.000275103	8.95389e-05	0.000429033	2.2605	0.00965387
K05967	0	0	0	0	0	0	0	0	0.000245942	0.000282087	0	0.000234247	0	0.000246366	0	0	0	0.00012608	2.2585	0.0324742
K12340	0	0	0	0	0	0	0	0	0.000245942	0.000282087	0	0	0.000235627	0	0.000242307	0	0	0.000125745	2.2547	0.0324742
K00989	0	0	0	0	0	0	0	0	0.000245942	0.000282087	0	0.000234247	0	0	0.000242307	0	0	0.000125573	2.2527	0.0324742
K01704	0	0	0	0	0	0	0	0	0.000245942	0	0	0	0.000235627	0	0.000242307	0.000275103	0	0.000124872	2.2446	0.0324742
K00745	0	0	0	0	0	0	0	0	0	0.000282087	0	0.000234247	0.000235627	0.000246366	0	0	0	0.000124791	2.2437	0.0324742
K16137	0	0	0	0	0	0	0	0	0.000245942	0	0	0.000234247	0	0	0.000242307	0.000275103	0	0.0001247	2.2426	0.0324742
K03614	0	0	0	0	0	0.000244021	0.000226912	0	0.000245942	0.000282087	0.000232612	0.000468494	0.000471254	0.000246366	0	0.000275103	5.88667e-05	0.000277732	2.2382	0.00517999
K02336	0	0	0	0	0	0	0	0	0.000245942	0	0	0.000234247	0.000235627	0	0	0.000275103	0	0.000123865	2.2329	0.0324742
K14287	0	0	0	0	0	0	0	0	0	0	0.000232612	0.000234247	0	0.000246366	0	0.000275103	0	0.000123541	2.2292	0.0324742
K00068	0	0	0	0	0	0	0	0	0	0.000282087	0.000232612	0.000234247	0.000235627	0	0	0	0	0.000123072	2.2237	0.0324742
K19147	0.000234137	0	0	0	0.000211193	0.000244021	0.000226912	0	0.000737826	0.000282087	0.000697837	0.000468494	0.000471254	0.000492732	0.00072692	0.000275103	0.000114533	0.000519032	2.1801	0.000859897
K01468	0	0	0.000307503	0	0.000211193	0	0	0	0.000491884	0.000282087	0.000232612	0	0.000235627	0.000246366	0.000242307	0.000550206	6.4837e-05	0.000285136	2.1368	0.0184186
K12992	0	0	0	0	0.000422386	0	0	0.000261097	0.000491884	0.000282087	0.000232612	0.000234247	0.000235627	0.000246366	0.000242307	0.000825309	8.54354e-05	0.000348805	2.0295	0.0270655
K02037	0.000234137	0.000210793	0	0	0	0.000244021	0	0	0	0.000564175	0.000930449	0.000234247	0.000235627	0	0.000484614	0.000275103	8.61189e-05	0.000340527	1.9834	0.0425402
K01273	0	0.000210793	0	0.000844595	0.000211193	0	0.000226912	0.000261097	0.00172159	0.00112835	0.000465224	0.000936988	0.000471254	0.000492732	0	0.00165062	0.000219324	0.000858345	1.9685	0.0199312
K01778	0	0	0.000307503	0	0.000211193	0	0	0	0	0.000564175	0.000232612	0.000234247	0.000471254	0.000246366	0.000242307	0	6.4837e-05	0.00024887	1.9405	0.0496329
K09817	0	0.000210793	0	0	0	0.000244021	0.000226912	0	0	0.000282087	0.000232612	0.000234247	0.000235627	0.000246366	0.00072692	0.000550206	8.52157e-05	0.000313508	1.8793	0.0131326
K01610	0	0.000210793	0	0.000281532	0.000211193	0	0	0	0.000245942	0.000282087	0.000465224	0	0	0.000492732	0.000484614	0.000550206	8.79397e-05	0.000315101	1.8412	0.0325306
K11927	0	0	0	0	0.000211193	0	0.000226912	0	0.000245942	0	0.000232612	0.000234247	0.000235627	0.000246366	0.000242307	0	5.47631e-05	0.000179638	1.7138	0.0158729
K03274	0.000234137	0	0	0	0	0.000244021	0.000226912	0	0	0.000846262	0.000232612	0.000234247	0.000235627	0.000246366	0.000242307	0.000275103	8.81338e-05	0.000289066	1.7136	0.0235441
K03100	0.000234137	0	0	0	0.000211193	0.000244021	0	0	0.000245942	0.000282087	0.000232612	0.000468494	0	0.000246366	0.00072692	0	8.6169e-05	0.000275303	1.6758	0.0425402
K03565	0.000234137	0.000632378	0	0	0	0.000244021	0	0	0.000737826	0.000282087	0.000465224	0.000234247	0.000235627	0	0.000484614	0.00110041	0.000138817	0.000442505	1.6725	0.0404795
K03286	0.000234137	0.000210793	0	0	0	0	0	0.000261097	0.000491884	0.000282087	0.000232612	0.000234247	0.000471254	0	0.000242307	0.000275103	8.82533e-05	0.000278687	1.6589	0.0176767
K00791	0.000468274	0	0.000307503	0	0	0	0.000226912	0.000261097	0.000491884	0.000282087	0.000465224	0.000702741	0.000235627	0.000739098	0.000969227	0	0.000157973	0.000485736	1.6205	0.0376443
K09384	0.000234137	0.000210793	0	0	0.000211193	0.000244021	0	0	0.000491884	0.000282087	0.000465224	0.000234247	0	0.000739098	0.000242307	0.000275103	0.000112518	0.000341244	1.6006	0.0122414
K00244	0	0	0	0	0.000422386	0.000488043	0	0	0	0.000282087	0.000465224	0.000234247	0.000471254	0.000492732	0.000242307	0.000550206	0.000113804	0.000342257	1.5885	0.0425402
K06399	0.000234137	0.000632378	0	0	0	0.000732064	0	0.000522193	0.000983768	0.00112835	0	0.000468494	0.00117813	0.00123183	0.00072692	0.000550206	0.000265097	0.000783463	1.5633	0.0376443
K03593	0.000234137	0.000210793	0	0	0.000422386	0.000488043	0	0.000261097	0.000737826	0.000564175	0.000465224	0.000702741	0.000471254	0.000492732	0.000484614	0.000825309	0.000202057	0.000592984	1.5532	0.00268264
K01687	0.000234137	0.000421585	0	0	0.000211193	0	0.000226912	0	0.000245942	0.000282087	0.000930449	0.000234247	0.000471254	0.000492732	0.000242307	0.000275103	0.000136728	0.000396765	1.537	0.00505122
K03294	0	0.000210793	0	0	0.000422386	0	0.000226912	0	0.000491884	0.000564175	0.000465224	0.000234247	0.000471254	0.000246366	0	0	0.000107511	0.000309144	1.5238	0.0425402
K14170	0.000234137	0	0	0	0.000211193	0.000244021	0.000226912	0.000261097	0.000245942	0.000564175	0.000232612	0.000702741	0.000471254	0.000492732	0.000242307	0.000275103	0.00014717	0.000403358	1.4546	0.00723245
K02967	0.000468274	0	0.000615006	0.000281532	0.00063358	0.000244021	0.000226912	0	0.000737826	0.000846262	0.00116306	0.00117123	0.00070688	0.000985464	0	0.00110041	0.000308666	0.000838893	1.4424	0.00986242
K02357	0.000468274	0	0	0.000281532	0.00063358	0.000244021	0.000226912	0.000261097	0.000983768	0.000846262	0.000697837	0.000936988	0.00070688	0.000739098	0	0.000825309	0.000264427	0.000717018	1.4391	0.00986242
K19165	0.000234137	0.000210793	0	0.000563063	0.00063358	0.000488043	0	0	0.000737826	0.00112835	0.00116306	0.000702741	0.000471254	0.000985464	0	0.000550206	0.000266202	0.000717363	1.4302	0.0343417
K05995	0.000234137	0.000210793	0	0	0	0.000488043	0	0	0.000245942	0.000282087	0.000465224	0	0.000471254	0.000246366	0.000484614	0.000275103	0.000116622	0.000308824	1.4049	0.0404795
K02878	0.000468274	0.000421585	0	0.000281532	0	0	0.000226912	0	0.000983768	0.000282087	0.000232612	0.000468494	0.000235627	0.000739098	0.000484614	0.000275103	0.000174788	0.000462675	1.4044	0.0300874
K03077	0	0.000210793	0	0	0.000211193	0.000244021	0	0	0.000245942	0.000282087	0.000232612	0.000234247	0.000235627	0.000246366	0	0.000275103	8.32509e-05	0.000218998	1.3954	0.0131326
K01591	0.000468274	0.000421585	0.000307503	0.000563063	0.00063358	0.000244021	0	0	0.000983768	0.000846262	0.000697837	0.000702741	0.000942507	0.000739098	0.000484614	0.00110041	0.000329753	0.000812155	1.3004	0.00193259
K20373	0	0.000210793	0.000307503	0	0.000211193	0	0	0	0.000245942	0.000282087	0.000232612	0	0.000235627	0.000246366	0.000242307	0.000275103	9.11861e-05	0.000220006	1.2707	0.0404795
K17733	0.000702412	0.000421585	0	0	0.000422386	0	0.00113456	0.000261097	0.000737826	0.00112835	0.000697837	0.000936988	0.000942507	0.000492732	0.000969227	0.00110041	0.000367755	0.000875735	1.2517	0.0235359
K01649	0.000234137	0.000421585	0.000307503	0.000281532	0	0.000488043	0.000226912	0.000261097	0.000983768	0.000564175	0.000930449	0.000234247	0.000235627	0.000492732	0.000969227	0.000825309	0.000277601	0.000654442	1.2373	0.0206682
K15256	0.00163896	0.00084317	0.000615006	0.00112613	0.000844773	0.00170815	0.000453823	0.000522193	0.00270536	0.00253879	0.00279135	0.00234247	0.00117813	0.00197093	0.00266537	0.00137552	0.000969025	0.00219599	1.1803	0.0018648
K02499	0.000234137	0.000421585	0	0	0.000422386	0	0.000226912	0.000261097	0.000245942	0.000564175	0.000465224	0.000702741	0.000235627	0.000492732	0.000242307	0.000550206	0.000195765	0.000437369	1.1597	0.0177903
K10716	0	0.00084317	0.000307503	0	0.00063358	0.000488043	0.000226912	0.000522193	0.000491884	0.00169252	0.000697837	0.000936988	0.000942507	0.000739098	0.000969227	0.000275103	0.000377675	0.000843146	1.1586	0.0238452
K11754	0.000234137	0.000421585	0.000307503	0	0.000422386	0.00122011	0.000226912	0.000261097	0.000491884	0.000846262	0.0018609	0.000702741	0.00070688	0.000739098	0.00072692	0.000550206	0.000386716	0.000828111	1.0986	0.00699301
K01119	0.000234137	0.000421585	0.000307503	0.000281532	0.000422386	0.000244021	0.000453823	0.00078329	0.000491884	0.000846262	0.000465224	0.000468494	0.00070688	0.000739098	0.00218076	0.000825309	0.000393535	0.000840489	1.0947	0.0029526
K00625	0.000468274	0	0	0	0	0.000732064	0.000453823	0.000522193	0.000737826	0.000564175	0.000465224	0.000234247	0.00070688	0.000739098	0.000484614	0.000550206	0.000272044	0.000560284	1.0423	0.0390997
K07082	0.000468274	0.00126476	0.000307503	0.000281532	0.00063358	0	0.000680735	0.000261097	0.00147565	0.00141044	0.000465224	0.000702741	0.00164939	0.000985464	0.00072692	0.000550206	0.000487185	0.000995754	1.0313	0.0206682
K07175	0.000234137	0.00084317	0.000615006	0.000844595	0.00126716	0.00195217	0.000453823	0.000522193	0.00147565	0.0022567	0.0018609	0.00210822	0.000942507	0.00221729	0.00121153	0.00165062	0.000841532	0.00171543	1.0275	0.00699301
K19304	0.00117069	0.00231872	0.00123001	0.00140766	0.00190074	0.000732064	0.00181529	0.00156658	0.00442696	0.00423131	0.00232612	0.00187398	0.00282752	0.00221729	0.00242307	0.00412655	0.00151772	0.0030566	1.01	0.0010878
K01733	0.000468274	0.000210793	0	0.000281532	0.000211193	0.000488043	0.000226912	0.00078329	0.000983768	0.000564175	0.000930449	0.000702741	0.000471254	0.000492732	0.000242307	0.000825309	0.000333755	0.000651592	0.9652	0.014763
K00954	0	0.000421585	0	0	0.00126716	0.000732064	0.000680735	0.000261097	0.000737826	0.000564175	0.00116306	0.000702741	0.00070688	0.000739098	0.000969227	0.000825309	0.00042033	0.00080104	0.9304	0.0399796
K07568	0.000234137	0.00084317	0.000922509	0.000563063	0	0.000244021	0.000907647	0.000261097	0.000983768	0.00112835	0.00116306	0.00117123	0.00070688	0.000985464	0.000484614	0.000825309	0.000496956	0.000931085	0.9058	0.0206682
K06421	0.000702412	0.00126476	0.000615006	0.00168919	0.00147835	0.000488043	0.000907647	0.00130548	0.00172159	0.00253879	0.00232612	0.00163973	0.00141376	0.00221729	0.00145384	0.00247593	0.00105636	0.00197338	0.9016	0.0029526
K06187	0.000936549	0.000632378	0.000307503	0.000563063	0.00105597	0.000732064	0.00113456	0	0.00147565	0.000564175	0.0018609	0.000936988	0.00164939	0.000985464	0.00145384	0.000825309	0.00067026	0.00121896	0.8629	0.0379176
K03469	0.00117069	0.00147555	0.00184502	0.000844595	0.000844773	0.000732064	0.00158838	0.00078329	0.00196754	0.0022567	0.00209351	0.00210822	0.00212064	0.00172456	0.00169615	0.00220083	0.00116054	0.00202102	0.8003	0.000621601
K12574	0.000702412	0.00105396	0.000615006	0.000563063	0.000422386	0.000488043	0.000680735	0.000522193	0.000983768	0.00141044	0.000930449	0.00117123	0.00164939	0.000985464	0	0.00165062	0.000630975	0.00109767	0.7988	0.0281274
K07478	0.000702412	0.000632378	0.000307503	0.000563063	0.000422386	0.00122011	0.000680735	0.00104439	0.00196754	0.000846262	0.00139567	0.000468494	0.00164939	0.00123183	0.00072692	0.00110041	0.000696621	0.00117331	0.7521	0.0281274
K01218	0.000234137	0.000632378	0.000307503	0	0.000211193	0.000244021	0.000453823	0.000261097	0.000491884	0.000564175	0.000465224	0.000468494	0.000942507	0.000246366	0.000484614	0.000275103	0.000293019	0.000492296	0.7485	0.0379176
K06167	0.000702412	0.00126476	0.000615006	0.000844595	0.00063358	0.000244021	0.000453823	0.00104439	0.00221348	0.00141044	0.000930449	0.000702741	0.00141376	0.000492732	0.00121153	0.00110041	0.000725322	0.00118444	0.7075	0.0498834
K04485	0.000936549	0.0027403	0.00184502	0.00253378	0.00359029	0.00146413	0.00272294	0.00287206	0.00565667	0.00310296	0.00441963	0.00281096	0.0035344	0.00271003	0.0036346	0.00440165	0.00233813	0.00378386	0.6945	0.0104118
K07487	0.000936549	0.00126476	0.000307503	0.000844595	0.00063358	0.000488043	0.000453823	0.000522193	0.00122971	0.000564175	0.0018609	0.00140548	0.000942507	0.000739098	0.00121153	0.000825309	0.00068138	0.00109734	0.6875	0.0498834
K02346	0.0018731	0.00147555	0.000922509	0.00225225	0.00126716	0.00146413	0.00136147	0.00156658	0.00196754	0.00253879	0.00255873	0.00421644	0.00117813	0.00320276	0.00193845	0.00192572	0.00152284	0.00244082	0.6806	0.0206682
K03551	0	0.00084317	0.000922509	0.000281532	0.00126716	0.000976086	0.00158838	0.00078329	0.000983768	0.00141044	0.00139567	0.00140548	0.00141376	0.00123183	0.00121153	0.00137552	0.000832766	0.0013035	0.6464	0.0281274
K16868	0.00234137	0.00210793	0.00276753	0.00253378	0.00232313	0.00292826	0.00204221	0.00182768	0.00393507	0.00310296	0.00395441	0.00374795	0.00306315	0.00418822	0.0036346	0.00385144	0.00235898	0.00368473	0.6434	0.0001554
K04069	0.00398033	0.00231872	0.00123001	0.00225225	0.00337909	0.00390434	0.00317676	0.00208877	0.00319725	0.00338505	0.00535008	0.00421644	0.00447691	0.00615915	0.00411921	0.00385144	0.00279129	0.00434444	0.6382	0.00699301
K03630	0.00163896	0.000632378	0.00123001	0.00140766	0.00105597	0.00146413	0.000680735	0.000522193	0.00147565	0.00197461	0.00116306	0.00187398	0.00164939	0.00197093	0.00169615	0.00137552	0.001079	0.00164741	0.6105	0.0104118
K07491	0.000936549	0.000632378	0.00153752	0.000563063	0.00126716	0.00170815	0.00181529	0.00104439	0.00196754	0.00197461	0.0018609	0.00140548	0.00164939	0.00172456	0.00169615	0.00220083	0.00118806	0.00180993	0.6073	0.0104118
K02340	0.000936549	0.00126476	0.000615006	0.00112613	0.000422386	0.000488043	0.00158838	0.00104439	0.000983768	0.00141044	0.00116306	0.00117123	0.00235627	0.00123183	0.00169615	0.00137552	0.000935704	0.00142353	0.6054	0.0379176
K01028	0.00140482	0.00105396	0.00184502	0.000563063	0.000844773	0.00195217	0.000907647	0.000522193	0.00245942	0.00197461	0.00116306	0.00234247	0.00141376	0.00123183	0.00145384	0.00165062	0.00113671	0.0017112	0.5901	0.0379176
K01951	0.00257551	0.0027403	0.00307503	0.00225225	0.00190074	0.00292826	0.00181529	0.00261097	0.00418101	0.00310296	0.00348918	0.00327946	0.0035344	0.00443459	0.00290768	0.00302613	0.00248729	0.00349443	0.4905	0.0010878
K21636	0.00655584	0.00548061	0.00399754	0.00591216	0.00464625	0.00658858	0.00408441	0.00287206	0.00639449	0.00592384	0.00883926	0.00562193	0.0070688	0.00788372	0.00581536	0.0085282	0.00501718	0.00700945	0.4824	0.0206682
K01448	0.0037462	0.00632378	0.00492005	0.00563063	0.00675818	0.00414837	0.00567279	0.00626632	0.00787014	0.00705219	0.0076762	0.00702741	0.0070688	0.00640552	0.0070269	0.00715268	0.00543329	0.00715998	0.3981	0.0003108
K02337	0.00608757	0.00716695	0.00461255	0.00168919	0.0061246	0.00585652	0.00567279	0.00522193	0.00565667	0.00648801	0.00674575	0.00655891	0.00659755	0.00615915	0.00751151	0.00770289	0.00530401	0.00667756	0.3322	0.0206682
K03496	0.01358	0.0113828	0.0110701	0.0140766	0.010982	0.0100049	0.0120263	0.0109661	0.00959174	0.00987306	0.011398	0.00796439	0.00754006	0.0135501	0.0101769	0.010729	0.0117611	0.0101029	-0.2193	0.0498834
K04763	0.00655584	0.00737774	0.0110701	0.0098536	0.00527983	0.00732064	0.00726118	0.00861619	0.00565667	0.00620592	0.00558269	0.00609042	0.00518379	0.00837645	0.00678459	0.00687758	0.00791689	0.00634476	-0.3194	0.0498834
K06904	0.00234137	0.0027403	0.00338253	0.0045045	0.00359029	0.00366032	0.00363059	0.00313316	0.00122971	0.00310296	0.00325657	0.00281096	0.00212064	0.00320276	0.00145384	0.00275103	0.00337288	0.00249106	-0.4372	0.0379176
K03088	0.00421447	0.00316189	0.00338253	0.00478604	0.00232313	0.00488043	0.00317676	0.00365535	0.00245942	0.00253879	0.00279135	0.00210822	0.00424128	0.00295639	0.00193845	0.00247593	0.00369758	0.00268873	-0.4597	0.0281274
K00282	0.00210723	0.0027403	0.00123001	0.00197072	0.00190074	0.00292826	0.00181529	0.00182768	0.00122971	0.00169252	0.00232612	0.00187398	0.00070688	0.00172456	0.00121153	0.00110041	0.00206503	0.00148322	-0.4774	0.0281274
K07729	0.00280965	0.00337268	0.00307503	0.00478604	0.00190074	0.0034163	0.00204221	0.00365535	0.00270536	0.00141044	0.00255873	0.00187398	0.00188501	0.00221729	0.00169615	0.00357634	0.00313225	0.00224041	-0.4834	0.0379176
K01186	0.000936549	0.00210793	0.00123001	0.00197072	0.00168955	0.00195217	0.00181529	0.00156658	0.000983768	0.00112835	0.000465224	0.00140548	0.00117813	0.00172456	0.00121153	0.00137552	0.0016586	0.00118407	-0.4862	0.0379176
K01875	0.0018731	0.00168634	0.00153752	0.00140766	0.00168955	0.00146413	0.00136147	0.00156658	0.000737826	0.00112835	0.00162829	0.00140548	0.000471254	0.00123183	0.00121153	0.00110041	0.00157329	0.00111437	-0.4976	0.004662
K01154	0.0126434	0.00885329	0.0184502	0.0118243	0.0111932	0.00854075	0.00794191	0.00887728	0.0105755	0.00705219	0.00883926	0.00632467	0.00565504	0.00886918	0.00775382	0.00715268	0.0110405	0.00777779	-0.5054	0.014763
K07171	0.0037462	0.0029511	0.00246002	0.00619369	0.00401267	0.00414837	0.00340368	0.00365535	0.00196754	0.00169252	0.00279135	0.00304521	0.00282752	0.00295639	0.00314999	0.00302613	0.00382138	0.00268208	-0.5107	0.0206682
K07316	0.00351206	0.00379427	0.00522755	0.00309685	0.00485744	0.00317228	0.00363059	0.00339426	0.0029513	0.00141044	0.00162829	0.00140548	0.00259189	0.00320276	0.00266537	0.00385144	0.00383566	0.00246337	-0.6388	0.0104118
K00789	0.00163896	0.00210793	0.00153752	0.000844595	0.000844773	0.00146413	0.00158838	0.00078329	0.000983768	0.000564175	0.00116306	0.000936988	0.00070688	0.000739098	0.000969227	0.000825309	0.0013512	0.000861063	-0.65	0.0498834
K01206	0.000702412	0.00084317	0.000922509	0.00140766	0.00063358	0.00122011	0.000680735	0.00104439	0.000491884	0.000282087	0.000465224	0.000936988	0.000471254	0.000246366	0.000969227	0.000825309	0.00093182	0.000586042	-0.669	0.0498834
K02437	0.000936549	0.00210793	0.00123001	0.00140766	0.00168955	0.00219619	0.00113456	0.00130548	0.000737826	0.00112835	0.00139567	0.000702741	0.00070688	0.00123183	0.00072692	0.000825309	0.00150099	0.000931941	-0.6876	0.0104118
K00287	0.00117069	0.00168634	0.000922509	0.000563063	0.00147835	0.00146413	0.00158838	0.000522193	0.000491884	0.000846262	0.000697837	0.000468494	0.000471254	0.00123183	0.00121153	0.000275103	0.00117446	0.000711775	-0.7225	0.0379176
K03744	0.00140482	0.00168634	0.00153752	0.00140766	0.00147835	0.00122011	0.00249603	0.00182768	0.000491884	0.000564175	0.000697837	0.00117123	0.00141376	0.00172456	0.00072692	0.00110041	0.00163231	0.000986348	-0.7267	0.014763
K19171	0.00140482	0.00126476	0.00123001	0.000844595	0.000844773	0.000488043	0.000680735	0.00208877	0.000737826	0.00141044	0.000465224	0.000468494	0.000471254	0.000985464	0.000484614	0.000275103	0.00110581	0.000662302	-0.7395	0.0498834
K00605	0.000702412	0.00168634	0.00123001	0.00112613	0.00211193	0.00195217	0.00136147	0.00130548	0.000737826	0.00112835	0.000930449	0.000702741	0.00070688	0.000985464	0.00072692	0.000825309	0.00143449	0.000842992	-0.7669	0.014763
K03603	0.00117069	0.00105396	0.00123001	0.00112613	0.000844773	0.00122011	0.000226912	0.00078329	0.000491884	0.000846262	0.000697837	0.000702741	0.000235627	0.000492732	0.00072692	0.000275103	0.000956984	0.000558638	-0.7766	0.0206682
K14059	0.00234137	0.0027403	0.00276753	0.00197072	0.00168955	0.000732064	0.00249603	0.00182768	0.000983768	0.00253879	0.000930449	0.000702741	0.000942507	0.00123183	0.00121153	0.00110041	0.00207065	0.00120525	-0.7808	0.0379176
K02358	0.00117069	0.00105396	0.000922509	0.00112613	0.00147835	0.000244021	0.00136147	0.00078329	0.000245942	0.000846262	0.000465224	0.000936988	0.000471254	0.000985464	0.000484614	0.000275103	0.00101755	0.000588856	-0.7891	0.0498834
K01897	0.00210723	0.00126476	0.00123001	0.00309685	0.00126716	0.00122011	0.00113456	0.00182768	0.000491884	0.00112835	0.00139567	0.00140548	0.00117813	0.000985464	0.00072692	0.000275103	0.00164354	0.000948376	-0.7933	0.0281274
K06950	0.00117069	0.00168634	0.00123001	0.000563063	0.000844773	0.00122011	0.000907647	0.00130548	0.000491884	0.000846262	0.000697837	0.000936988	0.00141376	0	0.000484614	0.000275103	0.00111601	0.000643306	-0.7948	0.0498834
K07741	0.00304378	0.00442664	0.00399754	0.00253378	0.00232313	0.00390434	0.00294985	0.00287206	0.00196754	0.0022567	0.000930449	0.00210822	0.00117813	0.00172456	0.00218076	0.00247593	0.00325639	0.00185279	-0.8136	0.0003108
K06381	0.0018731	0.00147555	0.00184502	0.00112613	0.00126716	0.00122011	0.000907647	0.00130548	0.000491884	0.000846262	0.00139567	0.000702741	0.000471254	0.000985464	0.00072692	0.000550206	0.00137752	0.000771301	-0.8367	0.004662
K06942	0.00163896	0.00189713	0.000922509	0.00197072	0.00211193	0.00122011	0.00317676	0.00130548	0.00147565	0.000846262	0.00162829	0.00163973	0.00070688	0.000492732	0.000242307	0.000825309	0.00178045	0.000982145	-0.8582	0.0206682
K03602	0.000468274	0.000632378	0.000615006	0.000281532	0.000211193	0.000488043	0.000907647	0.000522193	0.000245942	0.000282087	0.000465224	0.000234247	0.000235627	0	0.000242307	0.000550206	0.000515783	0.000281955	-0.8713	0.0498834
K14623	0.00421447	0.00147555	0.00338253	0.00140766	0.00295671	0.00146413	0.00294985	0.00234987	0.00245942	0.00169252	0.000697837	0.00117123	0.000942507	0.0014782	0.00145384	0.000825309	0.0025251	0.00134011	-0.914	0.0281274
K02916	0.000702412	0.000632378	0.000615006	0.000281532	0.00063358	0.000732064	0.000680735	0.000522193	0.000245942	0.000564175	0.000232612	0.000468494	0.000235627	0.000492732	0	0.000275103	0.000599987	0.000314336	-0.9326	0.0018648
K21572	0.0018731	0.00126476	0.00215252	0.00281532	0.00105597	0.00122011	0.00158838	0.00208877	0.000983768	0.000564175	0.000697837	0.000234247	0.00188501	0.000739098	0.00145384	0.000550206	0.00175736	0.000888523	-0.9839	0.0104118
K00382	0.000936549	0.000632378	0.000615006	0.000563063	0.000422386	0.000488043	0.000680735	0.00078329	0.000245942	0.000282087	0.000465224	0.000468494	0	0.000246366	0.00072692	0	0.000640181	0.000304379	-1.0726	0.0135185
K06416	0.00163896	0.00105396	0.00184502	0.000844595	0.00126716	0.00219619	0.00136147	0.00156658	0.000245942	0.000846262	0.000465224	0.000936988	0.00070688	0.00123183	0.000484614	0	0.00147174	0.000614718	-1.2595	0.0018648
K06920	0.00140482	0.00126476	0.00153752	0.00140766	0.00126716	0.00122011	0.000907647	0.00208877	0.000245942	0.00112835	0	0.000468494	0.000471254	0	0.00121153	0.00110041	0.0013873	0.000578248	-1.2625	0.00274173
K02909	0.000468274	0.000210793	0.000307503	0.000281532	0.000211193	0.000244021	0.000453823	0.000261097	0	0.000282087	0.000232612	0	0.000235627	0.000246366	0	0	0.00030478	0.000124587	-1.2906	0.0390997
K03101	0.000234137	0.000421585	0.000307503	0.000281532	0.000422386	0.000488043	0.000453823	0.000522193	0	0	0	0.000234247	0	0.000246366	0.000484614	0.000275103	0.0003914	0.000155041	-1.336	0.0172872
K03787	0.000468274	0.000210793	0.00123001	0.000844595	0.00105597	0.000732064	0.000907647	0.00078329	0.000245942	0.000282087	0.000697837	0	0.00117813	0	0	0	0.00077908	0.0003005	-1.3744	0.0300874
K20846	0.000468274	0.00105396	0.000307503	0	0.000422386	0.000732064	0.000453823	0.000522193	0.000245942	0.000564175	0	0.000234247	0.000235627	0.000246366	0	0	0.000495026	0.000190795	-1.3755	0.0343417
K01869	0	0.000632378	0.000615006	0.000281532	0.000422386	0.000732064	0.00136147	0.00104439	0.000245942	0	0.000465224	0.000468494	0.000235627	0.000246366	0	0.000275103	0.000636153	0.000242095	-1.3938	0.0308276
K09762	0.00117069	0.00126476	0.00123001	0.000563063	0.00105597	0.000976086	0.00158838	0.00078329	0.000245942	0	0.000232612	0.000468494	0.000471254	0.000739098	0.000242307	0.000825309	0.00107903	0.000403127	-1.4204	0.0010878
K07000	0.000702412	0.00126476	0.000615006	0.00168919	0.000844773	0.000976086	0.00136147	0.00104439	0.000983768	0	0.000232612	0.000468494	0.000471254	0.000246366	0.000484614	0.000275103	0.00106226	0.000395276	-1.4262	0.0018648
K06306	0.000936549	0.00147555	0.000922509	0.00197072	0.00063358	0.000488043	0.00181529	0.000261097	0.000737826	0	0.000697837	0.000468494	0.00070688	0.000492732	0	0	0.00106292	0.000387971	-1.454	0.0399796
K01808	0.000468274	0.000632378	0.000615006	0.000281532	0.000844773	0.000732064	0.000680735	0	0.000245942	0.000282087	0	0.000234247	0.000235627	0	0.000242307	0.000275103	0.000531845	0.000189414	-1.4895	0.013313
K06993	0.000702412	0.000632378	0.000922509	0.00140766	0.00105597	0.000244021	0.000907647	0.000522193	0	0.000564175	0.000697837	0	0.000235627	0.000246366	0.000242307	0.000275103	0.000799348	0.000282677	-1.4997	0.0100267
K06199	0	0.000421585	0.000615006	0.000563063	0.000211193	0.000244021	0.000453823	0.000261097	0.000245942	0	0.000232612	0	0.000235627	0.000246366	0	0	0.000346224	0.000120068	-1.5278	0.0376443
K05837	0.000234137	0.000210793	0.000307503	0.000563063	0.000844773	0.000488043	0.000680735	0.00104439	0.000245942	0.000282087	0	0.000468494	0	0	0.000242307	0.000275103	0.000546679	0.000189242	-1.5305	0.0308276
K06194	0.000468274	0	0.000922509	0.000844595	0.00063358	0.000732064	0.00113456	0.000522193	0.000245942	0.000564175	0	0	0.000235627	0	0.00072692	0	0.000657222	0.000221583	-1.5685	0.0288663
K00996	0	0.000421585	0.000922509	0.000844595	0.00063358	0.000244021	0.000680735	0.000522193	0	0	0	0.000234247	0.000471254	0	0.00072692	0	0.000533652	0.000179053	-1.5755	0.0404795
K03616	0.000234137	0.000210793	0.000615006	0.000844595	0.00063358	0.000732064	0.000453823	0.00078329	0	0.000282087	0	0.000468494	0.000235627	0	0.000484614	0	0.000563411	0.000183853	-1.6156	0.0229216
K21470	0.000234137	0.000210793	0.000307503	0.000281532	0.000211193	0.000488043	0.000226912	0.000261097	0	0	0	0.000234247	0.000235627	0	0.000242307	0	0.000277651	8.90226e-05	-1.641	0.0376443
K05810	0.000468274	0	0.00184502	0.000844595	0.000422386	0.000732064	0.000680735	0.000261097	0	0	0	0.000234247	0.00070688	0.000492732	0.000242307	0	0.000656771	0.000209521	-1.6483	0.0485974
K07079	0.000702412	0.00105396	0.000615006	0.00168919	0.00063358	0.000976086	0.000680735	0.00078329	0	0.000282087	0.000697837	0.000234247	0.000235627	0.000492732	0	0.000275103	0.000891783	0.000277204	-1.6857	0.00274173
K03783	0.000702412	0.000421585	0.000922509	0	0.00063358	0	0.000680735	0.000522193	0.000245942	0	0.000232612	0.000468494	0	0	0.000242307	0	0.000485377	0.000148669	-1.707	0.0460531
K05515	0.00117069	0.00084317	0.000615006	0.000844595	0.000844773	0.000488043	0.000907647	0.00078329	0.000245942	0.000282087	0	0.000234247	0.000235627	0.000492732	0.000484614	0	0.000812151	0.000246906	-1.7178	0.00134829
K01611	0	0.000421585	0.000307503	0.000281532	0.000211193	0.000244021	0.000453823	0.000522193	0	0	0.000232612	0	0	0.000246366	0.000242307	0	0.000305231	9.01606e-05	-1.7593	0.0176767
K06908	0.000468274	0.000210793	0.000922509	0.00112613	0	0.000488043	0.000453823	0.000522193	0.000245942	0	0.000232612	0.000468494	0	0	0	0.000275103	0.00052397	0.000152769	-1.7781	0.0376443
K07075	0	0.000421585	0.000922509	0.000281532	0.000422386	0	0.00136147	0.00078329	0	0	0.000232612	0.000234247	0.000235627	0	0.000242307	0.000275103	0.000524097	0.000152487	-1.7811	0.0485974
K05520	0.000234137	0.000421585	0.000307503	0.000281532	0.000422386	0.000244021	0.000226912	0.000522193	0	0	0	0.000234247	0	0	0.000242307	0.000275103	0.000332534	9.39571e-05	-1.8234	0.0090091
K03799	0.000468274	0.000210793	0.000922509	0.000281532	0.000422386	0	0.000453823	0.00078329	0	0	0.000232612	0	0.000235627	0	0.000484614	0	0.000442826	0.000119107	-1.8945	0.0404795
K07284	0.0018731	0.00084317	0.000615006	0.00112613	0.000211193	0.000488043	0.00136147	0.000261097	0	0.000282087	0	0.000468494	0.000471254	0.000246366	0	0.000275103	0.0008474	0.000217913	-1.9593	0.0177903
K07273	0.00117069	0.00147555	0.00153752	0.00140766	0.00147835	0.000976086	0.00158838	0.00234987	0.000491884	0.000282087	0.000232612	0.000468494	0.00070688	0	0.00072692	0	0.00149801	0.00036361	-2.0426	0.000930972
K09812	0.000468274	0.000210793	0.000307503	0.000563063	0.000211193	0	0	0.000261097	0	0	0	0	0.000235627	0	0.000242307	0	0.00025274	5.97417e-05	-2.0808	0.0496329
K07482	0.000234137	0.000632378	0.000922509	0.000281532	0.000211193	0.000488043	0.000226912	0.000261097	0	0	0	0	0.000235627	0.000246366	0.000242307	0	0.000407225	9.05375e-05	-2.1692	0.016462
K01426	0.000234137	0.000210793	0	0.000281532	0	0	0	0.000261097	0	0	0	0	0	0	0	0	0.000123445	0	-2.228	0.0324742
K03839	0	0.000210793	0.000307503	0.000281532	0	0	0	0.000261097	0	0	0	0	0	0	0	0	0.000132615	0	-2.3314	0.0324742
K00302	0.000468274	0.000421585	0.000922509	0.000563063	0.000422386	0.000488043	0.000453823	0.000522193	0	0.000564175	0	0	0	0	0	0.000275103	0.000532735	0.00010491	-2.3443	0.00824417
K06934	0.000234137	0	0.000307503	0.000281532	0	0	0	0.000261097	0	0	0	0	0	0	0	0	0.000135534	0	-2.3628	0.0324742
K13038	0	0.000210793	0.000307503	0.000563063	0.000211193	0.000244021	0.000453823	0.000522193	0.000245942	0	0	0	0.000235627	0	0	0	0.000314074	6.01961e-05	-2.3834	0.0184186
K01200	0	0.000421585	0.000615006	0.000281532	0.000211193	0.000732064	0	0.000522193	0	0	0	0.000234247	0	0	0	0.000275103	0.000347947	6.36688e-05	-2.4502	0.0287082
K03517	0.000234137	0.000210793	0	0.000281532	0.000211193	0	0.000226912	0	0	0	0	0	0	0	0	0	0.000145571	0	-2.4659	0.012777
K01134	0.000234137	0	0.000307503	0	0.000211193	0	0.000453823	0	0	0	0	0	0	0	0	0	0.000150832	0	-2.5171	0.0324742
K02851	0	0	0.000307503	0	0.000422386	0	0.000226912	0.000261097	0	0	0	0	0	0	0	0	0.000152237	0	-2.5305	0.0324742
K03386	0.000234137	0.000421585	0.000307503	0.000281532	0.000422386	0	0	0.00104439	0	0	0.000465224	0	0	0	0	0	0.000338941	5.81531e-05	-2.5431	0.0428436
K09770	0	0.000210793	0	0.000563063	0.000211193	0	0	0.000261097	0	0	0	0	0	0	0	0	0.000155768	0	-2.5636	0.0324742
K19048	0.000234137	0	0.000307503	0.000281532	0.000211193	0.000244021	0	0	0	0	0	0	0	0	0	0	0.000159798	0	-2.6004	0.012777
K11753	0	0.00084317	0.000307503	0.000563063	0.000211193	0.000244021	0.000453823	0.000261097	0	0	0.000232612	0	0	0	0.000242307	0	0.000360484	5.93649e-05	-2.6023	0.00723152
K19997	0	0	0.000307503	0	0.000211193	0.000244021	0.000453823	0.000261097	0	0	0	0	0	0	0.000242307	0	0.000184705	3.02883e-05	-2.6084	0.0402162
K01810	0.000936549	0.000632378	0.000307503	0.000844595	0.00063358	0.000488043	0.000226912	0.000261097	0	0	0.000232612	0.000234247	0	0	0.000242307	0	0.000541332	8.86457e-05	-2.6104	0.00238067
K02319	0.000234137	0	0.000307503	0.000281532	0.000211193	0	0	0.000261097	0	0	0	0	0	0	0	0	0.000161933	0	-2.6196	0.012777
K00737	0	0.000210793	0.000307503	0	0.000211193	0.000244021	0.000226912	0.000261097	0	0	0	0.000234247	0	0	0	0	0.00018269	2.92809e-05	-2.6414	0.0240277
K05889	0.000468274	0.000421585	0.000307503	0.000281532	0	0	0	0.000261097	0	0	0	0	0	0	0	0.000275103	0.000217499	3.43879e-05	-2.661	0.0402162
K00598	0	0.000210793	0	0	0.000422386	0	0.000226912	0.000522193	0	0	0	0	0	0	0	0	0.000172786	0	-2.7132	0.0324742
K06382	0	0.000210793	0	0	0.000211193	0.000732064	0	0.000261097	0	0	0	0	0	0	0	0	0.000176893	0	-2.7471	0.0324742
K21493	0	0.000421585	0	0.000281532	0.000211193	0	0	0.000522193	0	0	0	0	0	0	0	0	0.000179563	0	-2.7687	0.0324742
K02477	0.000234137	0.000210793	0	0.000281532	0.000211193	0.000244021	0	0.000261097	0	0	0	0	0	0	0	0	0.000180347	0	-2.7749	0.0045693
K19355	0.000234137	0.000210793	0.000307503	0	0	0.000488043	0.000226912	0.000261097	0	0	0	0	0	0.000246366	0	0	0.000216061	3.07958e-05	-2.8106	0.0240277
K06974	0	0.000210793	0	0.000563063	0	0	0.000453823	0.000261097	0	0	0	0	0	0	0	0	0.000186097	0	-2.8202	0.0324742
K19423	0.000234137	0.000210793	0.000307503	0.000281532	0.000211193	0	0.000226912	0.000261097	0	0	0	0	0.000235627	0	0	0	0.000216646	2.94533e-05	-2.8788	0.00987737
K05593	0.000234137	0.000210793	0.000307503	0.000563063	0	0	0	0.000261097	0	0	0	0	0	0	0	0	0.000197074	0	-2.9029	0.012777
K04757	0.000468274	0	0.000307503	0.000281532	0.000211193	0	0.000226912	0.000261097	0	0	0.000232612	0	0	0	0	0	0.000219564	2.90765e-05	-2.9167	0.0176723
K00773	0.000468274	0.000421585	0.000307503	0.000563063	0.00063358	0.000488043	0.000453823	0.000261097	0	0	0	0	0.000471254	0	0	0	0.000449621	5.89067e-05	-2.9322	0.00366954
K01486	0	0.000210793	0.000615006	0.000563063	0.000211193	0.000244021	0.000226912	0	0.000245942	0	0	0	0	0	0	0	0.000258874	3.07427e-05	-3.0739	0.0322773
K03090	0.000468274	0.000210793	0.000307503	0.000281532	0.000211193	0	0.000226912	0.000261097	0	0	0.000232612	0	0	0	0	0	0.000245913	2.90765e-05	-3.0802	0.00709673
K07095	0.000234137	0	0.000615006	0	0.000211193	0.000244021	0.000226912	0.000522193	0	0	0	0.000234247	0	0	0	0	0.000256683	2.92809e-05	-3.132	0.0240277
K19265	0.000234137	0.00084317	0	0.000281532	0.000211193	0.000244021	0	0.000261097	0	0	0	0.000234247	0	0	0	0	0.000259394	2.92809e-05	-3.1471	0.0176723
K03694	0.000468274	0.000421585	0.000307503	0	0.000211193	0.000244021	0.000226912	0	0	0	0	0	0	0	0	0	0.000234936	0	-3.1564	0.0045693
K00303	0.000234137	0.000210793	0.000307503	0.000281532	0.000211193	0.000244021	0.000226912	0.000261097	0	0	0	0	0	0	0	0	0.000247148	0	-3.2296	0.000409933
K00029	0.000234137	0.000421585	0.000615006	0.000281532	0	0.000244021	0	0.000261097	0	0	0	0	0	0	0	0	0.000257172	0	-3.2869	0.0045693
K02669	0.000702412	0.000210793	0.000922509	0	0.000422386	0	0.000226912	0.000261097	0	0	0	0	0	0	0	0.000275103	0.000343264	3.43879e-05	-3.3193	0.0240277
K20608	0	0	0.000615006	0.000844595	0.000211193	0	0	0.000522193	0	0	0	0	0	0	0	0	0.000274123	0	-3.379	0.0324742
K03438	0.000468274	0	0.000615006	0.000563063	0.000422386	0.000244021	0	0.000261097	0	0	0	0	0	0.000246366	0	0	0.000321731	3.07958e-05	-3.3851	0.0128413
K01940	0.000234137	0.000210793	0.000615006	0.000563063	0.000422386	0	0.000453823	0.000261097	0	0	0	0	0	0.000246366	0	0	0.000345038	3.07958e-05	-3.486	0.00504027
K01673	0.000468274	0.000421585	0.000307503	0.000563063	0.000211193	0.000488043	0.000226912	0.000522193	0	0.000282087	0	0	0	0	0	0	0.000401096	3.52609e-05	-3.5078	0.00122005
K21303	0.000234137	0.000210793	0.000307503	0.000844595	0.000211193	0.000488043	0.000226912	0.000261097	0	0	0	0	0	0	0.000242307	0	0.000348034	3.02883e-05	-3.5224	0.00257075
K03738	0	0.00084317	0.000615006	0.000563063	0	0.000244021	0.000226912	0	0	0	0	0	0	0	0	0	0.000311522	0	-3.5635	0.012777
K17624	0.000468274	0.000210793	0.000307503	0.000563063	0.000422386	0.000488043	0.000226912	0.000261097	0	0	0	0	0.000235627	0	0	0	0.000368509	2.94533e-05	-3.6452	0.00122005
K02472	0.000234137	0.000632378	0	0.000563063	0	0.000732064	0.000226912	0.000261097	0	0	0	0	0	0	0	0	0.000331206	0	-3.6519	0.0045693

## Sheet: HM
KOs	HM1 (weaned piglets)	HM2 (weaned piglets)	HM3 (weaned piglets)	HM4 (weaned piglets)	HM5 (weaned piglets)	HM6 (weaned piglets)	HM7 (weaned piglets)	HM8 (weaned piglets)	HM1 (finishing pigs)	HM2 (finishing pigs)	HM3 (finishing pigs)	HM4 (finishing pigs)	HM5 (finishing pigs)	HM6 (finishing pigs)	HM7 (finishing pigs)	HM8 (finishing pigs)	HM (weaned piglets)_mean	HM (finishing pigs)_mean	log2 (fold change)	p value
K06182	0	0	0	0	0	0	0.000268097	0	0.000557103	0	0.000604412	0.0003003	0.000921942	0.000319183	0.000605327	0.000645995	3.35121e-05	0.000494283	3.8826	0.00245523
K03313	0.000210793	0	0	0	0	0	0	0	0	0.000309502	0.000302206	0.000600601	0.000921942	0.000638366	0.000302663	0	2.63491e-05	0.00038441	3.8668	0.0092178
K04749	0	0	0	0	0	0	0	0	0.000278552	0.000309502	0.000302206	0.000600601	0.000307314	0	0.000302663	0.000645995	0	0.000343354	3.7202	0.00146006
K07058	0	0.000243427	0.00020842	0	0	0	0	0	0.000835655	0.000619003	0.000302206	0.000600601	0.00122926	0.00127673	0.000605327	0.000322997	5.6481e-05	0.000723972	3.6801	0.000681956
K00174	0	0	0	0	0.000226912	0	0	0	0.000557103	0	0	0.000600601	0.000921942	0	0.000302663	0.000322997	2.8364e-05	0.000338163	3.5756	0.0298407
K00057	0	0	0.00020842	0	0	0	0	0	0.000278552	0	0	0.000600601	0.000614628	0.000319183	0.000605327	0	2.60525e-05	0.000302286	3.5364	0.0298407
K16089	0	0	0	0	0	0	0	0	0.000557103	0	0.000604412	0	0.000614628	0.000319183	0	0.000322997	0	0.00030229	3.5364	0.012777
K00812	0	0	0	0	0	0	0	0	0.000278552	0.000309502	0	0.000600601	0.000307314	0	0.00090799	0	0	0.000300495	3.5278	0.012777
K08218	0	0.000243427	0	0	0	0	0	0	0.000278552	0.000619003	0.000302206	0.0003003	0.000307314	0	0.000605327	0.000322997	3.04284e-05	0.000341962	3.4903	0.00245523
K02523	0.000210793	0	0	0	0	0.000236798	0	0	0.000278552	0.000928505	0.000604412	0	0.000614628	0.000319183	0.000302663	0.000968992	5.59489e-05	0.000502117	3.1658	0.00366954
K07105	0	0	0	0	0	0	0	0	0	0	0.000604412	0.0003003	0	0.000319183	0	0.000645995	0	0.000233736	3.1654	0.0324742
K00097	0	0	0.00020842	0	0.000226912	0	0	0	0.00111421	0.000619003	0.000302206	0.000900901	0.000307314	0	0.000605327	0	5.44165e-05	0.00048112	3.1443	0.0158729
K06206	0	0	0	0	0	0	0	0	0.000278552	0	0	0	0.000307314	0.000319183	0.000605327	0.000322997	0	0.000229172	3.1369	0.012777
K11105	0	0	0	0	0	0	0	0	0.000278552	0.000309502	0.000302206	0.0003003	0	0.000319183	0	0.000322997	0	0.000229092	3.1364	0.0045693
K09704	0	0	0	0	0	0	0	0	0.000278552	0.000309502	0.000604412	0.0003003	0	0.000319183	0	0	0	0.000226494	3.12	0.012777
K13002	0	0	0	0	0	0	0.000268097	0.000227842	0	0.000619003	0.000604412	0.000900901	0.000307314	0.000319183	0.00090799	0.000645995	6.19924e-05	0.0005381	3.1177	0.00366954
K17472	0	0	0	0	0	0.000236798	0	0	0	0.000309502	0.000302206	0	0.000307314	0.000319183	0.000302663	0.000322997	2.95998e-05	0.000232983	2.9766	0.0092178
K07085	0.000210793	0	0	0	0.000226912	0	0	0.000227842	0.000835655	0.000309502	0.000302206	0.000900901	0.000307314	0.000319183	0.000605327	0.00161499	8.31933e-05	0.000649384	2.9645	0.000785338
K02823	0	0	0.00020842	0	0.000226912	0.000236798	0	0	0.000835655	0.000928505	0.000302206	0.000900901	0.000614628	0.000319183	0.000605327	0.000645995	8.40163e-05	0.00064405	2.9384	0.000785338
K07259	0	0	0	0	0	0	0	0	0	0.000309502	0.000302206	0	0	0.000319183	0.000302663	0.000322997	0	0.000194569	2.9008	0.012777
K01685	0	0	0	0	0	0	0	0	0	0	0	0.0003003	0	0.000319183	0.000605327	0.000322997	0	0.000193476	2.8927	0.0324742
K00865	0	0	0	0	0	0	0	0	0	0	0.000302206	0.0003003	0	0.000319183	0.000302663	0.000322997	0	0.000193419	2.8922	0.012777
K01201	0	0	0	0.000286041	0	0	0	0	0.000278552	0.000309502	0	0.000600601	0.000307314	0	0.000302663	0.000322997	3.57551e-05	0.000265204	2.8909	0.0128413
K09824	0	0	0	0	0	0	0	0	0	0.000309502	0.000302206	0	0.000307314	0	0.000302663	0.000322997	0	0.000193085	2.8897	0.012777
K00426	0	0	0	0	0	0	0	0	0	0	0.000302206	0.0003003	0.000614628	0	0	0.000322997	0	0.000192516	2.8855	0.0324742
K12151	0	0	0	0	0	0	0	0	0	0.000309502	0	0.0003003	0.000307314	0.000319183	0.000302663	0	0	0.00019237	2.8844	0.012777
K08317	0	0	0	0	0	0	0	0	0	0	0	0.0003003	0.000307314	0	0.000605327	0.000322997	0	0.000191992	2.8816	0.0324742
K13954	0	0	0	0	0	0	0	0	0.000278552	0.000309502	0	0	0.000307314	0.000638366	0	0	0	0.000191717	2.8795	0.0324742
K03321	0.000210793	0.000243427	0	0.000286041	0	0	0	0	0.00111421	0.000619003	0.00120882	0.0003003	0.000614628	0.000319183	0.00121065	0	9.25327e-05	0.00067335	2.8633	0.00505274
K06076	0	0	0	0	0	0	0	0	0.000557103	0	0	0	0.000307314	0.000319183	0.000302663	0	0	0.000185783	2.8341	0.0324742
K12994	0	0	0	0	0	0	0	0.000227842	0.000278552	0.000309502	0	0.0003003	0.000307314	0.000319183	0	0	2.84803e-05	0.000189356	2.7331	0.0298407
K00972	0.000210793	0.000243427	0	0	0	0	0	0	0.000557103	0.000309502	0.000604412	0.0003003	0.000307314	0	0.000605327	0.000322997	5.67775e-05	0.000375869	2.7268	0.00366954
K01134	0	0	0	0	0	0.000236798	0	0	0	0.000309502	0	0.0003003	0.000307314	0.000319183	0	0.000322997	2.95998e-05	0.000194912	2.7192	0.0298407
K02518	0	0.000243427	0	0	0	0	0	0	0.000278552	0.000309502	0.000302206	0	0	0	0.000302663	0.000322997	3.04284e-05	0.00018949	2.6386	0.0298407
K11381	0	0	0	0	0	0	0	0	0	0.000309502	0	0	0.000307314	0.000319183	0	0.000322997	0	0.000157375	2.5947	0.0324742
K08604	0	0	0	0	0	0	0	0	0	0.000309502	0.000302206	0	0	0.000319183	0	0.000322997	0	0.000156736	2.5888	0.0324742
K02217	0	0	0	0	0	0	0	0	0	0.000309502	0.000302206	0	0	0	0.000302663	0.000322997	0	0.000154671	2.5697	0.0324742
K14287	0	0	0	0	0	0	0	0	0	0	0	0.0003003	0.000307314	0	0.000302663	0.000322997	0	0.000154159	2.5649	0.0324742
K00761	0	0	0	0	0.000226912	0.000236798	0	0	0.000278552	0	0.000302206	0.000600601	0.000614628	0.000638366	0.000302663	0	5.79638e-05	0.000342127	2.5613	0.0158729
K02013	0	0	0	0	0	0	0	0	0	0	0	0.0003003	0.000307314	0.000319183	0.000302663	0	0	0.000153683	2.5605	0.0324742
K01588	0.000421585	0	0	0	0	0	0	0	0.000278552	0	0.000604412	0	0.000307314	0.000319183	0.000302663	0.000645995	5.26981e-05	0.000307265	2.5437	0.0322773
K07115	0	0	0	0	0	0	0	0	0.000278552	0.000309502	0	0	0	0	0.000302663	0.000322997	0	0.000151714	2.5419	0.0324742
K00208	0	0	0.00020842	0	0.000226912	0	0	0	0.000557103	0.000309502	0.000302206	0	0.000614628	0	0.000302663	0.000322997	5.44165e-05	0.000301137	2.4683	0.0158729
K02529	0	0	0.00020842	0	0.000226912	0.000236798	0	0	0	0.000619003	0.000906618	0.000600601	0.000614628	0.000638366	0.000302663	0	8.40163e-05	0.000460235	2.4536	0.0246106
K00957	0	0	0	0	0.000680735	0	0.000268097	0	0.000557103	0.000619003	0.000906618	0.000600601	0.000614628	0.000319183	0.000605327	0.000968992	0.000118604	0.000648932	2.4519	0.00596433
K07277	0.000210793	0	0	0	0.000453823	0	0	0	0.000835655	0.000309502	0.000302206	0.000600601	0.000614628	0.000319183	0.000302663	0.000322997	8.3077e-05	0.000450929	2.4404	0.004269
K03089	0	0	0	0.000286041	0	0	0	0	0	0	0	0.0003003	0.000307314	0.000319183	0.000302663	0.000322997	3.57551e-05	0.000194057	2.4403	0.0298407
K02429	0.000210793	0.000243427	0	0.000286041	0	0	0	0	0.000278552	0.000309502	0.000604412	0.000600601	0.000307314	0.000638366	0.000605327	0.000645995	9.25327e-05	0.000498758	2.4303	0.00114874
K12251	0	0	0	0.000286041	0	0	0	0	0.000278552	0	0	0.0003003	0	0.000319183	0.000302663	0.000322997	3.57551e-05	0.000190462	2.4133	0.0402162
K08234	0	0	0	0.000286041	0	0	0	0	0.000278552	0.000309502	0.000302206	0	0	0.000319183	0.000302663	0	3.57551e-05	0.000189013	2.4023	0.0402162
K03503	0	0	0.00020842	0	0	0	0.000268097	0	0.000278552	0.000309502	0	0.0003003	0.000614628	0.000319183	0	0.000645995	5.95646e-05	0.00030852	2.3728	0.0158729
K01372	0.000210793	0.000243427	0	0.000286041	0	0	0.000268097	0	0.000278552	0.000928505	0.00120882	0.000900901	0.000921942	0	0.000302663	0.000645995	0.000126045	0.000648423	2.363	0.0090091
K01847	0	0.000243427	0	0.000286041	0	0	0.000268097	0	0	0.000309502	0.000302206	0	0.000921942	0.000957549	0.00090799	0.000645995	9.96956e-05	0.000505648	2.3425	0.0246106
K03734	0	0.000243427	0	0	0.000453823	0	0	0.000227842	0.000557103	0.000619003	0.000906618	0.000900901	0.000307314	0.000638366	0.000605327	0	0.000115637	0.000566829	2.2933	0.00702157
K03340	0	0	0	0	0.000453823	0	0	0	0	0	0.000302206	0.0003003	0.000614628	0.000319183	0.000302663	0.000322997	5.67279e-05	0.000270247	2.2521	0.0428436
K01624	0.000210793	0	0.00020842	0.000286041	0.000226912	0.000236798	0	0	0.00111421	0.000928505	0.00120882	0.0003003	0.000307314	0.000638366	0.000302663	0.000645995	0.000146121	0.000680772	2.22	0.000906857
K00651	0	0	0.00020842	0	0.000226912	0	0	0.000227842	0	0.000309502	0.000604412	0.0003003	0	0.000638366	0.00090799	0.000322997	8.28968e-05	0.000385446	2.2171	0.0246106
K01956	0.000210793	0	0	0	0.000226912	0	0	0.000455685	0.000278552	0.000309502	0.000302206	0.000600601	0.00122926	0.000638366	0.000302663	0.000322997	0.000111674	0.000498018	2.1569	0.0047294
K20846	0	0.000243427	0	0	0.000453823	0.000473597	0	0.000227842	0.00111421	0.000619003	0.000302206	0.000900901	0.000614628	0.000638366	0.00151332	0.000322997	0.000174836	0.000753203	2.107	0.00361949
K01740	0.000421585	0.000486855	0.00020842	0	0.000453823	0	0.000268097	0.000227842	0.00167131	0.000928505	0.000906618	0.000600601	0.000921942	0.00127673	0.00090799	0.00161499	0.000258328	0.00110359	2.0949	0.000930972
K03327	0.00084317	0	0	0	0	0.000236798	0	0.000227842	0.000278552	0.000928505	0.000604412	0.000900901	0.000307314	0.000638366	0.00090799	0.000968992	0.000163476	0.000691879	2.0814	0.00337319
K19166	0	0.000243427	0.00020842	0	0.000226912	0.000710395	0	0	0.000835655	0.000928505	0.000604412	0.0003003	0.000307314	0.000638366	0.00090799	0.000968992	0.000173644	0.000686442	1.983	0.00361949
K01273	0.000210793	0	0.00020842	0.000572082	0.000453823	0	0.000268097	0.000455685	0.000835655	0.000928505	0.00120882	0.0018018	0.00153657	0.000638366	0.00121065	0.000322997	0.000271112	0.00106042	1.9677	0.00274173
K02057	0.000210793	0.000243427	0.00020842	0.000286041	0	0	0	0	0.000278552	0.000928505	0.000604412	0	0.000921942	0	0.000605327	0.000322997	0.000118585	0.000457717	1.9485	0.0460531
K00849	0.000210793	0.000243427	0.00020842	0.000572082	0	0	0.000536193	0	0.00167131	0.000619003	0.000906618	0.0003003	0	0.00127673	0.000605327	0.00129199	0.000221364	0.00083391	1.9135	0.014956
K07175	0.00105396	0	0.000833681	0.000572082	0.000453823	0	0.00107239	0.000683527	0.00250696	0.00123801	0.00211544	0.0024024	0.00245851	0.00223428	0.00181598	0.00258398	0.000583683	0.00216945	1.8941	0.000930972
K00956	0	0	0	0	0.000453823	0	0.000536193	0	0.000557103	0	0.000604412	0.000600601	0.000614628	0.000319183	0	0.000968992	0.000123752	0.000458115	1.8883	0.0287082
K01066	0	0.000243427	0.00041684	0	0.000226912	0	0.000268097	0	0.000557103	0.000619003	0.000302206	0.000600601	0.00122926	0.000957549	0	0	0.00014441	0.000533215	1.8846	0.0460531
K01785	0.000421585	0	0.00020842	0	0	0	0.000536193	0	0.000557103	0.000928505	0.000604412	0	0	0.00127673	0.000605327	0.000322997	0.000145775	0.000536885	1.8809	0.0425402
K00645	0.000210793	0.000243427	0	0	0	0	0.000268097	0.000227842	0.000278552	0.000619003	0	0.0003003	0.000614628	0.000638366	0.000302663	0.000645995	0.00011877	0.000424938	1.8391	0.00656165
K02824	0	0	0.000625261	0	0	0	0	0.000227842	0.000835655	0	0	0.000900901	0.000307314	0.000319183	0.000302663	0.000322997	0.000106638	0.000373589	1.8087	0.0496329
K06877	0	0.000243427	0	0.000572082	0	0.000236798	0	0	0.000278552	0.000309502	0.000604412	0.000600601	0.000614628	0.000638366	0.000302663	0.000322997	0.000131539	0.000458965	1.8029	0.00337319
K21472	0.000210793	0.000486855	0.00020842	0	0	0.000236798	0	0.000455685	0.000557103	0.00123801	0.000302206	0.000600601	0.000307314	0.00127673	0.000302663	0.000968992	0.000199819	0.000694202	1.7967	0.00723245
K00860	0	0	0.00020842	0	0.000680735	0	0.000268097	0	0.000835655	0	0.000906618	0.0003003	0.000614628	0.000638366	0.000302663	0.000322997	0.000144656	0.000490153	1.7606	0.0235441
K03642	0.000210793	0	0.00041684	0.000572082	0	0.000236798	0	0	0.000835655	0	0.000604412	0.0018018	0.000307314	0.000319183	0.000302663	0.000645995	0.000179564	0.000602128	1.7456	0.0376443
K00588	0.000210793	0.000243427	0	0	0.000453823	0.000236798	0.000268097	0	0.000278552	0.000619003	0	0.000600601	0.000614628	0.000319183	0.00151332	0.000645995	0.000176617	0.00057391	1.7002	0.014956
K00980	0.000421585	0	0	0.000286041	0.000226912	0	0	0	0.000557103	0	0.000604412	0.000600601	0	0.000319183	0.000302663	0.000645995	0.000116817	0.000378745	1.697	0.0425402
K09808	0.00084317	0	0.00020842	0.000286041	0.000226912	0	0	0.000227842	0.000557103	0.000928505	0.000604412	0.000600601	0.000921942	0.000319183	0.00090799	0.000968992	0.000224048	0.000726091	1.6963	0.00377219
K01159	0.00084317	0.000243427	0.000625261	0.000286041	0.000680735	0.000236798	0.000536193	0.000227842	0.00222841	0.00185701	0.00181324	0.0012012	0.00153657	0.000638366	0.00121065	0.00129199	0.000459934	0.00147218	1.6785	0.000621601
K01284	0.000421585	0.000730282	0.00020842	0	0.000226912	0.000473597	0.000536193	0	0.00139276	0.000928505	0.00120882	0.000900901	0.000614628	0.000638366	0.00090799	0.00161499	0.000324624	0.00102587	1.66	0.00193259
K01914	0.000210793	0	0.00020842	0	0	0.000236798	0	0.000227842	0	0.000309502	0	0.0003003	0.000614628	0.000638366	0.000605327	0.000322997	0.000110482	0.00034889	1.659	0.0354886
K17828	0.000210793	0	0.00041684	0	0.000453823	0.000473597	0	0	0.000557103	0.000619003	0.000302206	0.000900901	0.000921942	0.000638366	0.000302663	0.000645995	0.000194382	0.000611022	1.6523	0.00697686
K11754	0.000632378	0	0.000625261	0.000286041	0.000226912	0.000236798	0.00080429	0.000227842	0.000835655	0.00123801	0.000906618	0.0018018	0.000921942	0.000957549	0.00151332	0.00129199	0.00037994	0.00118336	1.639	0.0001554
K19430	0.000210793	0.000486855	0.00041684	0	0.000680735	0.000473597	0	0	0.000835655	0.000928505	0.00120882	0.000900901	0.000921942	0.000957549	0.000302663	0.000968992	0.000283603	0.000878129	1.6306	0.00377219
K03786	0	0.000243427	0.00020842	0	0.000226912	0.000236798	0.000268097	0	0	0.000619003	0.000302206	0.0015015	0.000307314	0.000319183	0.000605327	0	0.000147957	0.000456817	1.6264	0.0485974
K18831	0.000210793	0.000243427	0.00041684	0.000572082	0.000226912	0.000710395	0.000268097	0	0.00167131	0.00123801	0.000604412	0.000900901	0.000307314	0.000638366	0.00151332	0.00129199	0.000331068	0.0010207	1.6244	0.0029526
K01278	0.000632378	0	0.00020842	0.000286041	0.000453823	0	0	0	0.000835655	0	0.000302206	0.000900901	0.00122926	0.000638366	0.000302663	0.000645995	0.000197583	0.00060688	1.619	0.021911
K01130	0	0.000243427	0	0	0.000226912	0.000236798	0	0	0	0.000309502	0.000302206	0.0003003	0.000307314	0	0.000605327	0.000322997	8.83922e-05	0.000268456	1.6027	0.0246106
K03524	0.000632378	0	0.00041684	0.000572082	0	0	0	0	0.000278552	0.000619003	0.000604412	0.0012012	0	0.000638366	0.00090799	0.000645995	0.000202663	0.00061194	1.5943	0.0235441
K00700	0	0.000243427	0.00041684	0.000286041	0.000453823	0	0	0	0.000835655	0.000309502	0.000604412	0.000600601	0.000307314	0.000638366	0.000605327	0.000322997	0.000175017	0.000528022	1.5931	0.00697686
K03437	0.000421585	0.000243427	0.00020842	0	0	0.000947194	0.000268097	0.000227842	0.000835655	0.00123801	0.00120882	0.0015015	0.000307314	0.000638366	0.000605327	0.000645995	0.000289571	0.000872624	1.5914	0.00736206
K07005	0.000421585	0	0	0	0	0	0.000268097	0.000683527	0.000278552	0.000619003	0.000604412	0.0003003	0.000614628	0.000319183	0.000302663	0.000968992	0.000171651	0.000500967	1.5452	0.0288663
K07334	0.000210793	0.000486855	0.00020842	0.000286041	0.000680735	0.000473597	0.000268097	0	0.00222841	0.000928505	0.000906618	0.0012012	0	0.000638366	0.00090799	0.000645995	0.000326817	0.000932136	1.5121	0.0207687
K07030	0.000210793	0	0.00041684	0.000286041	0	0	0.000536193	0.000455685	0.000835655	0.000928505	0.000906618	0.000900901	0.000307314	0.000319183	0.00090799	0.000322997	0.000238194	0.000678645	1.5105	0.0177903
K11752	0.000210793	0.000243427	0.00041684	0.000286041	0	0	0	0.000227842	0.000835655	0	0.00120882	0.0003003	0.000307314	0.000319183	0.000302663	0.000645995	0.000173118	0.000489992	1.501	0.0262942
K07652	0.000210793	0	0	0.000286041	0	0	0.000268097	0	0	0.000309502	0.000302206	0.0003003	0.000307314	0.000319183	0.000302663	0.000322997	9.56163e-05	0.000270521	1.5004	0.00505274
K01858	0.000421585	0	0.00020842	0	0.000226912	0.000236798	0	0	0.000278552	0.000309502	0.000302206	0.0003003	0.000307314	0	0.000302663	0.00129199	0.000136714	0.000386566	1.4995	0.0376443
K01728	0.000632378	0.000486855	0.000833681	0.00114416	0.000680735	0.000236798	0.000268097	0.000455685	0.00111421	0.00185701	0.000604412	0.0012012	0.00153657	0.00255346	0.00121065	0.00322997	0.000592299	0.00166344	1.4898	0.0029526
K06889	0.000632378	0.000243427	0.000833681	0.000572082	0.000453823	0.000710395	0.000536193	0.000227842	0.000835655	0.00216651	0.00241765	0.000900901	0.00122926	0.00159591	0.00121065	0.00129199	0.000526228	0.00145607	1.4683	0.0001554
K05591	0.000210793	0.000243427	0.00020842	0.000572082	0	0.000236798	0	0	0.000557103	0	0.00120882	0.000600601	0.000614628	0.000319183	0.000302663	0.000322997	0.00018394	0.00049075	1.4158	0.0262942
K08307	0.00210793	0.00292113	0.00187578	0.00143021	0.00113456	0.00165759	0.00134048	0.00227842	0.00501393	0.00557103	0.00604412	0.0045045	0.00553165	0.00319183	0.00453995	0.00452196	0.00184326	0.00486487	1.4001	0.0001554
K01991	0.000421585	0.000243427	0	0	0.000226912	0.000473597	0.000268097	0	0.000278552	0.000309502	0.000906618	0.0003003	0.000307314	0.000319183	0.00121065	0.000645995	0.000204202	0.000534765	1.3889	0.0235359
K00286	0.000421585	0.000486855	0	0.000286041	0	0.000236798	0	0.000455685	0.000557103	0.00185701	0.000604412	0.000600601	0.000614628	0.000638366	0	0	0.000235871	0.000609015	1.3685	0.0485974
K04757	0.000210793	0.000243427	0	0	0	0	0.000268097	0.000227842	0.000278552	0.000309502	0.000604412	0.0003003	0.000307314	0	0.000302663	0.000322997	0.00011877	0.000303218	1.3522	0.00656165
K07107	0	0.000243427	0	0.000286041	0.000226912	0.000473597	0	0.000455685	0.000557103	0	0.000906618	0.000600601	0.000921942	0.000638366	0.000302663	0.000322997	0.000210708	0.000531286	1.3342	0.0262942
K00262	0.000210793	0.000730282	0.000833681	0.00143021	0.000453823	0.000236798	0.000268097	0.000455685	0.00139276	0.00185701	0.000604412	0.0018018	0.000921942	0.0019151	0.00181598	0.00129199	0.000577421	0.00145012	1.3285	0.004662
K00970	0.00084317	0.00097371	0.00041684	0.000572082	0.00113456	0.000947194	0.000268097	0.000683527	0.00111421	0.00154751	0.00241765	0.0036036	0.000614628	0.0019151	0.00211864	0.00129199	0.000729897	0.00182792	1.3244	0.004662
K03685	0.000632378	0.00146056	0.0010421	0.00143021	0.000453823	0.00118399	0.000536193	0.000227842	0.00389972	0.00154751	0.00271985	0.0012012	0.00307314	0.00159591	0.00242131	0.000968992	0.000870888	0.00217846	1.3227	0.004662
K03455	0.000210793	0.000243427	0.00020842	0.000572082	0.000226912	0.000236798	0	0	0.000835655	0.00123801	0.000302206	0.0003003	0.000307314	0	0.000605327	0.000645995	0.000212304	0.00052935	1.3181	0.0235359
K05349	0.000210793	0.00121714	0.00020842	0.000858124	0.000453823	0.00118399	0.00080429	0.000911369	0.00250696	0.00309502	0.00181324	0.0021021	0.000921942	0.000638366	0.00211864	0.00129199	0.000730994	0.00181103	1.3089	0.00699301
K09458	0.000632378	0.000730282	0.00041684	0.00114416	0.000453823	0.000710395	0.000268097	0.000455685	0.00111421	0.00185701	0.00151103	0.000900901	0.0021512	0.000957549	0.00211864	0.00129199	0.000601458	0.00148782	1.3067	0.0010878
K15532	0.000421585	0.000243427	0	0.000286041	0.000453823	0	0.000268097	0.000683527	0.00111421	0.000619003	0	0.0003003	0.000921942	0.000957549	0.000605327	0.00129199	0.000294563	0.00072629	1.302	0.0399796
K06167	0.000210793	0.00097371	0.000625261	0.000572082	0.00136147	0.000473597	0	0.000227842	0.00139276	0.00216651	0.00151103	0.000600601	0.000614628	0.000957549	0.00242131	0.00129199	0.000555594	0.00136955	1.3016	0.014763
K19294	0.000632378	0.000486855	0.000625261	0.000286041	0.000226912	0	0	0.000227842	0.000557103	0.00123801	0.000302206	0.000600601	0.000921942	0.000638366	0.00151332	0.000322997	0.000310661	0.000761817	1.2941	0.0238452
K21573	0	0.000486855	0	0.000286041	0.000907647	0.000236798	0	0.000227842	0.000557103	0.000619003	0.00120882	0.000600601	0.000614628	0.000319183	0.000302663	0.000968992	0.000268148	0.000648875	1.2749	0.013313
K00954	0	0.00097371	0.00041684	0.000286041	0	0	0.000268097	0.000227842	0.000557103	0.000928505	0.000302206	0.0003003	0.000307314	0.000957549	0.000605327	0.00129199	0.000271566	0.000656287	1.273	0.0235359
K05989	0.000421585	0	0.00020842	0.000286041	0.000226912	0.000236798	0.000268097	0	0.000278552	0.000309502	0.000906618	0.0003003	0.000614628	0	0.00090799	0.000645995	0.000205982	0.000495448	1.2662	0.0308276
K00566	0	0.000486855	0.00020842	0.000286041	0.000680735	0	0.000268097	0.000227842	0.000835655	0.000619003	0.000604412	0.0003003	0.000921942	0.000638366	0.00090799	0.000322997	0.000269749	0.000643833	1.2551	0.0100267
K07775	0.000210793	0.000243427	0.00041684	0.000572082	0.000453823	0.000710395	0	0.000455685	0.000835655	0.000309502	0.00151103	0.0015015	0.00122926	0.000638366	0.000302663	0.000968992	0.000382881	0.000912121	1.2523	0.0281274
K01198	0.000210793	0.000243427	0.00020842	0.000286041	0.000226912	0	0	0	0.000278552	0.000309502	0	0.0003003	0.000307314	0.000957549	0.000302663	0.000322997	0.000146949	0.00034736	1.2411	0.0111092
K06952	0	0	0.00020842	0	0.000226912	0.000236798	0.000536193	0.000227842	0.000278552	0.000619003	0	0.000900901	0.000307314	0.000319183	0.000605327	0.000322997	0.000179521	0.00041916	1.2233	0.0262942
K01955	0.000632378	0.000243427	0.00020842	0.000572082	0.000680735	0.000710395	0.000536193	0.000455685	0.00111421	0.000619003	0.00151103	0.0015015	0.00153657	0.00127673	0.00121065	0.000645995	0.000504915	0.00117696	1.221	0.0029526
K12132	0.00168634	0.00146056	0.00187578	0.00171625	0.00226912	0.00402557	0.00107239	0.000911369	0.00445682	0.00340452	0.00574192	0.0039039	0.00276583	0.00478774	0.00726392	0.00258398	0.00187717	0.00436358	1.217	0.0018648
K13730	0.000632378	0.000243427	0.00020842	0.000572082	0.000453823	0.000710395	0.000268097	0.000455685	0.000278552	0.000928505	0.00120882	0.000900901	0.00122926	0.00159591	0.00090799	0.000968992	0.000443038	0.00100237	1.1779	0.0029526
K01187	0	0.000730282	0.00041684	0.000286041	0.000226912	0	0.00080429	0.000227842	0.000557103	0.000928505	0.000906618	0.0003003	0.000614628	0.000638366	0.00181598	0.000322997	0.000336526	0.000760562	1.1763	0.0404213
K06993	0.000421585	0	0.00020842	0.000858124	0	0	0.000536193	0	0.000557103	0	0.000604412	0.000600601	0.000921942	0.000638366	0.000605327	0.000645995	0.00025304	0.000571718	1.1759	0.0376443
K00567	0.000210793	0	0.00041684	0.000286041	0.000226912	0	0	0.000227842	0.000278552	0.000309502	0.000302206	0.0003003	0.000614628	0.000319183	0.000302663	0.000645995	0.000171054	0.000384129	1.1671	0.00986242
K09862	0.000210793	0.000243427	0.00020842	0.000286041	0.000226912	0.000236798	0	0.000227842	0.000557103	0.000619003	0.000604412	0.0003003	0.000307314	0.000319183	0.000302663	0.000645995	0.000205029	0.000456997	1.1564	0.0001554
K05985	0.000632378	0.000243427	0.000625261	0	0.000226912	0.000473597	0.000536193	0.000455685	0.000557103	0.00154751	0.000302206	0.000900901	0.000921942	0.000957549	0.000302663	0.00161499	0.000399182	0.000888107	1.1537	0.0379176
K15923	0.000421585	0.00121714	0.0010421	0.000286041	0.00113456	0.000947194	0.00107239	0.000683527	0.00250696	0.00216651	0.00181324	0.0012012	0.00368777	0.000319183	0.00211864	0.00129199	0.000850566	0.00188819	1.1505	0.0104118
K02834	0.00084317	0	0.00020842	0	0	0.000236798	0.000268097	0.000227842	0.000557103	0.000619003	0	0.000600601	0.000921942	0.000319183	0.000605327	0.000322997	0.000223041	0.00049327	1.1451	0.0444063
K02945	0.00126476	0.00097371	0.000833681	0.00114416	0.00136147	0.000473597	0.00080429	0.000683527	0.00167131	0.00278552	0.00181324	0.0015015	0.00153657	0.00223428	0.00211864	0.00290698	0.000942399	0.002071	1.1359	0.0001554
K02622	0.000421585	0.000730282	0.000625261	0	0.000453823	0.000710395	0.00080429	0.000455685	0.00139276	0.000928505	0.00120882	0.0015015	0.000921942	0.000957549	0.00090799	0.00129199	0.000525165	0.00113888	1.1168	0.0001554
K03797	0.000632378	0.0026777	0.000833681	0.00200229	0.00158838	0.00189439	0.00107239	0.000683527	0.00278552	0.00216651	0.00392868	0.0024024	0.00368777	0.00127673	0.00423729	0.00419897	0.00142309	0.00308548	1.1165	0.004662
K01934	0.000632378	0.000730282	0.00020842	0.000286041	0	0.000710395	0.000536193	0.000683527	0.000835655	0.00185701	0.000906618	0.0012012	0.00184388	0.000319183	0.00121065	0	0.000473405	0.00102178	1.1099	0.0458395
K00656	0.00147555	0.00170399	0.00250104	0.00114416	0.00158838	0.00284158	0.00214477	0.00205058	0.00557103	0.00433302	0.00423089	0.0042042	0.00583897	0.00287265	0.00272397	0.00355297	0.00193126	0.00416596	1.1091	0.0003108
K03654	0.00147555	0.00316456	0.000833681	0.000858124	0.00158838	0.00165759	0.00107239	0.000455685	0.00250696	0.00309502	0.00392868	0.0024024	0.00184388	0.00351101	0.00363196	0.00258398	0.00138824	0.00293799	1.0816	0.0029526
K01937	0	0.000730282	0.00020842	0.000286041	0.000226912	0	0.000268097	0.000455685	0.000278552	0.00123801	0.000604412	0.0003003	0.000307314	0.000319183	0.00090799	0.000645995	0.00027193	0.000575219	1.0809	0.0311998
K01205	0.000421585	0.000243427	0	0	0.000226912	0.000236798	0.000536193	0.000227842	0.000278552	0.000309502	0.000302206	0.000600601	0.000307314	0.000638366	0.00090799	0.000645995	0.000236595	0.000498816	1.0761	0.0135185
K03787	0.00189713	0.000730282	0.000833681	0.000286041	0.000226912	0.000947194	0.00080429	0.000683527	0.00139276	0.00123801	0.00181324	0.0012012	0.00276583	0.00127673	0.00242131	0.00129199	0.000801132	0.00167513	1.0642	0.004662
K02172	0.000632378	0.00170399	0.000833681	0.000572082	0.000453823	0.000947194	0.00080429	0.00136705	0.00194986	0.00216651	0.00211544	0.0012012	0.00184388	0.0019151	0.00242131	0.00161499	0.000914312	0.00190354	1.0579	0.0010878
K00845	0.000210793	0.000243427	0.00041684	0.000572082	0.000226912	0.000236798	0	0.000455685	0.000557103	0.000928505	0.000302206	0.000600601	0.000614628	0.000319183	0.000302663	0.00129199	0.000295317	0.00061461	1.0574	0.0206682
K06374	0.000632378	0	0.000625261	0	0	0.000236798	0.000268097	0	0.000557103	0.000309502	0.000302206	0.0003003	0.000307314	0.000638366	0.000605327	0.000645995	0.000220317	0.000458264	1.0566	0.0390997
K03332	0.00168634	0.000730282	0.000833681	0.00171625	0.000680735	0.000710395	0.00107239	0.0015949	0.00111421	0.00402352	0.00181324	0.0018018	0.00307314	0.00255346	0.00272397	0.00161499	0.00112812	0.00233979	1.0525	0.0029526
K00759	0.000210793	0.00121714	0.000833681	0.000286041	0.000680735	0.000473597	0.00080429	0.000911369	0.00194986	0.00154751	0.00181324	0.0018018	0.00122926	0.000957549	0.00121065	0.000645995	0.000677205	0.00139448	1.0421	0.00699301
K07405	0.000210793	0.000243427	0.000833681	0.000572082	0.000226912	0.000473597	0.000268097	0.000455685	0.000835655	0.00123801	0.000302206	0.000900901	0.000921942	0.000957549	0.000605327	0.000968992	0.000410534	0.000841322	1.0352	0.0029526
K03110	0.000421585	0.000486855	0.000625261	0.000858124	0.000680735	0.000236798	0.00080429	0.00113921	0.00194986	0.00154751	0.00181324	0.0012012	0.000614628	0.00127673	0.00181598	0.000322997	0.000656607	0.00131777	1.005	0.0379176
K03621	0.000421585	0.00097371	0.00041684	0.000572082	0.000226912	0.000236798	0.000536193	0	0.00139276	0.000928505	0.000906618	0.000600601	0.000921942	0.000957549	0.000605327	0.000322997	0.000423015	0.000829537	0.9716	0.0281274
K01811	0.000210793	0	0.00020842	0.000286041	0.000226912	0.000236798	0	0.000227842	0.000278552	0.000309502	0.000302206	0.0003003	0.000307314	0	0.00090799	0.000322997	0.000174601	0.000341108	0.9662	0.013313
K02078	0.00105396	0.00340798	0.00166736	0.00143021	0.00181529	0.000710395	0.00134048	0.00113921	0.00389972	0.00402352	0.00271985	0.0024024	0.00399508	0.00223428	0.0033293	0.00193798	0.00157061	0.00306777	0.9659	0.0029526
K03575	0.000210793	0.000243427	0.00041684	0.000572082	0.000226912	0.000710395	0.000268097	0	0.000557103	0.000309502	0.00120882	0.000600601	0.000921942	0.000319183	0.000605327	0.000645995	0.000331068	0.00064606	0.9645	0.0281274
K03310	0.000210793	0.00097371	0.00020842	0.000286041	0.00113456	0.000236798	0.000536193	0.000911369	0.00194986	0.000309502	0.000906618	0.0012012	0.00153657	0.000957549	0.00121065	0.000645995	0.000562235	0.00108974	0.9547	0.0379176
K06413	0.000632378	0.000243427	0.000625261	0.000858124	0.000680735	0.000473597	0.000536193	0.000683527	0.00111421	0.00154751	0.00120882	0.000900901	0.000921942	0.00159591	0.00090799	0.000968992	0.000591655	0.00114578	0.9535	0.0001554
K01144	0.00084317	0.00121714	0.00187578	0.000572082	0.000680735	0.000947194	0.000536193	0.000227842	0.00250696	0.00185701	0.00181324	0.0012012	0.00153657	0.00127673	0.00121065	0.00193798	0.000862517	0.00166754	0.9511	0.0104118
K00748	0.00126476	0.00121714	0.000833681	0	0.000226912	0.000710395	0.00080429	0.000683527	0.000835655	0.00154751	0.00120882	0.0012012	0.00122926	0.00127673	0.00242131	0.00129199	0.000717587	0.00137656	0.9398	0.00699301
K05524	0	0.000243427	0.000625261	0	0	0.000236798	0.000268097	0.000227842	0.000278552	0.000309502	0	0.000600601	0.000307314	0.000319183	0.000605327	0.000645995	0.000200178	0.000383309	0.9372	0.0444063
K09125	0.00168634	0.00146056	0.00145894	0.00114416	0.000907647	0.00142079	0.000536193	0.000911369	0.00194986	0.00185701	0.00423089	0.0015015	0.00122926	0.00127673	0.00302663	0.00290698	0.00119075	0.00224736	0.9164	0.014763
K07043	0.000421585	0.000730282	0.00020842	0.000572082	0.000453823	0.000236798	0	0.000455685	0.000835655	0.000309502	0.000604412	0.000600601	0.00122926	0.000638366	0.00090799	0.000645995	0.000384835	0.000721472	0.9067	0.014763
K00975	0.00168634	0.000486855	0.00125052	0.00114416	0.000226912	0.00142079	0.000536193	0.00113921	0.00111421	0.00247601	0.00120882	0.0012012	0.00153657	0.00223428	0.00242131	0.00258398	0.000986374	0.00184705	0.905	0.0379176
K01775	0.000632378	0.000243427	0.00041684	0.000572082	0	0.000473597	0.000536193	0.000227842	0.000278552	0.000619003	0.000604412	0.0015015	0.000307314	0.000638366	0.00121065	0.000645995	0.000387795	0.000725725	0.9041	0.0379176
K00283	0.00126476	0.00194742	0.0020842	0.00228833	0.00158838	0.00236798	0.00107239	0.00205058	0.00389972	0.00278552	0.00332427	0.0027027	0.00368777	0.00414938	0.00363196	0.00322997	0.00183301	0.00342641	0.9025	0.0001554
K16923	0.000210793	0.000243427	0	0.000572082	0.000226912	0	0	0.000227842	0.000278552	0.000309502	0.000302206	0.000600601	0	0.000319183	0.000605327	0.000322997	0.000185132	0.000342296	0.8867	0.0343417
K02337	0.0056914	0.00413827	0.00437682	0.00314645	0.00294985	0.00426237	0.00375335	0.00387332	0.00584958	0.00742804	0.00725295	0.00810811	0.00829748	0.00606447	0.0066586	0.00936693	0.00402398	0.00737827	0.8747	0.0001554
K00282	0.00084317	0.00170399	0.0020842	0.00228833	0.00181529	0.00213119	0.00107239	0.00273411	0.00334262	0.00309502	0.00302206	0.0024024	0.00368777	0.00446856	0.00393462	0.00290698	0.00183408	0.0033575	0.8723	0.0003108
K10716	0.00084317	0.000486855	0.00020842	0.000286041	0.00113456	0.000473597	0.000268097	0.000683527	0.000835655	0.00123801	0.000906618	0.000900901	0.000614628	0.00159591	0.000605327	0.00129199	0.000548033	0.00099863	0.8657	0.0206682
K01835	0.000421585	0.000730282	0.000625261	0.00200229	0.000226912	0.000236798	0.00107239	0.000455685	0.000835655	0.00185701	0.000604412	0.0027027	0.00122926	0.000957549	0.00090799	0.00129199	0.0007214	0.00129832	0.8478	0.0498834
K08884	0.00084317	0.00097371	0.0010421	0.00114416	0.000907647	0.000473597	0.000536193	0.000683527	0.00194986	0.00154751	0.000906618	0.0018018	0.00153657	0.0019151	0.00181598	0.000322997	0.000825514	0.00147455	0.8369	0.0379176
K12373	0.000210793	0.00146056	0.00020842	0.000572082	0.000453823	0.000710395	0.00134048	0.000683527	0.000835655	0.00123801	0.00151103	0.0015015	0.00184388	0.000957549	0.00121065	0.000968992	0.000705011	0.00125841	0.8359	0.0206682
K06217	0.00168634	0.00121714	0.00125052	0.00286041	0.00136147	0.00189439	0.00268097	0.00182274	0.00334262	0.00154751	0.00423089	0.0018018	0.00307314	0.00510693	0.00242131	0.00484496	0.00184675	0.00329614	0.8358	0.0281274
K03284	0.000421585	0.000486855	0.00020842	0	0.000680735	0.000473597	0.000536193	0.00113921	0.000835655	0.00154751	0.000604412	0.000900901	0.000614628	0.000957549	0.000605327	0.000968992	0.000493325	0.000879372	0.8339	0.0206682
K00784	0.00252951	0.00219085	0.00229262	0.00200229	0.00204221	0.000473597	0.00160858	0.000455685	0.00167131	0.00433302	0.00332427	0.003003	0.0021512	0.00223428	0.00423729	0.00322997	0.00169942	0.00302304	0.831	0.0206682
K18691	0.000632378	0.000730282	0.000833681	0.000286041	0.000453823	0.00118399	0.00160858	0.00113921	0.00167131	0.00154751	0.00241765	0.0015015	0.000921942	0.000957549	0.00242131	0.000645995	0.000858499	0.0015106	0.8152	0.0498834
K07459	0.000210793	0.000243427	0.00020842	0.000286041	0.000226912	0.000236798	0.000268097	0.000227842	0.000278552	0.000928505	0.000302206	0.0003003	0.000921942	0	0.000302663	0.000322997	0.000238541	0.000419646	0.8149	0.014763
K09457	0.00189713	0.00146056	0.00166736	0.00143021	0.00113456	0.00189439	0.00107239	0.00136705	0.00222841	0.00340452	0.00362647	0.0018018	0.00153657	0.00223428	0.00302663	0.00290698	0.00149046	0.00259571	0.8004	0.0029526
K21572	0.00105396	0.00121714	0.00020842	0.00114416	0.00136147	0.00165759	0.000268097	0.000683527	0.00167131	0.00216651	0.000906618	0.0015015	0.0021512	0.000638366	0.00211864	0.00193798	0.000949296	0.00163652	0.7857	0.0379176
K01784	0.000632378	0.000730282	0.000625261	0.00114416	0.00113456	0.000710395	0.00134048	0.00113921	0.00139276	0.00185701	0.00120882	0.000900901	0.00184388	0.000957549	0.00272397	0.00193798	0.000932092	0.00160286	0.7821	0.014763
K02437	0.000210793	0.00170399	0.00166736	0.00228833	0.00136147	0.00189439	0.000536193	0.00205058	0.00222841	0.00216651	0.00271985	0.0018018	0.00245851	0.00351101	0.00302663	0.00161499	0.00146414	0.00244097	0.7374	0.0206682
K02470	0.0029511	0.0026777	0.00125052	0.00257437	0.00181529	0.00118399	0.00321716	0.00296195	0.00445682	0.00340452	0.0051375	0.0042042	0.00399508	0.00414938	0.00302663	0.00258398	0.00232901	0.00386977	0.7325	0.0029526
K06041	0.000421585	0.00097371	0.000833681	0.00114416	0.000680735	0.00118399	0.000536193	0.000683527	0.00111421	0.00154751	0.000906618	0.0012012	0.00122926	0.00159591	0.00181598	0.00129199	0.000807199	0.00133783	0.7289	0.0029526
K00948	0.00210793	0.00170399	0.00291788	0.00114416	0.00113456	0.00213119	0.00214477	0.00227842	0.00417827	0.00309502	0.00241765	0.0033033	0.00245851	0.00383019	0.00423729	0.00226098	0.00194536	0.00322265	0.7282	0.0018648
K01006	0.00252951	0.00121714	0.00229262	0.00143021	0.00113456	0.00165759	0.00080429	0.00250627	0.00306407	0.00216651	0.00241765	0.0036036	0.00184388	0.00223428	0.00423729	0.00290698	0.00169652	0.00280928	0.7276	0.0281274
K00605	0.000210793	0.00121714	0.00145894	0.00228833	0.00136147	0.00165759	0.000536193	0.00205058	0.00222841	0.00216651	0.00181324	0.0018018	0.0021512	0.00287265	0.0033293	0.00129199	0.00134763	0.00220689	0.7116	0.0379176
K11189	0.000210793	0	0.00020842	0	0.000226912	0	0.000268097	0.000227842	0.000278552	0.000309502	0	0.0003003	0	0.000319183	0.000302663	0.000322997	0.000142758	0.00022915	0.6827	0.0485974
K01361	0.00126476	0.00170399	0.0010421	0.000858124	0.00113456	0.000473597	0.000268097	0.000455685	0.00194986	0.00154751	0.000906618	0.0015015	0.0021512	0.00127673	0.00121065	0.000968992	0.000900114	0.00143913	0.677	0.0498834
K01673	0.000210793	0	0	0	0.000680735	0	0.000268097	0.000227842	0.000278552	0.000309502	0.000302206	0.0003003	0.000307314	0	0.000302663	0.000322997	0.000173433	0.000265442	0.614	0.0485974
K00067	0.00189713	0.00170399	0.00187578	0.00114416	0.00113456	0.00213119	0.00241287	0.0015949	0.00334262	0.00216651	0.00120882	0.0027027	0.00338045	0.00287265	0.00272397	0.00258398	0.00173682	0.00262271	0.5946	0.00699301
K03723	0.00252951	0.00243427	0.00270946	0.00429062	0.00272294	0.00402557	0.00187668	0.00296195	0.00417827	0.00557103	0.0048353	0.0024024	0.00583897	0.00446856	0.00272397	0.00549096	0.00294388	0.00443868	0.5924	0.0281274
K00951	0.00716695	0.00681597	0.00604419	0.00400458	0.00589971	0.00497277	0.00536193	0.00501253	0.0086351	0.00835655	0.00634633	0.00720721	0.00983405	0.00893712	0.00968523	0.00904393	0.00565983	0.00850569	0.5877	0.000621601
K03090	0.000210793	0.000243427	0.00020842	0	0.000226912	0.000236798	0.000268097	0.000227842	0.000278552	0.000309502	0.000604412	0.0003003	0.000307314	0	0.000302663	0.000322997	0.000202786	0.000303218	0.5804	0.0116571
K04069	0.00252951	0.00194742	0.00250104	0.00143021	0.00204221	0.00426237	0.00160858	0.00205058	0.00389972	0.00402352	0.00302206	0.0024024	0.00491703	0.00287265	0.0033293	0.00290698	0.00229649	0.00342171	0.5753	0.014763
K06921	0.000632378	0.000243427	0.0010421	0.00114416	0.00113456	0.00118399	0.00080429	0.000683527	0.00139276	0.00154751	0.00120882	0.000900901	0.00122926	0.00127673	0.00090799	0.00161499	0.000858555	0.00125987	0.5533	0.0104118
K07317	0.00337268	0.00292113	0.00187578	0.00228833	0.00158838	0.00142079	0.00134048	0.00182274	0.00250696	0.00340452	0.00271985	0.0027027	0.00245851	0.00383019	0.00242131	0.00322997	0.00207879	0.00290925	0.4849	0.0281274
K07056	0.000632378	0.00097371	0.000833681	0.000858124	0.00136147	0.000710395	0.000268097	0.000455685	0.00111421	0.00154751	0.000906618	0.0012012	0.000921942	0.000957549	0.00090799	0.000968992	0.000761692	0.00106575	0.4846	0.0379176
K19271	0.000632378	0.000730282	0.00145894	0.00171625	0.000907647	0.000473597	0.00080429	0.000683527	0.00111421	0.00154751	0.00151103	0.0012012	0.00184388	0.000957549	0.00090799	0.000968992	0.000925864	0.00125655	0.4406	0.0379176
K01493	0.00231872	0.00170399	0.00125052	0.00400458	0.00226912	0.00236798	0.00268097	0.00136705	0.00278552	0.00247601	0.00392868	0.003003	0.00307314	0.00223428	0.00302663	0.00290698	0.00224537	0.00292928	0.3836	0.0498834
K03655	0.00590219	0.00876339	0.00854523	0.0117277	0.00839573	0.00828795	0.0080429	0.00729095	0.00807799	0.0136181	0.00906618	0.0114114	0.0116779	0.0092563	0.0090799	0.0122739	0.0083695	0.0105577	0.3351	0.0206682
K04485	0.0029511	0.00292113	0.00375156	0.00400458	0.00317676	0.00260478	0.00268097	0.00341763	0.00389972	0.00433302	0.0051375	0.0036036	0.00399508	0.00446856	0.00272397	0.00322997	0.00318856	0.00392393	0.2994	0.0498834
K02315	0.00526981	0.00632911	0.00625261	0.00629291	0.00544588	0.00757755	0.0075067	0.00660743	0.00752089	0.00557103	0.00755515	0.00870871	0.00706822	0.00829876	0.00968523	0.00839793	0.00641025	0.00785074	0.2924	0.0206682
K06400	0.0149663	0.0111977	0.0102126	0.0100114	0.0108918	0.00710395	0.0104558	0.0143541	0.0103064	0.00990405	0.00906618	0.00840841	0.00983405	0.0102139	0.00877724	0.00936693	0.0111492	0.00948464	-0.2333	0.0379176
K00571	0.00948567	0.00925024	0.0120884	0.00800915	0.00839573	0.0123135	0.0080429	0.0118478	0.00891365	0.00680904	0.0105772	0.00780781	0.00737554	0.00638366	0.00817191	0.00839793	0.00992917	0.00805459	-0.3019	0.0498834
K03427	0.00885329	0.00730282	0.00812839	0.00886728	0.00930338	0.00663036	0.0104558	0.00888585	0.00696379	0.00557103	0.00815956	0.00600601	0.00952674	0.00574529	0.00514528	0.00581395	0.00855339	0.00661646	-0.3704	0.0281274
K03763	0.00653457	0.00778968	0.00395998	0.00514874	0.00521897	0.00520957	0.00509383	0.00524037	0.00501393	0.00371402	0.00392868	0.00510511	0.00368777	0.00670284	0.00272397	0.00322997	0.00552446	0.00426329	-0.3739	0.0206682
K01520	0.00400506	0.00365141	0.00437682	0.00314645	0.00408441	0.00402557	0.00375335	0.00410116	0.00334262	0.00278552	0.00271985	0.0042042	0.00276583	0.00319183	0.00242131	0.00193798	0.00389303	0.00292114	-0.4144	0.014763
K07451	0.00316189	0.00219085	0.00229262	0.00228833	0.00181529	0.00189439	0.00241287	0.00318979	0.00222841	0.000619003	0.000906618	0.0018018	0.0021512	0.00287265	0.00211864	0.00161499	0.00240575	0.00178916	-0.4272	0.0498834
K07473	0.00084317	0.000730282	0.0010421	0.000858124	0.000453823	0.000947194	0.00080429	0.000683527	0.000278552	0.000619003	0.000604412	0.000600601	0.000307314	0.000957549	0.000605327	0.000645995	0.000795314	0.000577344	-0.4621	0.0379176
K03088	0.00316189	0.00243427	0.00333472	0.00257437	0.00294985	0.00402557	0.00294906	0.00296195	0.00250696	0.00402352	0.00120882	0.000900901	0.00276583	0.00223428	0.00211864	0.00193798	0.00304896	0.00221212	-0.4629	0.0206682
K01338	0.00252951	0.00219085	0.00229262	0.00228833	0.00249603	0.00307838	0.00241287	0.00250627	0.00167131	0.00185701	0.00241765	0.0021021	0.00153657	0.00159591	0.00181598	0.00129199	0.00247436	0.00178607	-0.4703	0.0018648
K00560	0.00168634	0.00097371	0.00229262	0.00200229	0.00226912	0.00165759	0.00160858	0.00250627	0.00139276	0.00123801	0.000604412	0.0015015	0.00153657	0.0019151	0.00090799	0.000968992	0.00187456	0.00125817	-0.5752	0.0104118
K01153	0.00801012	0.00730282	0.00771155	0.00829519	0.00680735	0.00781435	0.00911528	0.00546822	0.00445682	0.00371402	0.00634633	0.0033033	0.00768285	0.00478774	0.00453995	0.00549096	0.00756561	0.00504025	-0.586	0.0029526
K07154	0.00105396	0.00097371	0.000833681	0.00171625	0.00158838	0.00189439	0.00134048	0.00136705	0.00111421	0.000928505	0.000604412	0.0015015	0.000614628	0.000957549	0.000605327	0.000645995	0.00134599	0.000871515	-0.6271	0.0206682
K12574	0.000632378	0.000730282	0.000833681	0.000858124	0.000680735	0.00118399	0.00107239	0.000911369	0.000278552	0.000619003	0.000604412	0.0003003	0.000614628	0.000638366	0.000302663	0.000968992	0.000862868	0.000540865	-0.6739	0.00699301
K03111	0.00442664	0.00511198	0.00687787	0.00543478	0.00521897	0.00686716	0.00402145	0.00660743	0.00278552	0.00402352	0.00453309	0.0027027	0.00153657	0.00542611	0.00363196	0.00290698	0.00557078	0.00344331	-0.6941	0.00699301
K07491	0.00126476	0.00097371	0.00187578	0.00257437	0.00158838	0.00307838	0.00241287	0.00113921	0.00111421	0.000309502	0.00151103	0.0018018	0.00184388	0.000957549	0.000605327	0.000968992	0.00186343	0.00113904	-0.7101	0.0379176
K01356	0.0105396	0.0131451	0.0135473	0.0131579	0.0117994	0.0108927	0.00965147	0.017316	0.0103064	0.00711854	0.00543971	0.00540541	0.00921942	0.010533	0.00544794	0.00678295	0.0125062	0.00753168	-0.7316	0.000621601
K20534	0.00189713	0.00097371	0.00250104	0.00114416	0.00226912	0.00331518	0.00214477	0.00227842	0.000278552	0.00123801	0.000906618	0.0015015	0.0021512	0.0019151	0.000302663	0.00161499	0.00206544	0.00123858	-0.7378	0.0498834
K01154	0.00990725	0.0138754	0.0112547	0.0134439	0.0097572	0.0104191	0.0144772	0.00865801	0.00835655	0.00619003	0.00664853	0.00510511	0.0101414	0.00638366	0.00393462	0.00807494	0.0114741	0.00685435	-0.7433	0.0010878
K07098	0.00147555	0.00097371	0.0010421	0.000858124	0.000453823	0.000710395	0.00107239	0.00113921	0.000557103	0	0.000604412	0.000900901	0.000307314	0.000638366	0.000605327	0.000968992	0.000965662	0.000572802	-0.7535	0.0206682
K03465	0.00252951	0.00170399	0.00250104	0.00200229	0.00226912	0.00213119	0.00080429	0.00205058	0.00194986	0.000619003	0.000906618	0.000900901	0.000614628	0.00159591	0.00121065	0.00161499	0.001999	0.00117657	-0.7647	0.00699301
K00287	0.00126476	0.00146056	0.00270946	0.00143021	0.00158838	0.00118399	0.00214477	0.0015949	0.00194986	0.000928505	0.000302206	0.0012012	0.000921942	0.00127673	0.00090799	0.000322997	0.00167213	0.000976429	-0.7761	0.014763
K01270	0.00084317	0.00121714	0.0010421	0.00143021	0.00136147	0.00142079	0.00134048	0.00136705	0.000557103	0.000619003	0.000906618	0.0015015	0.000307314	0.000957549	0.000605327	0.000322997	0.0012528	0.000722177	-0.7947	0.0206682
K01308	0.00084317	0.000486855	0.000833681	0.00114416	0.00136147	0.000947194	0.00187668	0.00113921	0.000835655	0	0.000302206	0.0003003	0.000307314	0.000638366	0.00090799	0.00161499	0.00107905	0.000613352	-0.815	0.0498834
K07273	0.00126476	0.00097371	0.00145894	0.00143021	0.000907647	0.00142079	0.00107239	0.0015949	0.000835655	0.000309502	0.000906618	0.0012012	0.000921942	0.000319183	0.000605327	0.000645995	0.00126542	0.000718178	-0.8172	0.0018648
K03498	0.00105396	0.00097371	0.0010421	0.000572082	0.00136147	0.000710395	0.00107239	0.000683527	0.000557103	0.000619003	0.000302206	0.000900901	0.000614628	0.000638366	0.000605327	0	0.000933704	0.000529692	-0.8178	0.00699301
K03040	0.00084317	0.00121714	0.00041684	0.000286041	0.000680735	0.000947194	0.00080429	0.000683527	0.000835655	0.000619003	0.000604412	0.0003003	0.000307314	0	0.000302663	0.000322997	0.000734867	0.000411543	-0.8364	0.0498834
K03798	0.0029511	0.00243427	0.00354314	0.00114416	0.00181529	0.00307838	0.00214477	0.00341763	0.00139276	0.00154751	0.00181324	0.000900901	0.000614628	0.00223428	0.00181598	0.000968992	0.00256609	0.00141104	-0.8628	0.0104118
K03205	0.00231872	0.00340798	0.00187578	0.00228833	0.00317676	0.00142079	0.00321716	0.00410116	0.00139276	0.00216651	0.000906618	0.0018018	0.00122926	0.000957549	0.00181598	0.00161499	0.00272584	0.00148568	-0.8756	0.0029526
K06915	0.00147555	0.00170399	0.0010421	0.00171625	0.00136147	0.00118399	0.00134048	0.000911369	0.000557103	0.000928505	0.000906618	0.000900901	0.000614628	0.00127673	0	0.000645995	0.0013419	0.00072881	-0.8807	0.0018648
K21471	0.0056914	0.00608569	0.00666945	0.00800915	0.00544588	0.00473597	0.00402145	0.00524037	0.00334262	0.00216651	0.00241765	0.0027027	0.00307314	0.00319183	0.00423729	0.00355297	0.00573742	0.00308559	-0.8949	0.0003108
K04487	0.00084317	0.00146056	0.00125052	0.00114416	0.00226912	0.00142079	0.000536193	0.000911369	0.000557103	0.000309502	0.000604412	0.000600601	0.000307314	0.000638366	0.00121065	0.000968992	0.00122949	0.000649618	-0.9204	0.0281274
K00978	0.00168634	0.00146056	0.00166736	0.00114416	0.000907647	0.000236798	0.00134048	0.000911369	0.000557103	0.000309502	0	0.000900901	0.000307314	0.000957549	0.00090799	0.000968992	0.00116934	0.000613669	-0.9302	0.0379176
K06412	0.00147555	0.000730282	0.0010421	0.000286041	0.000680735	0.000947194	0.00160858	0.00136705	0.000835655	0.000619003	0.000906618	0	0.000614628	0.000319183	0.000302663	0.000645995	0.00101719	0.000530468	-0.9393	0.0281274
K00790	0.000632378	0.00170399	0.00125052	0.000572082	0.00158838	0.000947194	0.00107239	0.00113921	0.000278552	0.000619003	0	0.000600601	0.000614628	0.000319183	0.00121065	0.000968992	0.00111327	0.000576452	-0.9495	0.0281274
K02226	0.000632378	0.000730282	0.000625261	0.000572082	0.000680735	0.000473597	0.00080429	0.00136705	0.000557103	0.000309502	0.000604412	0.000600601	0.000614628	0.000319183	0	0	0.00073571	0.000375679	-0.9696	0.0100267
K08309	0.00084317	0.00146056	0.00187578	0.000858124	0.00113456	0.000473597	0.00080429	0.000455685	0.000557103	0.000309502	0.000604412	0.000600601	0.000307314	0.000957549	0.000302663	0.000322997	0.000988221	0.000495268	-0.9966	0.0281274
K03070	0.00189713	0.000486855	0.00229262	0.00143021	0.00181529	0.00189439	0.00241287	0.00227842	0.00194986	0.000619003	0.00120882	0.0015015	0.000307314	0.000319183	0.00090799	0.000322997	0.00181347	0.000892084	-1.0235	0.0206682
K22299	0.00084317	0.000243427	0.000833681	0.000858124	0.000680735	0.000710395	0.00160858	0.000683527	0.000278552	0.000619003	0.000302206	0.0003003	0.000614628	0	0.000605327	0.000322997	0.000807705	0.000380377	-1.0864	0.00699301
K07493	0.0027403	0.00219085	0.00229262	0.00371854	0.00294985	0.00426237	0.00536193	0.00387332	0.00222841	0.000928505	0.00151103	0.000600601	0.00153657	0.0019151	0.00242131	0.00161499	0.00342372	0.00159456	-1.1024	0.0010878
K02996	0.00105396	0.000243427	0.000833681	0.00143021	0.00136147	0.00118399	0.00080429	0.000455685	0.000278552	0.000309502	0.000604412	0.0003003	0	0.000957549	0.000605327	0.000322997	0.000920839	0.00042233	-1.1246	0.0379176
K07729	0.00231872	0.00316456	0.00291788	0.00400458	0.00340368	0.00378878	0.00375335	0.004329	0.000835655	0.00154751	0.00181324	0.000900901	0.000921942	0.00351101	0.00121065	0.00193798	0.00346007	0.00158486	-1.1264	0.0018648
K03699	0.00084317	0.000730282	0.00041684	0.000572082	0.000453823	0.00142079	0.000536193	0.000455685	0.000278552	0.000309502	0	0.0003003	0	0.000319183	0.000605327	0.000645995	0.000678608	0.000307357	-1.1427	0.0238452
K18682	0.00084317	0.00097371	0.00020842	0.00114416	0.000680735	0.000473597	0.000536193	0.000683527	0	0.000309502	0.000302206	0	0.000307314	0	0.000605327	0.000968992	0.00069294	0.000311668	-1.1527	0.0399796
K18843	0.00126476	0.00097371	0.000833681	0.00171625	0.00113456	0.00165759	0.00107239	0.00136705	0.000835655	0.000619003	0.00120882	0.000600601	0.000614628	0.000319183	0.000302663	0	0.0012525	0.00056257	-1.1547	0.0029526
K07313	0.00126476	0.00194742	0.00145894	0.00200229	0.00136147	0.000236798	0.00187668	0.00182274	0.00194986	0.000309502	0.000906618	0.0012012	0.000307314	0	0.000302663	0.000322997	0.00149639	0.00066252	-1.1754	0.0498834
K02237	0.00084317	0.00146056	0.000833681	0.000572082	0.000680735	0.00142079	0.00160858	0.0015949	0.000278552	0.000928505	0.000302206	0.000600601	0	0.000319183	0.00090799	0.000645995	0.00112681	0.000497879	-1.1784	0.0206682
K05946	0.00105396	0.00121714	0.0010421	0.00143021	0.00181529	0.000473597	0.00160858	0.00113921	0.000278552	0.00154751	0.000604412	0.000600601	0	0.000319183	0.000302663	0.000645995	0.00122251	0.000537364	-1.1859	0.014763
K06909	0.00379427	0.00121714	0.00187578	0.000572082	0.00340368	0.00189439	0.00214477	0.004329	0.000835655	0.00154751	0.000302206	0.000900901	0.00122926	0.00127673	0.00121065	0.000968992	0.00240389	0.00103399	-1.2172	0.0206682
K04042	0.00084317	0.000730282	0.000625261	0.000286041	0.00113456	0.000473597	0.00107239	0.00136705	0.000278552	0	0.000604412	0	0.000921942	0.000319183	0.000605327	0	0.000816544	0.000341177	-1.259	0.0235359
K06199	0.000421585	0.000486855	0.00041684	0.000286041	0.000226912	0.000473597	0.000268097	0.000455685	0	0	0.000302206	0	0.000307314	0.000319183	0	0.000322997	0.000379451	0.000156463	-1.2781	0.0390997
K01880	0.00105396	0.000730282	0.000625261	0.00143021	0.000453823	0.000947194	0.000536193	0.000227842	0	0	0.000302206	0.000600601	0.000307314	0.000638366	0.000302663	0.000322997	0.000750596	0.000309268	-1.2792	0.0311998
K08259	0.00189713	0.00316456	0.00187578	0.00143021	0.00158838	0.00165759	0.00134048	0.00205058	0.000835655	0.00123801	0	0.000600601	0.000921942	0.000319183	0.00121065	0.000968992	0.00187559	0.000761879	-1.2997	0.0001554
K07448	0.00105396	0.00194742	0.00125052	0.00257437	0.00113456	0.00189439	0.00160858	0.000683527	0.000278552	0.000309502	0.000604412	0.000600601	0.00122926	0.000638366	0.000605327	0.000645995	0.00151842	0.000614001	-1.3063	0.0010878
K03601	0.000632378	0.000730282	0.000833681	0.00143021	0.000453823	0.000473597	0.00080429	0.00136705	0.000278552	0	0.000604412	0.000600601	0.000614628	0	0.000605327	0	0.000840664	0.00033794	-1.3148	0.013313
K07260	0.00084317	0.00097371	0.000625261	0.000572082	0.000680735	0.00142079	0.00080429	0.000911369	0.000557103	0.000309502	0.000604412	0	0.000614628	0.000638366	0	0	0.000853926	0.000340501	-1.3265	0.00377219
K00963	0.000210793	0.000486855	0.00041684	0.00114416	0.000907647	0.000473597	0.000536193	0.000455685	0	0	0.000302206	0.000900901	0	0.000638366	0	0	0.000578972	0.000230184	-1.3307	0.0485974
K07171	0.00231872	0.00365141	0.00250104	0.00371854	0.00249603	0.00284158	0.00375335	0.00318979	0.00222841	0.000928505	0.000604412	0.0015015	0.000614628	0.0019151	0.00151332	0.000322997	0.00305881	0.00120361	-1.3456	0.0001554
K01028	0.000421585	0.00097371	0.000625261	0.000286041	0.000680735	0.00118399	0.000536193	0.000911369	0	0.000309502	0.000604412	0.0003003	0	0.000319183	0	0.000645995	0.000702361	0.000272424	-1.3664	0.0235359
K09762	0.00084317	0.00170399	0.00229262	0.00143021	0.00136147	0.00165759	0.00080429	0.00182274	0.000557103	0.000309502	0	0.0003003	0.000921942	0.000957549	0.00090799	0.000645995	0.00148951	0.000575048	-1.3731	0.004662
K07483	0.00189713	0.000730282	0.00041684	0.000572082	0.00113456	0.000710395	0.00134048	0.00113921	0.000557103	0	0.000604412	0.000600601	0.000307314	0.000638366	0	0.000322997	0.000992623	0.000378849	-1.3896	0.0100267
K21600	0.000421585	0.000486855	0.000625261	0.000572082	0.000453823	0.000473597	0.00080429	0.000227842	0.000278552	0	0	0.000600601	0	0.000319183	0	0.000322997	0.000508167	0.000190167	-1.418	0.0172872
K00537	0.00084317	0	0.000625261	0.000286041	0.000453823	0.000947194	0.000536193	0.000455685	0.000278552	0.000309502	0.000302206	0	0	0.000638366	0	0	0.000518421	0.000191078	-1.44	0.0485974
K06284	0.00105396	0.00194742	0.00166736	0.000858124	0.00113456	0.000473597	0.000268097	0.00182274	0.000278552	0.000309502	0	0.0003003	0.000921942	0.000957549	0.000302663	0.000322997	0.00115323	0.000424188	-1.4429	0.0281274
K00602	0.00084317	0.000486855	0.000833681	0.000286041	0.000453823	0.000473597	0.000268097	0.000683527	0.000278552	0	0	0.0003003	0.000307314	0	0	0.000645995	0.000541099	0.00019152	-1.4984	0.0229216
K03169	0.00210793	0.00146056	0.00250104	0.00286041	0.00226912	0.000947194	0.00187668	0.00182274	0.000557103	0.000928505	0.000906618	0.0003003	0.000614628	0.000319183	0.00151332	0.000322997	0.00198071	0.000682832	-1.5364	0.000621601
K03630	0.00210793	0.000486855	0.00166736	0.00286041	0.00158838	0.00142079	0.00241287	0.00227842	0.000835655	0	0.000906618	0.000900901	0.000614628	0.000638366	0.00121065	0	0.00185288	0.000638353	-1.5373	0.00736206
K07474	0.00147555	0.00170399	0.00229262	0.00143021	0.00249603	0.00142079	0.00187668	0.00227842	0.000557103	0.000928505	0.000906618	0.000600601	0.00153657	0	0.000302663	0.000322997	0.00187179	0.000644382	-1.5384	0.0010878
K02406	0.000210793	0.00097371	0.000833681	0.000286041	0.000453823	0.000710395	0.00107239	0.000683527	0.000835655	0.000309502	0.000302206	0	0	0.000319183	0	0	0.000653045	0.000220818	-1.5643	0.0390997
K07496	0.00231872	0.00316456	0.0010421	0.0048627	0.00317676	0.00331518	0.00321716	0.00341763	0.00139276	0.000309502	0.00120882	0.000900901	0.00184388	0.000957549	0.00090799	0.000645995	0.00306435	0.00102093	-1.5857	0.0010878
K03700	0.00168634	0.000486855	0.0020842	0.000572082	0.00113456	0.00142079	0.00160858	0.00205058	0.000278552	0	0.000906618	0.000600601	0.000614628	0.000638366	0.000302663	0.000322997	0.0013805	0.000458053	-1.5916	0.0104118
K07271	0.000632378	0	0.00020842	0.000572082	0.000680735	0.000473597	0.00080429	0.00113921	0.000278552	0.000309502	0	0.0003003	0	0	0.000605327	0	0.000563839	0.00018671	-1.5945	0.0376443
K01409	0.00168634	0.000243427	0.0010421	0.00171625	0.00113456	0.00165759	0.00160858	0.00205058	0.000835655	0	0.000302206	0.0003003	0.000921942	0.000957549	0.000302663	0	0.00139243	0.000452539	-1.6215	0.00736206
K21449	0.00379427	0.00146056	0.0020842	0.00228833	0.00317676	0.00189439	0.00160858	0.00250627	0.00111421	0.000928505	0.000604412	0.0012012	0.000307314	0.000957549	0.000302663	0.000645995	0.00235167	0.000757731	-1.6339	0.0001554
K03609	0.000421585	0.00146056	0.000833681	0.000286041	0.00113456	0.000473597	0.000268097	0.000911369	0	0.000309502	0.000604412	0.0003003	0	0	0	0.000645995	0.000723687	0.000232526	-1.638	0.0390997
K03709	0.000421585	0.000486855	0.00041684	0	0.000226912	0.000473597	0.000536193	0.000227842	0.000278552	0	0	0.0003003	0.000307314	0	0	0	0.000348728	0.000110771	-1.6545	0.0310325
K02483	0.000421585	0.00121714	0.000625261	0.000572082	0.000453823	0.000473597	0.000268097	0.000683527	0.000278552	0	0.000906618	0.0003003	0	0	0	0	0.000589389	0.000185684	-1.6664	0.016462
K17733	0.000632378	0.000730282	0.000625261	0.000858124	0.000680735	0.000236798	0.000536193	0.000455685	0.000278552	0	0.000604412	0.0003003	0.000307314	0	0	0	0.000594432	0.000186322	-1.6737	0.00697686
K06908	0.000421585	0.000243427	0.0010421	0.000572082	0.00113456	0.000710395	0	0.000911369	0	0	0.000302206	0.0003003	0	0.000638366	0	0.000322997	0.00062944	0.000195484	-1.687	0.0376443
K15051	0.00084317	0.00097371	0.0010421	0.00143021	0.00136147	0.00142079	0.00187668	0.000911369	0.000278552	0.000619003	0.000302206	0.0003003	0.000921942	0.000319183	0.000302663	0	0.00123244	0.000380481	-1.6956	0.000621601
K09014	0.000421585	0.000486855	0.000833681	0.000858124	0	0.000710395	0.000536193	0.000227842	0	0.000309502	0.000302206	0	0	0.000319183	0	0.000322997	0.000509334	0.000156736	-1.7003	0.021911
K01803	0.000632378	0.000730282	0.00041684	0.000572082	0.000453823	0.000236798	0.000536193	0.000227842	0.000557103	0	0	0.0003003	0	0	0.000302663	0	0.00047578	0.000145008	-1.7142	0.016462
K07258	0.00189713	0.000730282	0.00145894	0.000286041	0.000907647	0.000710395	0.00080429	0.00113921	0.000557103	0	0	0.000900901	0.000307314	0.000638366	0	0	0.000991743	0.00030046	-1.7228	0.00953795
K21903	0.000210793	0.000243427	0.00041684	0.000286041	0.000226912	0.000236798	0.000268097	0.000227842	0	0	0	0	0.000614628	0	0	0	0.000264594	7.68285e-05	-1.7841	0.00998472
K06904	0.00316189	0.00194742	0.00354314	0.00228833	0.00431132	0.00260478	0.00428954	0.00455685	0.00111421	0.00123801	0.000604412	0.000900901	0.000307314	0.00127673	0.00090799	0.00129199	0.00333791	0.000955194	-1.8051	0.0001554
K07455	0.00105396	0.00170399	0.0020842	0.000572082	0.00226912	0.00142079	0.00080429	0.00182274	0.000278552	0.000928505	0.000604412	0.000600601	0	0.000319183	0.000302663	0.000322997	0.0014664	0.000419614	-1.8051	0.0018648
K10206	0.000210793	0.000486855	0.00020842	0.000572082	0.000226912	0.000473597	0.000536193	0.000455685	0	0	0.000604412	0	0	0	0.000302663	0	0.000396317	0.000113384	-1.8054	0.0270655
K14623	0.00505902	0.00292113	0.00291788	0.00257437	0.00521897	0.00402557	0.00294906	0.00341763	0.00111421	0.000619003	0.000604412	0.0012012	0.00184388	0	0.00151332	0.00129199	0.00363546	0.0010235	-1.8286	0.0001554
K14155	0.000210793	0.000486855	0.00041684	0.000858124	0.000226912	0.000236798	0.000536193	0.000455685	0	0	0	0	0.000307314	0.000319183	0	0.000322997	0.000428525	0.000118687	-1.8522	0.016462
K03784	0.000632378	0.00097371	0.00041684	0	0.000680735	0.000947194	0.00080429	0	0.000278552	0.000309502	0	0	0	0.000319183	0	0.000322997	0.000556893	0.000153779	-1.8565	0.0354886
K07023	0.000421585	0.000486855	0	0.000572082	0.000453823	0.000473597	0.000536193	0.000455685	0.000278552	0	0	0	0.000307314	0.000319183	0	0	0.000424978	0.000113131	-1.9094	0.00505274
K07132	0.000210793	0.000486855	0.000625261	0.000286041	0.000453823	0.000236798	0.000536193	0.000683527	0	0.000309502	0.000302206	0	0	0	0	0.000322997	0.000439911	0.000116838	-1.9127	0.016462
K15986	0.000421585	0	0.00041684	0.000286041	0.000226912	0.000947194	0.00080429	0.000227842	0.000278552	0	0	0	0	0	0.000605327	0	0.000416338	0.000110485	-1.9139	0.0325306
K22719	0.000210793	0.000243427	0.00041684	0.000286041	0	0.000236798	0.000536193	0.000455685	0	0	0	0	0.000307314	0	0	0.000322997	0.000298222	7.87889e-05	-1.9203	0.0425402
K06905	0.000421585	0.000730282	0.000833681	0.000858124	0.00158838	0.000473597	0.00080429	0.00113921	0.000557103	0.000309502	0	0.0003003	0.000307314	0	0	0.000322997	0.000856144	0.000224652	-1.9302	0.00188822
K14059	0.00147555	0.00121714	0.0020842	0.000858124	0.00136147	0.000947194	0.000536193	0.00113921	0	0.000928505	0.000906618	0.0003003	0	0.000319183	0	0	0.00120238	0.000306826	-1.9704	0.00361949
K09765	0.000632378	0.000486855	0.000833681	0.000286041	0.000680735	0.000473597	0.00107239	0.000227842	0.000557103	0	0.000302206	0	0	0.000319183	0	0	0.000586689	0.000147312	-1.9937	0.0122414
K07486	0.000421585	0.000486855	0	0.00114416	0.000226912	0.000473597	0.00080429	0.000227842	0	0.000309502	0	0	0.000614628	0	0	0	0.000473156	0.000115516	-2.0342	0.0325306
K06416	0.00126476	0.00170399	0.000833681	0.00114416	0.000907647	0.00142079	0.00107239	0.0015949	0.000557103	0.000309502	0.000906618	0	0	0.000638366	0	0	0.00124279	0.000301449	-2.0436	0.00125115
K03628	0.000210793	0.000730282	0.000625261	0.000572082	0.000680735	0.00142079	0.000536193	0.000455685	0	0.000619003	0	0	0	0.000319183	0	0.000322997	0.000653978	0.000157648	-2.0525	0.00656165
K01734	0.000421585	0.000730282	0	0.000286041	0.000453823	0.000473597	0	0.000227842	0	0	0	0.0003003	0	0	0	0.000322997	0.000324146	7.79122e-05	-2.0567	0.0496329
K06951	0.000210793	0	0.00020842	0	0.000226912	0.000236798	0	0	0	0	0	0	0	0	0	0	0.000110365	0	-2.0828	0.0324742
K03573	0.000210793	0.000243427	0.00020842	0	0	0	0	0.000227842	0	0	0	0	0	0	0	0	0.00011131	0	-2.0951	0.0324742
K07696	0.000210793	0.000243427	0	0	0.000226912	0	0	0.000227842	0	0	0	0	0	0	0	0	0.000113622	0	-2.1247	0.0324742
K00996	0.000421585	0.00097371	0.000625261	0.000572082	0.000453823	0.000947194	0.00134048	0	0.000278552	0	0	0	0.000307314	0.000319183	0.000302663	0	0.000666767	0.000150964	-2.143	0.00656165
K22305	0.000210793	0	0.00020842	0	0	0.000236798	0.000268097	0	0	0	0	0	0	0	0	0	0.000115513	0	-2.1486	0.0324742
K06381	0.000632378	0.000730282	0.00125052	0.000858124	0.00113456	0.000710395	0.000536193	0.000683527	0.000557103	0	0	0.0003003	0.000614628	0	0	0	0.000816997	0.000184004	-2.1506	0.00166251
K04516	0.000210793	0	0.00020842	0.000286041	0.000226912	0	0	0	0	0	0	0	0	0	0	0	0.000116521	0	-2.1611	0.0324742
K03386	0	0	0.00020842	0	0.000226912	0.000236798	0.000268097	0	0	0	0	0	0	0	0	0	0.000117528	0	-2.1735	0.0324742
K12952	0.000210793	0.000243427	0.00041684	0	0.000453823	0.000473597	0.000268097	0.000683527	0	0	0.000604412	0	0	0	0	0	0.000343763	7.55515e-05	-2.1859	0.018486
K16628	0.000210793	0.000243427	0.00041684	0	0	0.000473597	0.000268097	0.00113921	0	0	0.000604412	0	0	0	0	0	0.000343996	7.55515e-05	-2.1869	0.0428436
K01121	0.000210793	0.000243427	0	0	0	0.000236798	0.000268097	0	0	0	0	0	0	0	0	0	0.000119889	0	-2.2022	0.0324742
K22278	0.00084317	0.000243427	0.0010421	0.000286041	0.00136147	0.00142079	0.00080429	0.00113921	0	0.000309502	0	0.0003003	0	0.000638366	0.000302663	0	0.000892563	0.000193854	-2.203	0.0129063
K16785	0	0.000243427	0	0	0.000226912	0	0.000268097	0.000227842	0	0	0	0	0	0	0	0	0.000120785	0	-2.2129	0.0324742
K05995	0.000210793	0.000243427	0	0.000286041	0.000226912	0	0	0	0	0	0	0	0	0	0	0	0.000120897	0	-2.2143	0.0324742
K21493	0.000210793	0	0.00020842	0.000286041	0	0	0.000268097	0	0	0	0	0	0	0	0	0	0.000121669	0	-2.2235	0.0324742
K11520	0	0.000243427	0.00020842	0.000286041	0	0.000236798	0	0	0	0	0	0	0	0	0	0	0.000121836	0	-2.2254	0.0324742
K06405	0.00105396	0.000243427	0.00041684	0.000286041	0.000226912	0.000473597	0.00107239	0.000683527	0	0.000309502	0	0	0	0.000319183	0	0.000322997	0.000557087	0.00011896	-2.2274	0.016462
K06305	0	0.000243427	0	0	0	0.000236798	0.000268097	0.000227842	0	0	0	0	0	0	0	0	0.000122021	0	-2.2276	0.0324742
K18429	0	0	0	0.000286041	0.000226912	0.000236798	0	0.000227842	0	0	0	0	0	0	0	0	0.000122199	0	-2.2297	0.0324742
K01926	0.000210793	0.000486855	0.00041684	0.000286041	0.000453823	0	0	0.000911369	0.000278552	0.000309502	0	0	0	0	0	0	0.000345715	7.35067e-05	-2.2336	0.0379595
K06438	0.000210793	0	0	0.000286041	0.000226912	0	0.000268097	0	0	0	0	0	0	0	0	0	0.00012398	0	-2.2506	0.0324742
K08744	0.000632378	0.000730282	0.00020842	0.000286041	0.000453823	0.00118399	0.000536193	0.000455685	0	0.000309502	0	0.0003003	0.000307314	0	0	0	0.000560852	0.00011464	-2.2905	0.00656165
K03553	0.000421585	0.000730282	0.00125052	0.00171625	0.000907647	0.00142079	0.000268097	0.000683527	0.000557103	0.000619003	0	0	0	0	0	0.000322997	0.000924837	0.000187388	-2.3032	0.0047294
K09812	0.000421585	0.000243427	0.00041684	0.000286041	0.000453823	0.000473597	0.000268097	0.000455685	0	0	0.000302206	0	0	0	0.000302663	0	0.000377387	7.56087e-05	-2.3194	0.00596433
K03697	0.000632378	0.000730282	0.000625261	0.000286041	0.000453823	0.00142079	0	0.000455685	0.000278552	0	0	0.0003003	0	0.000319183	0	0	0.000575533	0.000112254	-2.3581	0.00965387
K02864	0.000421585	0.000486855	0.00020842	0.000286041	0.000453823	0.000710395	0	0.000683527	0	0	0	0.0003003	0	0	0	0.000322997	0.000406331	7.79122e-05	-2.3827	0.0136355
K02867	0.000210793	0.000243427	0.00020842	0	0	0.000236798	0.000268097	0.000455685	0	0.000309502	0	0	0	0	0	0	0.000202902	3.86877e-05	-2.3908	0.0428436
K07088	0.000210793	0.00097371	0.00041684	0	0.000226912	0.000710395	0.000268097	0.000455685	0	0	0	0	0.000614628	0	0	0	0.000407804	7.68285e-05	-2.4082	0.0135903
K03554	0.000210793	0.000243427	0.00020842	0.000286041	0.000226912	0.000236798	0	0.000227842	0	0	0	0	0.000307314	0	0	0	0.000205029	3.84143e-05	-2.4161	0.0248608
K01531	0.000210793	0	0.00020842	0	0.000226912	0.000473597	0	0	0	0	0	0	0	0	0	0	0.000139965	0	-2.4256	0.0324742
K12056	0.000210793	0.000243427	0.00020842	0	0.000226912	0.000236798	0	0	0	0	0	0	0	0	0	0	0.000140794	0	-2.4341	0.012777
K07443	0.000210793	0.000486855	0.00020842	0	0	0.000236798	0.000268097	0.000227842	0	0	0.000302206	0	0	0	0	0	0.000204851	3.77758e-05	-2.439	0.0428436
K03216	0.000210793	0.000243427	0.0010421	0.000572082	0.000226912	0.000473597	0.000268097	0.000455685	0	0	0	0	0	0.000319183	0	0.000322997	0.000436587	8.02725e-05	-2.4433	0.0112746
K06419	0.000210793	0	0.00020842	0	0.000226912	0.000236798	0.000268097	0	0	0	0	0	0	0	0	0	0.000143877	0	-2.4653	0.012777
K01744	0.000210793	0.000243427	0.00041684	0.000286041	0	0	0	0	0	0	0	0	0	0	0	0	0.000144638	0	-2.4729	0.0324742
K00848	0.000421585	0	0	0.000286041	0.000226912	0	0	0.000227842	0	0	0	0	0	0	0	0	0.000145298	0	-2.4795	0.0324742
K00016	0	0	0.00020842	0	0	0.000236798	0.000268097	0.000455685	0	0	0	0	0	0	0	0	0.000146125	0	-2.4877	0.0324742
K02474	0	0	0.00020842	0	0	0.000236798	0.000268097	0.000455685	0	0	0	0	0	0	0	0	0.000146125	0	-2.4877	0.0324742
K13640	0	0	0.00020842	0.000286041	0.000226912	0	0	0.000455685	0	0	0	0	0	0	0	0	0.000147132	0	-2.4976	0.0324742
K05341	0.000210793	0	0	0.000286041	0.000226912	0.000236798	0	0.000227842	0	0	0	0	0	0	0	0	0.000148548	0	-2.5114	0.012777
K07045	0.000210793	0.000243427	0	0.000286041	0.000226912	0	0	0.000227842	0	0	0	0	0	0	0	0	0.000149377	0	-2.5195	0.012777
K01551	0.000210793	0	0.00020842	0.000286041	0.000226912	0	0.000268097	0	0	0	0	0	0	0	0	0	0.000150033	0	-2.5258	0.012777
K16214	0.000210793	0.000243427	0.00041684	0.000286041	0.000226912	0.000473597	0	0	0	0	0	0	0	0.000319183	0	0	0.000232201	3.98979e-05	-2.541	0.0322773
K00833	0	0.000486855	0.00020842	0.000286041	0	0.000236798	0	0	0	0	0	0	0	0	0	0	0.000152264	0	-2.5471	0.0324742
K19721	0.000421585	0.000243427	0.000625261	0.000286041	0.000680735	0.000473597	0.000268097	0.000455685	0.000278552	0.000309502	0	0	0	0	0	0	0.000431803	7.35067e-05	-2.5544	0.004269
K06864	0.000421585	0.000243427	0.00020842	0	0.000453823	0	0.000268097	0.000227842	0	0.000309502	0	0	0	0	0	0	0.000227899	3.86877e-05	-2.5584	0.0322773
K03409	0	0	0	0.000286041	0.000226912	0	0.000268097	0.000455685	0	0	0	0	0	0	0	0	0.000154592	0	-2.569	0.0324742
K13819	0.000421585	0.000243427	0.00020842	0.000286041	0.000453823	0.000236798	0	0	0	0	0.000302206	0	0	0	0	0	0.000231262	3.77758e-05	-2.614	0.0322773
K02647	0.000210793	0.000486855	0.00020842	0.000286041	0	0.000236798	0.000268097	0.000227842	0	0	0	0.0003003	0	0	0	0	0.000240606	3.75375e-05	-2.6803	0.018486
K07003	0.000421585	0.000243427	0.00020842	0	0	0	0.000268097	0.000227842	0	0	0	0	0	0	0	0	0.000171171	0	-2.7159	0.012777
K02761	0	0.000243427	0.00041684	0	0.000226912	0.000236798	0.000268097	0	0	0	0	0	0	0	0	0	0.000174009	0	-2.7397	0.012777
K20608	0	0	0.00020842	0	0.000453823	0.000236798	0.000268097	0.000227842	0	0	0	0	0	0	0	0	0.000174373	0	-2.7427	0.012777
K03572	0.000421585	0.000243427	0.00020842	0	0.000453823	0.000473597	0.000268097	0	0	0	0	0	0.000307314	0	0	0	0.000258619	3.84143e-05	-2.7511	0.0240277
K10194	0.000210793	0.000243427	0	0.000286041	0.000226912	0	0	0.000455685	0	0	0	0	0	0	0	0	0.000177857	0	-2.7712	0.012777
K02851	0.000421585	0.000486855	0.00041684	0.000286041	0.000680735	0.000947194	0.000268097	0.000683527	0	0	0.000302206	0	0	0	0.000302663	0	0.000523859	7.56087e-05	-2.7926	0.00302288
K13281	0.000210793	0.000243427	0	0	0.000226912	0	0.000536193	0.000227842	0	0	0	0	0	0	0	0	0.000180646	0	-2.7937	0.012777
K02863	0.000210793	0.000243427	0.00020842	0	0.000226912	0.000473597	0.000268097	0.000455685	0	0	0	0.0003003	0	0	0	0	0.000260866	3.75375e-05	-2.7969	0.0135903
K08223	0.000210793	0.000730282	0	0	0.000226912	0.000236798	0.000536193	0.000227842	0	0.000309502	0	0	0	0	0	0	0.000271103	3.86877e-05	-2.8089	0.0322773
K03646	0	0	0	0.000286041	0.000453823	0	0.000268097	0.000455685	0	0	0	0	0	0	0	0	0.000182956	0	-2.812	0.0324742
K06390	0.000210793	0.000486855	0	0.000286041	0.000226912	0	0.000268097	0	0	0	0	0	0	0	0	0	0.000184837	0	-2.8268	0.012777
K13714	0.000210793	0.000243427	0.00041684	0.000286041	0.000226912	0.000236798	0.000268097	0.000455685	0	0	0	0	0	0	0	0.000322997	0.000293074	4.03747e-05	-2.8597	0.00517999
K01620	0.000210793	0	0.00041684	0	0.000226912	0.000236798	0.00080429	0.000455685	0	0	0	0	0	0.000319183	0	0	0.000293915	3.98979e-05	-2.881	0.0240277
K01023	0.000210793	0.000243427	0.00041684	0	0.000453823	0.000236798	0	0	0	0	0	0	0	0	0	0	0.00019521	0	-2.9055	0.012777
K06436	0.000210793	0.000730282	0.00020842	0	0	0.000473597	0	0	0	0	0	0	0	0	0	0	0.000202887	0	-2.9612	0.0324742
K00564	0.000210793	0	0.00020842	0.000286041	0.000226912	0.000236798	0	0.000455685	0	0	0	0	0	0	0	0	0.000203081	0	-2.9626	0.0045693
K08659	0.000210793	0	0	0	0.000453823	0.000473597	0.000268097	0.000227842	0	0	0	0	0	0	0	0	0.000204269	0	-2.971	0.012777
K08161	0.000421585	0.000243427	0.00041684	0.000286041	0	0	0.000268097	0	0	0	0	0	0	0	0	0	0.000204499	0	-2.9726	0.012777
K02076	0.000210793	0.000243427	0.00020842	0.000286041	0.000226912	0.000236798	0.000268097	0	0	0	0	0	0	0	0	0	0.000210061	0	-3.0113	0.00146006
K07017	0.000210793	0.000243427	0.00020842	0.000286041	0.000226912	0.000236798	0.000268097	0	0	0	0	0	0	0	0	0	0.000210061	0	-3.0113	0.00146006
K10297	0.000210793	0.000243427	0	0.000572082	0.000226912	0.000236798	0	0.000227842	0	0	0	0	0	0	0	0	0.000214732	0	-3.043	0.0045693
K03451	0.000210793	0.000486855	0.00020842	0	0.000453823	0	0.000536193	0.000683527	0	0	0	0	0	0	0.000302663	0	0.000322451	3.78329e-05	-3.0914	0.0176723
K01151	0.000210793	0.000243427	0.00041684	0.000286041	0.000226912	0.000236798	0.000268097	0.000683527	0	0	0	0.0003003	0	0	0	0	0.000321554	3.75375e-05	-3.0987	0.00517999
K00135	0.000210793	0.000243427	0	0.000286041	0.000453823	0.000236798	0.000268097	0.000227842	0	0	0	0	0	0	0	0	0.000240853	0	-3.2087	0.00146006
K06975	0.000210793	0.000243427	0	0.000286041	0.000226912	0.000473597	0.000536193	0	0	0	0	0	0	0	0	0	0.00024712	0	-3.2457	0.0045693
K01400	0.00084317	0.000486855	0	0	0	0.000473597	0.00080429	0.000455685	0	0	0	0	0	0.000319183	0	0	0.00038295	3.98979e-05	-3.2628	0.0298407
K03151	0.000421585	0.000486855	0.00041684	0	0.000453823	0.000473597	0.00080429	0	0	0	0	0	0	0	0.000302663	0	0.000382124	3.78329e-05	-3.3363	0.0092178
K03326	0.000210793	0.000243427	0.00020842	0.000286041	0.000226912	0.000236798	0.000268097	0.000455685	0	0	0	0	0	0	0	0	0.000267022	0	-3.3575	0.000409933
K03210	0.000210793	0	0.00020842	0.000286041	0.000226912	0	0.000536193	0.000683527	0	0	0	0	0	0	0	0	0.000268986	0	-3.368	0.0045693
K01857	0.000421585	0.000243427	0	0.000286041	0.000453823	0.000473597	0.000268097	0.000227842	0	0	0	0	0	0	0	0	0.000296802	0	-3.51	0.00146006
K07504	0	0.000243427	0.00020842	0.000572082	0.000453823	0.000236798	0.000268097	0.000455685	0	0	0	0	0	0	0	0	0.000304792	0	-3.5483	0.00146006
K08600	0.00105396	0.00243427	0.00187578	0.000858124	0.00113456	0.00118399	0.00134048	0.0015949	0	0	0	0	0	0.000638366	0.000302663	0	0.00143451	0.000117629	-3.6082	0.000681956
K01778	0.000210793	0.000730282	0.00041684	0.000858124	0.000453823	0.000473597	0.000536193	0.000227842	0	0	0	0	0	0.000319183	0	0	0.000488437	3.98979e-05	-3.6138	0.00122005
K08728	0.000421585	0.000243427	0.00020842	0.000286041	0.000453823	0.000473597	0.000268097	0.000227842	0	0	0	0	0	0	0	0	0.000322854	0	-3.6314	0.000409933
K03719	0.000632378	0.000486855	0.00041684	0.000286041	0.000453823	0.000710395	0.000536193	0.000227842	0	0	0.000302206	0	0	0	0	0	0.000468796	3.77758e-05	-3.6334	0.00122005
K19411	0.000421585	0	0.00020842	0.000572082	0.000226912	0	0.000268097	0.000911369	0	0	0	0	0	0	0	0	0.000326058	0	-3.6456	0.0045693
K01174	0.000421585	0.000243427	0.000625261	0.000572082	0.000453823	0.000710395	0.000268097	0.000683527	0	0	0	0	0	0	0.000302663	0	0.000497275	3.78329e-05	-3.7163	0.00122005
K19405	0.000421585	0.000243427	0.00020842	0.000286041	0.000226912	0.000236798	0.000536193	0.000683527	0	0	0	0	0	0	0	0	0.000355363	0	-3.7698	0.000409933
K01486	0.000210793	0.000486855	0.00020842	0	0	0.000710395	0.00080429	0.000455685	0	0	0	0	0	0	0	0	0.000359555	0	-3.7867	0.0045693
K01735	0.000421585	0.000243427	0.00020842	0.000286041	0.000226912	0.000473597	0.00080429	0.000227842	0	0	0	0	0	0	0	0	0.000361514	0	-3.7946	0.000409933
K06406	0.00084317	0	0.00020842	0.000572082	0.000226912	0.000236798	0.000536193	0.000455685	0	0	0	0	0	0	0	0	0.000384908	0	-3.885	0.00146006
K08384	0.000421585	0.000486855	0	0.000286041	0.000453823	0.000473597	0.00080429	0.000227842	0	0	0	0	0	0	0	0	0.000394254	0	-3.9196	0.00146006
K01494	0.000632378	0	0.000833681	0.00114416	0.000226912	0.000473597	0.00107239	0.000455685	0	0	0	0	0	0.000319183	0	0	0.00060485	3.98979e-05	-3.9222	0.00353839
K11144	0.00084317	0.000243427	0.00041684	0	0.000226912	0.000473597	0.000536193	0.000455685	0	0	0	0	0	0	0	0	0.000399478	0	-3.9386	0.00146006
K06407	0.00084317	0	0.00020842	0.000286041	0.000453823	0.000236798	0.00080429	0.000683527	0	0	0	0	0	0	0	0	0.000439509	0	-4.0764	0.00146006
K03603	0.000421585	0.000243427	0.000625261	0	0.000680735	0.000473597	0	0.00113921	0	0	0	0	0	0	0	0	0.000447977	0	-4.1039	0.0045693
K00134	0.00105396	0.000486855	0.000833681	0.000286041	0.000680735	0.000710395	0.00107239	0.000911369	0	0	0	0	0.000307314	0	0	0	0.000754428	3.84143e-05	-4.2957	0.000826441

## Sheet: NX
KOs	NX1 (weaned piglets)	NX2 (weaned piglets)	NX3 (weaned piglets)	NX4 (weaned piglets)	NX5 (weaned piglets)	NX6 (weaned piglets)	NX7 (weaned piglets)	NX8 (weaned piglets)	NX1 (finishing pigs)	NX2 (finishing pigs)	NX3 (finishing pigs)	NX4 (finishing pigs)	NX5 (finishing pigs)	NX6 (finishing pigs)	NX7 (finishing pigs)	NX8 (finishing pigs)	NX (weaned piglets)_mean	NX (finishing pigs)_mean	log2 (fold change)	p value
K05776	0	0	0	0	0	0	0	0	0.00030303	0.000541565	0	0.000538503	0.000345781	0.00029129	0.000923361	0.000290192	0	0.000404215	3.9332	0.00146006
K09968	0	0	0	0.00021561	0	0	0	0	0.00030303	0.000541565	0.000582581	0.000807754	0	0	0.000615574	0	2.69513e-05	0.000356313	3.7247	0.0298407
K01912	0	0	0	0	0	0.000240674	0	0	0.000606061	0.000270783	0.00029129	0.000269251	0.000691563	0.00029129	0.000615574	0	3.00842e-05	0.000379477	3.6569	0.00243464
K17398	0	0	0	0.00021561	0	0	0	0	0.000909091	0.000541565	0	0.000269251	0.000691563	0	0.000307787	0	2.69513e-05	0.000339907	3.6567	0.0298407
K06418	0	0	0	0	0	0	0	0	0.000606061	0.000541565	0	0.000269251	0	0.000582581	0.000615574	0	0	0.000326879	3.6268	0.012777
K01267	0	0	0	0	0.000211685	0	0	0	0.000909091	0.000541565	0	0.000269251	0	0.000582581	0.000307787	0	2.64606e-05	0.000326284	3.6242	0.0298407
K22491	0	0	0	0	0	0	0	0	0.000606061	0.000270783	0	0.000269251	0.000345781	0	0.000615574	0.000290192	0	0.000299705	3.5016	0.0045693
K06997	0	0	0.000223314	0	0	0	0	0	0.00030303	0.000270783	0	0.000269251	0.000345781	0.000582581	0.000307787	0.000290192	2.79142e-05	0.000296176	3.4074	0.00245523
K03210	0	0	0	0.00021561	0	0	0	0	0	0.000270783	0.00029129	0.000269251	0.000691563	0	0.000307787	0.000290192	2.69513e-05	0.000265108	3.2982	0.0092178
K13678	0	0	0	0	0	0	0	0	0	0.000541565	0	0.000269251	0.000345781	0.00029129	0.000307787	0.000290192	0	0.000255733	3.2727	0.0045693
K01101	0	0	0	0	0	0	0	0	0.00030303	0.000812348	0.00029129	0.000269251	0	0	0.000307787	0	0	0.000247963	3.2282	0.012777
K17472	0	0	0	0	0	0	0	0	0.000606061	0	0	0	0	0.00029129	0.000307787	0.000580383	0	0.00022319	3.0764	0.0324742
K07115	0	0	0	0.00021561	0	0	0	0	0.00030303	0.000541565	0	0	0.000345781	0	0.000307787	0.000290192	2.69513e-05	0.000223544	3.0521	0.0298407
K01464	0	0	0	0	0	0	0	0	0.00030303	0	0.000582581	0.000269251	0	0.00029129	0.000307787	0	0	0.000219243	3.0506	0.012777
K00239	0	0	0	0	0	0	0	0	0.00030303	0.000541565	0	0.000269251	0	0	0.000307787	0.000290192	0	0.000213978	3.0155	0.012777
K00226	0	0	0.000223314	0	0	0	0	0	0.00030303	0.000270783	0	0	0	0.000582581	0.000307787	0.000290192	2.79142e-05	0.000219297	2.9738	0.0298407
K07216	0.000243724	0	0	0	0	0	0	0	0	0	0.00029129	0.000269251	0.000691563	0	0.000307787	0.000290192	3.04655e-05	0.00023126	2.9243	0.0298407
K09805	0	0.00028393	0	0	0	0	0	0	0.00030303	0	0.00029129	0.000269251	0.000345781	0.00029129	0	0.000580383	3.54912e-05	0.000260128	2.8737	0.0127612
K00797	0	0	0	0	0	0	0	0	0.000606061	0.000270783	0	0	0.000345781	0	0.000307787	0	0	0.000191301	2.8539	0.0324742
K03412	0	0	0	0	0	0	0	0	0.000606061	0.000270783	0	0	0.000345781	0	0	0.000290192	0	0.000189102	2.8372	0.0324742
K01841	0	0	0	0	0	0	0	0	0.00030303	0	0.000582581	0	0	0.00029129	0	0.000290192	0	0.000183387	2.793	0.0324742
K02377	0.000243724	0.00028393	0.000223314	0	0	0.000240674	0	0.000264901	0.000606061	0.0016247	0.00233032	0.000538503	0.00172891	0.00029129	0.000923361	0.000580383	0.000157068	0.00107794	2.7788	0.000906857
K00616	0	0	0.000223314	0.00021561	0	0	0	0	0.00030303	0.000270783	0.000582581	0	0.000345781	0.000582581	0	0.000870575	5.48655e-05	0.000369416	2.7513	0.0157849
K09116	0	0	0.000223314	0	0.000211685	0	0	0	0.00030303	0.000541565	0.00029129	0.000269251	0.000691563	0	0.000307787	0.000290192	5.43749e-05	0.000336835	2.631	0.00366954
K11527	0	0	0	0	0	0	0	0	0.00030303	0	0	0	0.000345781	0.00029129	0.000307787	0	0	0.000155986	2.5595	0.0324742
K20429	0	0	0	0	0.00042337	0.000240674	0	0	0.000606061	0.000270783	0.000582581	0.000538503	0.000691563	0.00029129	0.000615574	0.000290192	8.30055e-05	0.000485818	2.5491	0.00211752
K08989	0	0	0	0	0	0	0	0	0.00030303	0.000270783	0	0	0.000345781	0	0.000307787	0	0	0.000153423	2.5356	0.0324742
K00575	0	0	0	0	0	0	0	0	0	0.000270783	0	0.000269251	0.000345781	0	0	0.000290192	0	0.000147001	2.4739	0.0324742
K07742	0	0	0	0	0	0	0	0	0	0.000270783	0	0	0	0.00029129	0.000307787	0.000290192	0	0.000145006	2.4542	0.0324742
K07777	0	0	0	0	0	0	0	0	0	0	0	0.000269251	0	0.00029129	0.000307787	0.000290192	0	0.000144815	2.4523	0.0324742
K01046	0	0	0	0	0	0	0	0	0	0.000270783	0	0.000269251	0	0.00029129	0.000307787	0	0	0.000142389	2.4279	0.0324742
K06985	0.000243724	0	0.000223314	0	0.000211685	0	0	0	0.00030303	0.000812348	0.00029129	0	0.00103734	0.000582581	0	0.000290192	8.48404e-05	0.000414598	2.2889	0.0246106
K19169	0.000243724	0	0.000223314	0	0	0.000240674	0	0.000264901	0.000606061	0.000541565	0.00029129	0.000269251	0.000691563	0.00145645	0.000307787	0.000580383	0.000121577	0.000593044	2.2863	0.000859897
K03177	0	0	0	0.00021561	0.000211685	0	0	0	0.00030303	0.000270783	0.00029129	0	0.000345781	0.00029129	0	0.000580383	5.34119e-05	0.00026032	2.2851	0.0157849
K05837	0	0	0	0.000646831	0	0	0	0.000264901	0.000606061	0.000812348	0.00029129	0.00107701	0.000345781	0.000582581	0.000307787	0.000290192	0.000113966	0.000539131	2.242	0.00596433
K00651	0	0	0.000223314	0	0.000211685	0.000240674	0	0	0.00030303	0.000270783	0.00029129	0.000807754	0	0	0.000923361	0.000580383	8.44591e-05	0.000397075	2.2331	0.0246106
K01652	0.000487448	0	0	0	0	0	0.00053135	0	0.00121212	0.000270783	0.000582581	0.000538503	0.000691563	0.000582581	0.000307787	0.000580383	0.00012735	0.000595788	2.226	0.00300034
K00882	0	0	0.000223314	0	0	0	0.000265675	0	0	0.000270783	0.00029129	0.000269251	0.000345781	0.000582581	0.000307787	0	6.11236e-05	0.000258434	2.08	0.0158729
K01715	0	0	0.000223314	0	0.000211685	0	0	0	0	0.000270783	0.00029129	0.000269251	0.000345781	0	0.000307787	0.000290192	5.43749e-05	0.000221886	2.0288	0.0158729
K07004	0.000487448	0.00028393	0	0.00043122	0	0	0	0	0.00030303	0.000270783	0.000582581	0.000538503	0.000345781	0.00116516	0.000615574	0.000870575	0.000150325	0.000586499	1.964	0.0090091
K03503	0	0	0	0	0	0	0.000265675	0.000264901	0.00030303	0.000270783	0.00029129	0.000538503	0.000345781	0	0.000307787	0	6.63219e-05	0.000257147	1.955	0.0158729
K03786	0	0	0.000223314	0.00043122	0.000211685	0	0.000265675	0	0.00030303	0.00108313	0.000582581	0.00107701	0.000345781	0	0.000615574	0.000290192	0.000141487	0.000537162	1.9247	0.016462
K01591	0.000487448	0	0	0.00021561	0	0.000240674	0.000265675	0.000264901	0.000909091	0.000812348	0.000582581	0.000538503	0.000691563	0.00116516	0	0.000870575	0.000184288	0.000696228	1.9176	0.00816798
K03321	0	0.000567859	0	0	0	0	0	0.000264901	0	0	0.00029129	0.000807754	0.000345781	0.000582581	0.000615574	0.000290192	0.000104095	0.000366647	1.8165	0.0379595
K21574	0.000487448	0	0.000223314	0	0.000211685	0	0	0	0.00030303	0.000812348	0.00029129	0.000269251	0.000345781	0.000582581	0.000307787	0.000290192	0.000115306	0.000400283	1.7956	0.00656165
K03658	0.000243724	0	0	0	0.00042337	0	0	0	0.00030303	0.000270783	0.00029129	0.000538503	0	0.00029129	0.000307787	0.000290192	8.33868e-05	0.000286609	1.7812	0.0244957
K00995	0	0	0.000223314	0.00021561	0	0.000240674	0	0.000264901	0.000606061	0.000541565	0.00029129	0.000269251	0.000345781	0.00029129	0.000307787	0.000580383	0.000118062	0.000404176	1.7754	0.000852234
K09769	0	0.000567859	0	0.00021561	0.00042337	0	0.000265675	0	0.000606061	0.000812348	0.000582581	0.000538503	0.000345781	0.000582581	0.00153894	0	0.000184064	0.000625849	1.7656	0.0163804
K00786	0	0	0.000446628	0.00021561	0.00042337	0	0.000265675	0	0.00030303	0.000270783	0.00029129	0.000538503	0.00172891	0.000582581	0	0.000870575	0.00016891	0.000573209	1.7628	0.0376443
K03616	0.000487448	0.00028393	0.000223314	0	0.000211685	0	0	0	0.000909091	0.00108313	0.00029129	0.000538503	0.000345781	0	0.000307787	0.000290192	0.000150797	0.000470722	1.6423	0.021911
K08218	0.000487448	0.00028393	0.000223314	0	0	0	0.000265675	0	0.000606061	0	0.000582581	0.000538503	0.000691563	0.00029129	0.000307787	0.000870575	0.000157546	0.000486045	1.6253	0.0122414
K03274	0	0	0.000223314	0.00021561	0.000211685	0.000722022	0.000265675	0	0.00030303	0.000812348	0.000873871	0.000807754	0.00103734	0.00029129	0.000923361	0	0.000204788	0.000631125	1.6238	0.014956
K02902	0	0.000567859	0.000446628	0	0.000211685	0.000240674	0	0	0.00030303	0.000270783	0.00029129	0.00107701	0.00103734	0.00029129	0.000615574	0.000580383	0.000183356	0.000558338	1.6065	0.0128391
K00860	0	0	0	0.00021561	0.000211685	0	0.000265675	0	0.00030303	0.000270783	0.00029129	0	0	0.00029129	0.000615574	0.000290192	8.66213e-05	0.00025777	1.5733	0.0244957
K08963	0	0	0	0.00021561	0.000211685	0	0.000265675	0	0.00030303	0.000270783	0.00029129	0.000538503	0.000345781	0.00029129	0	0	8.66213e-05	0.000255085	1.5582	0.0244957
K07313	0.00194979	0.00141965	0.00133988	0.00107805	0.00084674	0.000481348	0.00053135	0.000794702	0.0030303	0.00406174	0.00233032	0.00242326	0.00276625	0.00378678	0.0024623	0.0034823	0.00105519	0.00304291	1.5279	0.0001554
K18445	0	0	0.000223314	0	0	0	0.000265675	0.000264901	0	0.000541565	0.00029129	0.000269251	0.000345781	0.00029129	0.000307787	0	9.42362e-05	0.000255871	1.4411	0.0244957
K07318	0.000731172	0.00028393	0.000446628	0.00043122	0.000211685	0.000481348	0.000797024	0.0010596	0.00212121	0.000812348	0.00174774	0.00107701	0.00103734	0.00233032	0.000615574	0.00203134	0.000555326	0.00147161	1.406	0.0029526
K15633	0.000731172	0.00028393	0.000223314	0.00107805	0.00084674	0	0.00053135	0.000529801	0.000909091	0.0016247	0.000582581	0.00188476	0.00172891	0.000873871	0.00153894	0.00174115	0.000528045	0.0013605	1.3654	0.0029526
K00759	0.000243724	0.00028393	0.000893256	0.00021561	0.000635055	0.000481348	0.000265675	0	0.00121212	0.000270783	0.000582581	0.000807754	0.00103734	0.00145645	0.000923361	0.00145096	0.000377325	0.000967669	1.3587	0.00699301
K10716	0.000731172	0.00113572	0.000893256	0.000646831	0	0.000481348	0.000265675	0	0.00212121	0.00108313	0.000873871	0.00107701	0.00103734	0.00145645	0.000923361	0.00203134	0.00051925	0.00132546	1.352	0.00736206
K03151	0	0.00028393	0	0	0.000211685	0	0.000265675	0.000264901	0	0.000270783	0	0.000807754	0.000345781	0.000582581	0.000307787	0.000290192	0.000128274	0.00032561	1.3439	0.0460531
K01929	0	0.000567859	0.000223314	0	0.000211685	0	0	0.000529801	0.000606061	0.000270783	0.000582581	0.000269251	0.000345781	0.00029129	0.000923361	0.000580383	0.000191582	0.000483686	1.3361	0.0129063
K05791	0.000731172	0.00113572	0.00133988	0.000646831	0.000635055	0.000240674	0.00053135	0	0.00121212	0.00108313	0.00174774	0.00161551	0.00138313	0.00233032	0.00215451	0.00174115	0.000657585	0.00165845	1.3346	0.0010878
K07263	0	0.00028393	0	0.00021561	0.000211685	0	0	0	0.00030303	0.000270783	0	0.000269251	0.000345781	0.00029129	0.000307787	0	8.89031e-05	0.00022349	1.3299	0.0425402
K07979	0.000243724	0	0.000446628	0	0.000211685	0.000481348	0	0.000264901	0.000606061	0.000812348	0.000582581	0.000269251	0.00103734	0.00029129	0	0.000290192	0.000206036	0.000486133	1.2385	0.0444063
K07334	0.000487448	0.000567859	0.000223314	0.00107805	0.000211685	0.000481348	0	0.000264901	0.000909091	0.000541565	0.00116516	0.00107701	0.00138313	0.00029129	0.00123115	0.00116077	0.000414326	0.000969894	1.2271	0.0104118
K07814	0.000731172	0.00028393	0.000446628	0.00021561	0.000211685	0.000240674	0.00053135	0.000794702	0.000606061	0.00108313	0.00029129	0.00134626	0.00138313	0.00116516	0.000923361	0.00116077	0.000431969	0.000994894	1.2036	0.004662
K07080	0	0	0.000446628	0	0.000211685	0.000240674	0.000265675	0	0.00030303	0.000270783	0.00029129	0.000538503	0.000345781	0.00029129	0.000307787	0.000290192	0.000145583	0.000329832	1.1799	0.00948439
K07459	0.000243724	0	0.000223314	0	0	0.000240674	0.000265675	0.000264901	0.00030303	0.000270783	0.000873871	0.000269251	0.000345781	0.000582581	0	0	0.000154786	0.000330662	1.0951	0.0485974
K11904	0.000731172	0.00028393	0.000893256	0.00043122	0	0	0	0.000264901	0.000909091	0.000541565	0.00029129	0.00107701	0.000345781	0.000582581	0.000615574	0.00116077	0.00032556	0.000690457	1.0846	0.0399796
K02035	0.000243724	0.00028393	0	0.00043122	0	0	0	0.000264901	0.00030303	0.000270783	0.00029129	0.000538503	0	0.000582581	0.000307787	0.000290192	0.000152972	0.000323021	1.0784	0.0376443
K01937	0	0.000567859	0.000446628	0.00021561	0.00042337	0.000481348	0.000265675	0.000264901	0.000909091	0.000541565	0.00029129	0.000269251	0.000345781	0.00145645	0.000923361	0.000870575	0.000333174	0.000700921	1.073	0.0498834
K06381	0.000243724	0	0.000223314	0.000862441	0.00042337	0	0.000265675	0.000794702	0.000606061	0.000812348	0.00029129	0.000538503	0.000345781	0.00116516	0.00123115	0.000870575	0.000351653	0.000732608	1.0589	0.0311998
K06907	0.000487448	0.000851789	0.000446628	0.000646831	0	0.000722022	0.000797024	0	0.00121212	0.00135391	0.000873871	0.000807754	0.000691563	0.00145645	0.00123115	0.000580383	0.000493968	0.0010259	1.0544	0.0135185
K09862	0	0.000851789	0.000669942	0.00021561	0.000211685	0.000240674	0.00053135	0.000529801	0.00030303	0.000812348	0.000582581	0.000807754	0.00138313	0.000873871	0.00123115	0.000580383	0.000406356	0.00082178	1.016	0.0206682
K01999	0.000243724	0	0.000446628	0.00021561	0	0	0	0.000264901	0.00030303	0.000541565	0.00029129	0.000269251	0	0.00029129	0.000307787	0.000290192	0.000146358	0.000286801	0.9705	0.0374995
K18640	0.000731172	0.000851789	0.000446628	0.000646831	0.000635055	0.000722022	0.0010627	0.000794702	0.00121212	0.00135391	0.00145645	0.000807754	0.000691563	0.00174774	0.00184672	0.00232153	0.000736362	0.00142973	0.9573	0.00699301
K15051	0.000487448	0.000567859	0.000669942	0.00021561	0.000635055	0.000481348	0.000265675	0.000264901	0.00121212	0.000270783	0.00116516	0.000807754	0.000691563	0.000873871	0.00123115	0.000580383	0.00044848	0.000854098	0.9294	0.00699301
K19172	0.000974896	0.000567859	0.00133988	0.000646831	0.000635055	0	0.000265675	0.000794702	0.00121212	0.00216626	0.000873871	0.000807754	0.00172891	0.00174774	0.000307787	0.000870575	0.000653113	0.00121438	0.8948	0.0498834
K09809	0.000487448	0.000851789	0.000669942	0.00021561	0.000211685	0.000481348	0.0010627	0.000529801	0.00181818	0.000541565	0.00203903	0.00107701	0.000691563	0.000873871	0.000307787	0.000870575	0.00056379	0.00102745	0.8658	0.0498834
K03642	0.000487448	0.00028393	0.000893256	0.00043122	0.00042337	0.000722022	0.000265675	0.000529801	0.000909091	0.00189548	0.00116516	0.000807754	0.000691563	0.000873871	0.000307787	0.000580383	0.00050459	0.000903886	0.841	0.0379176
K02429	0	0.00028393	0.000893256	0.00021561	0.00042337	0.000722022	0.00053135	0.000264901	0.000909091	0.000541565	0.000582581	0.000538503	0.000691563	0.000873871	0.00153894	0.000290192	0.000416805	0.000745788	0.8394	0.0498834
K06871	0.000731172	0.00141965	0.00223314	0.00107805	0.00127011	0.00168472	0.000797024	0.0010596	0.00181818	0.00270783	0.00262161	0.00215401	0.00311203	0.00174774	0.00184672	0.00232153	0.00128418	0.00229121	0.8353	0.0018648
K09767	0.000487448	0	0.000223314	0.00021561	0	0.000240674	0.000265675	0.000264901	0.00030303	0.000270783	0	0.000269251	0.000345781	0.000582581	0.000615574	0.000580383	0.000212203	0.000370923	0.8057	0.0308276
K07126	0.000974896	0.00113572	0	0.00107805	0.000635055	0.000962696	0.000265675	0.000264901	0.00151515	0.00189548	0.00029129	0.00134626	0.000345781	0.00145645	0.00123115	0.00116077	0.000664624	0.00115529	0.7976	0.0206682
K03218	0.000243724	0.00028393	0.000223314	0.00021561	0.00042337	0	0.00053135	0.000264901	0.000606061	0.000541565	0.00029129	0.000538503	0.000345781	0.00029129	0.000307787	0.000870575	0.000273275	0.000474107	0.7949	0.0135185
K12373	0.000487448	0.00141965	0.000669942	0.00043122	0.00105843	0.00120337	0.000797024	0.000529801	0.000606061	0.00108313	0.00145645	0.00161551	0.00207469	0.00145645	0.00153894	0.00116077	0.00082461	0.001374	0.7366	0.0180441
K03581	0.00121862	0.00141965	0.00111657	0.00194049	0.00211685	0.00144404	0.00185972	0.0015894	0.00333333	0.00352017	0.00320419	0.00161551	0.00138313	0.00174774	0.00277008	0.0034823	0.00158817	0.00263206	0.7288	0.0379176
K01028	0.000731172	0.000567859	0.000893256	0.00172488	0.000211685	0.000240674	0.0010627	0.000794702	0.00151515	0.0016247	0.00145645	0.00134626	0.00138313	0.00116516	0.000615574	0.00116077	0.000778366	0.0012834	0.7214	0.0379176
K07726	0.00146234	0.000567859	0.000446628	0.00150927	0.00105843	0.00120337	0.00053135	0.000794702	0.00181818	0.0016247	0.00116516	0.000807754	0.00138313	0.00174774	0.0024623	0.00145096	0.000946744	0.00155749	0.7182	0.0281274
K06400	0.00853034	0.00738217	0.00781599	0.0103493	0.00867909	0.00697954	0.00876727	0.00794702	0.0190909	0.0116437	0.0119429	0.0131933	0.0127939	0.0142732	0.0129271	0.0127684	0.00830634	0.0135792	0.7091	0.0001554
K01758	0.000487448	0.000567859	0.000446628	0.00043122	0.000635055	0.000240674	0.000265675	0.000529801	0.000606061	0.000812348	0.000582581	0.000807754	0.000345781	0.000873871	0.00123115	0.000580383	0.000450545	0.000729991	0.6962	0.014763
K03703	0.000487448	0.000567859	0.000223314	0.000646831	0.000211685	0.000240674	0.000265675	0.000264901	0.000606061	0.000541565	0.000582581	0.000269251	0.000345781	0.000873871	0.000615574	0.000870575	0.000363548	0.000588157	0.6941	0.0281274
K07478	0.00121862	0.000851789	0.000669942	0.000646831	0.00105843	0.000722022	0.000265675	0.0010596	0.00121212	0.00135391	0.00116516	0.00161551	0.00207469	0.00116516	0.000923361	0.000870575	0.000811613	0.00129756	0.6769	0.0180441
K07741	0.00219352	0.00227144	0.00290308	0.00344976	0.00127011	0.00168472	0.00132837	0.00264901	0.00454545	0.0046033	0.00349548	0.00511578	0.00242047	0.0029129	0.00184672	0.00319211	0.00221875	0.00351653	0.6644	0.0206682
K07317	0.00292469	0.00255537	0.0031264	0.00237171	0.00211685	0.00168472	0.00265675	0.00238411	0.00333333	0.00433252	0.00407807	0.00430802	0.0038036	0.00436936	0.00400123	0.00290192	0.00247757	0.00389101	0.6512	0.000621601
K01728	0.00194979	0.00141965	0.00111657	0.00129366	0.000635055	0.00192539	0.00185972	0.0013245	0.00151515	0.00243704	0.00203903	0.00323102	0.00172891	0.00233032	0.00215451	0.00261172	0.00144054	0.00225596	0.6471	0.004662
K03654	0.00268097	0.00198751	0.00178651	0.00107805	0.00084674	0.00240674	0.00159405	0.0010596	0.00272727	0.0016247	0.00262161	0.00323102	0.0038036	0.00174774	0.00307787	0.00203134	0.00168002	0.00260814	0.6345	0.0281274
K06199	0.000243724	0	0	0	0	0.000962696	0.000265675	0.000264901	0.00030303	0.000270783	0.00029129	0.000269251	0.000345781	0.00029129	0.000307787	0.000580383	0.000217124	0.00033245	0.6146	0.0128391
K07448	0.000731172	0.00113572	0.00133988	0.000646831	0.00042337	0.00120337	0.000265675	0.000794702	0.00121212	0.0016247	0.000873871	0.00107701	0.00103734	0.00116516	0.00123115	0.00145096	0.00081759	0.00120904	0.5644	0.0498834
K07497	0.00194979	0.00198751	0.00133988	0.0021561	0.00190517	0.00264741	0.00185972	0.0015894	0.00272727	0.00297861	0.00320419	0.00269251	0.00172891	0.00203903	0.00400123	0.00290192	0.00192937	0.00278421	0.5291	0.0104118
K07133	0.00633683	0.00425894	0.00468959	0.00560586	0.00486876	0.00505415	0.0053135	0.00450331	0.00484848	0.00649878	0.00495194	0.00673129	0.00968188	0.00815613	0.00769468	0.00609402	0.00507887	0.00683215	0.4278	0.0206682
K00951	0.00926152	0.00653038	0.00736936	0.00754636	0.00698561	0.00722022	0.00770457	0.00874172	0.00727273	0.00893582	0.00990387	0.0088853	0.0093361	0.00873871	0.00923361	0.00841555	0.00766997	0.00884021	0.2049	0.0379176
K00571	0.0104801	0.00851789	0.0104958	0.0112117	0.00910246	0.012515	0.00823592	0.0103311	0.00909091	0.00920661	0.00786484	0.00700054	0.00726141	0.00553452	0.00984918	0.00870575	0.0101113	0.00806422	-0.3264	0.0206682
K01447	0.00438703	0.00425894	0.00468959	0.00301854	0.00444539	0.00433213	0.00478215	0.00450331	0.00484848	0.00216626	0.00262161	0.00403877	0.00414938	0.0029129	0.00184672	0.00319211	0.00430214	0.00322203	-0.4171	0.0281274
K01493	0.00316841	0.00198751	0.00178651	0.00194049	0.00190517	0.00216606	0.00185972	0.00211921	0.00181818	0.00189548	0.000582581	0.00134626	0.00242047	0.00145645	0.00153894	0.00145096	0.00211664	0.00156366	-0.4368	0.0206682
K01520	0.00365586	0.00454287	0.00334971	0.00452781	0.00508044	0.00433213	0.0031881	0.00476821	0.00272727	0.00243704	0.00436936	0.00323102	0.00242047	0.00262161	0.0024623	0.00261172	0.00418064	0.0028601	-0.5477	0.0029526
K11991	0.00219352	0.00227144	0.00133988	0.00150927	0.00169348	0.00216606	0.0021254	0.0015894	0.000606061	0.00297861	0.00116516	0.00188476	0.000691563	0.000873871	0.000615574	0.00116077	0.00186106	0.00124705	-0.5776	0.0379176
K03088	0.00414331	0.00369108	0.00446628	0.00409659	0.00402202	0.00361011	0.0021254	0.00370861	0.00181818	0.000812348	0.00407807	0.00107701	0.00242047	0.00203903	0.00277008	0.00377249	0.00373292	0.00234846	-0.6686	0.0281274
K06187	0.000974896	0.000851789	0.0015632	0.00150927	0.00169348	0.00144404	0.0010627	0	0.00121212	0.000812348	0.000582581	0.000807754	0.000345781	0.000582581	0.000923361	0.000290192	0.00113742	0.00069459	-0.7115	0.0404213
K00783	0.000974896	0.00113572	0.000669942	0.000862441	0.00127011	0.000481348	0.0010627	0.0013245	0.000606061	0.000270783	0.000873871	0.000807754	0.000345781	0.000582581	0.000615574	0.000580383	0.000972707	0.000585349	-0.7327	0.014763
K01185	0.00341214	0.00113572	0.00200983	0.00194049	0.00190517	0.00144404	0.00185972	0.00211921	0.00212121	0.00108313	0.00029129	0.00107701	0.00172891	0.00116516	0.000615574	0.00116077	0.00197829	0.00115538	-0.7759	0.0281274
K08640	0.00121862	0.000851789	0.000893256	0.00150927	0.00084674	0.000962696	0.000797024	0.000794702	0.00121212	0.000270783	0.000873871	0.000269251	0.000691563	0	0.000615574	0.000580383	0.000984262	0.000564193	-0.8029	0.0206682
K03733	0.00365586	0.00255537	0.00178651	0.00280293	0.00190517	0.00216606	0.00185972	0.00211921	0.000909091	0.000812348	0.00174774	0.00161551	0.000345781	0.00174774	0.000615574	0.00290192	0.00235635	0.00133696	-0.8176	0.0100267
K06909	0.00121862	0.00141965	0.00178651	0.0021561	0.00381033	0.00312876	0.00265675	0.00238411	0.00242424	0.00108313	0.00174774	0.000807754	0.00103734	0.00029129	0.0024623	0.000580383	0.0023201	0.00130427	-0.8309	0.0379176
K07455	0.00170607	0.00198751	0.0015632	0.00150927	0.00211685	0.00120337	0.0021254	0.0013245	0.00181818	0.000812348	0.00116516	0.000538503	0.00103734	0.000582581	0.000923361	0.000580383	0.00169202	0.000932233	-0.86	0.0029526
K01495	0.00121862	0.00141965	0.000893256	0.000862441	0.00105843	0.000962696	0.0010627	0.000264901	0	0.000270783	0.000582581	0.000807754	0.00103734	0.000582581	0.000615574	0.000290192	0.000967836	0.000523351	-0.887	0.0238452
K07775	0.000731172	0.000567859	0.000669942	0.00043122	0.00084674	0.000481348	0.000797024	0.0010596	0.00030303	0.000270783	0.00029129	0.000269251	0.000345781	0.000873871	0.000307787	0.000290192	0.000698114	0.000368998	-0.9198	0.00699301
K06872	0.000487448	0.00141965	0.000669942	0.00129366	0.00084674	0.000722022	0.0010627	0.0013245	0.000606061	0.000541565	0.000873871	0.000269251	0	0	0.00123115	0.000580383	0.000978333	0.000512785	-0.932	0.0404213
K03704	0.000487448	0.000567859	0.000669942	0.00043122	0.00084674	0.000481348	0.00053135	0.0015894	0.00151515	0.000270783	0.00029129	0.000269251	0	0.00029129	0	0.000290192	0.000700664	0.000365995	-0.9369	0.00997176
K03697	0.000243724	0.000567859	0.000446628	0.000646831	0.000635055	0.000722022	0.0010627	0.000794702	0.00030303	0.000270783	0.000873871	0.000269251	0.000345781	0	0.000307787	0.000290192	0.00063994	0.000332587	-0.9442	0.0498834
K03787	0.00194979	0.00141965	0.00133988	0.00043122	0.00275191	0.00144404	0.00239107	0.0015894	0.000909091	0.00108313	0.00174774	0.000538503	0.00103734	0.00029129	0.000307787	0.000870575	0.00166462	0.000848183	-0.9727	0.0206682
K15532	0.00170607	0.00113572	0.000223314	0.00107805	0.00084674	0.00120337	0.000797024	0.000794702	0.00030303	0.000541565	0.000873871	0.000538503	0.000345781	0.00029129	0.000615574	0.000290192	0.000973123	0.000474976	-1.0348	0.0281274
K00912	0.000974896	0.00141965	0.000446628	0.000646831	0.000635055	0.000962696	0.00132837	0.000794702	0.00030303	0	0.000582581	0.000269251	0.00138313	0	0.000923361	0	0.000901104	0.000432669	-1.0584	0.0399796
K19789	0.000974896	0.00170358	0.00111657	0.00150927	0.00127011	0.000962696	0.0021254	0.0018543	0.000909091	0.000270783	0	0.00107701	0.000691563	0.000582581	0.000923361	0.000870575	0.0014396	0.00066562	-1.1129	0.000621601
K00560	0.00243724	0.00227144	0.00178651	0.00280293	0.00211685	0.00216606	0.000797024	0.00291391	0.000606061	0.000541565	0.000873871	0.00215401	0.00172891	0.000873871	0.000615574	0.000580383	0.0021615	0.000996781	-1.1167	0.00736206
K07454	0.00121862	0.00198751	0.000223314	0.000646831	0.00169348	0.000962696	0.00132837	0.0015894	0.00030303	0.000270783	0.000582581	0.000807754	0.000691563	0.000873871	0.000615574	0.000290192	0.00120628	0.000554418	-1.1215	0.0281274
K00566	0.000487448	0.000851789	0.000446628	0.00107805	0.0014818	0.000481348	0.000797024	0.000794702	0	0.000541565	0.00029129	0.000269251	0.000345781	0.000873871	0.000615574	0	0.000802348	0.000367167	-1.1278	0.0404213
K07496	0.00170607	0.00340716	0.00334971	0.00366537	0.00338696	0.00240674	0.00185972	0.00423841	0.00181818	0.000541565	0.00029129	0.00215401	0.00311203	0.00174774	0.000923361	0.000290192	0.00300252	0.0013598	-1.1428	0.00699301
K00748	0.00121862	0.00170358	0.000669942	0.00021561	0.00211685	0.000962696	0.0021254	0.0013245	0.00121212	0.000270783	0.00116516	0.000269251	0.00103734	0.00029129	0	0.000290192	0.00129215	0.000567018	-1.1883	0.0498834
K03282	0.00121862	0.000851789	0.000893256	0.000646831	0.00084674	0.000962696	0.00053135	0.000529801	0	0.00108313	0.000582581	0.000269251	0	0.00029129	0.000615574	0	0.000810135	0.000355228	-1.1894	0.0308276
K13993	0.00170607	0.00170358	0.000893256	0.000862441	0.00127011	0.000722022	0.0010627	0.0018543	0.00030303	0.00108313	0.00116516	0.000538503	0.000345781	0	0.000307787	0.000580383	0.00125931	0.000540472	-1.2203	0.0104118
K08679	0.000731172	0.000851789	0.000893256	0.00043122	0.00105843	0.000481348	0	0.0010596	0	0.000270783	0.000582581	0.000538503	0.000345781	0	0.000615574	0	0.000688352	0.000294153	-1.2266	0.0444063
K01887	0.00121862	0.000567859	0.000223314	0.000646831	0.00105843	0.000962696	0.000797024	0.0013245	0	0.000541565	0.00029129	0.000807754	0.000345781	0.000873871	0	0	0.000849909	0.000357533	-1.2492	0.0308276
K01681	0.000243724	0.000851789	0.000893256	0.00043122	0.00042337	0.000481348	0.0010627	0.0013245	0.00030303	0	0	0.000807754	0.000691563	0.00029129	0.000307787	0	0.000713989	0.000300178	-1.2501	0.0308276
K03811	0.000731172	0.00113572	0.000669942	0.000646831	0.000635055	0.000481348	0.000265675	0.0010596	0	0.000541565	0.00029129	0.000538503	0.000691563	0.00029129	0	0	0.000703168	0.000294276	-1.2567	0.0307039
K03286	0	0.000567859	0.000446628	0.000646831	0.00042337	0.000722022	0.00053135	0.000794702	0	0.000541565	0	0.000269251	0	0.00029129	0.000615574	0	0.000516595	0.00021471	-1.2666	0.0485974
K00790	0.000731172	0.00028393	0.000893256	0.000646831	0.00042337	0.000722022	0.00159405	0.0010596	0	0.000541565	0.00029129	0.000538503	0.000345781	0.00029129	0.000307787	0.000290192	0.000794279	0.000325801	-1.2857	0.0180441
K09888	0.000487448	0.000567859	0.00111657	0.000646831	0.00042337	0.000481348	0.000797024	0.0010596	0.00030303	0	0	0.000269251	0.000691563	0.00029129	0	0.000580383	0.000697507	0.00026694	-1.3857	0.0177903
K07474	0.000487448	0.00141965	0.000893256	0.000646831	0.0014818	0.000481348	0.0021254	0.0010596	0.000909091	0.000541565	0.000582581	0.000269251	0.000345781	0	0	0.000580383	0.00107442	0.000403582	-1.4126	0.0238452
K02237	0.000487448	0.00113572	0.000223314	0.00043122	0.00105843	0.000722022	0.000797024	0.000794702	0.000606061	0.000270783	0	0	0.000345781	0	0.000307787	0.000580383	0.000706234	0.000263849	-1.4204	0.0177903
K03216	0.000243724	0.00028393	0.000446628	0.00043122	0.00042337	0.000481348	0.000265675	0.000794702	0	0	0.00029129	0.000269251	0.000345781	0	0.000307787	0	0.000421325	0.000151764	-1.4731	0.0300874
K01462	0.00170607	0.00113572	0.00111657	0.000646831	0.00127011	0.000240674	0.000797024	0.0010596	0	0	0.000873871	0	0	0.00029129	0.000923361	0.000580383	0.000996575	0.000333613	-1.5788	0.0129063
K06306	0.000974896	0.00141965	0.000446628	0.00021561	0.000211685	0.000481348	0.000797024	0.0010596	0.00030303	0.000541565	0	0.000269251	0	0	0.000307787	0.000290192	0.000700805	0.000213978	-1.7115	0.0399796
K07001	0.000243724	0.000851789	0.000446628	0.00021561	0.000635055	0.000240674	0.00053135	0.000794702	0	0.000541565	0	0.000269251	0.000345781	0	0	0	0.000494941	0.000144575	-1.7754	0.0288663
K01952	0.000731172	0.000851789	0.000669942	0.000646831	0.000635055	0.000722022	0.0010627	0.000794702	0.00030303	0.000541565	0.00029129	0	0.000345781	0.00029129	0	0	0.000764276	0.00022162	-1.786	0.000898913
K07154	0.00146234	0.00141965	0.00178651	0.000862441	0.0014818	0.000962696	0.00053135	0	0	0.000270783	0	0.000807754	0.00103734	0.00029129	0	0	0.00106335	0.000300896	-1.8213	0.021911
K01424	0.000731172	0.000567859	0.000893256	0.000646831	0.000211685	0.000481348	0.00053135	0	0	0.000270783	0.00029129	0.000269251	0	0	0.000307787	0	0.000507938	0.000142389	-1.8348	0.021911
K16789	0.000487448	0.000567859	0.000446628	0.00021561	0.000635055	0.000240674	0.000265675	0.000529801	0.00030303	0	0.00029129	0	0	0	0.000307787	0	0.000423594	0.000112763	-1.9094	0.016462
K08306	0.000243724	0.00028393	0.000223314	0.00043122	0.000211685	0.000481348	0.000265675	0.000264901	0	0	0	0	0.000345781	0.00029129	0	0	0.000300725	7.9634e-05	-1.917	0.0354886
K01486	0.000487448	0.000567859	0.000446628	0.000862441	0.000211685	0.000481348	0.00053135	0.000264901	0.00030303	0	0	0	0.000691563	0	0	0	0.000481707	0.000124324	-1.9541	0.0152563
K02027	0.000487448	0.00028393	0.000446628	0	0.00042337	0.000240674	0	0.000529801	0.00030303	0	0	0	0	0	0.000307787	0	0.000301481	7.63522e-05	-1.9813	0.0496329
K08968	0.000243724	0.00028393	0.000446628	0	0.00042337	0.000481348	0.000265675	0	0	0.000270783	0	0.000269251	0	0	0	0	0.000268084	6.75043e-05	-1.9896	0.0496329
K03814	0.000243724	0.00028393	0	0.00043122	0.000211685	0.000481348	0.00053135	0.000264901	0	0	0	0.000269251	0.000345781	0	0	0	0.00030602	7.68791e-05	-1.993	0.0325306
K08384	0.000487448	0.00028393	0.000223314	0.00043122	0.000635055	0	0	0.000529801	0.00030303	0	0	0	0.000345781	0	0	0	0.000323846	8.11015e-05	-1.9975	0.0496329
K03784	0.000731172	0	0.000446628	0.000646831	0.00042337	0.000481348	0.00053135	0.000529801	0.00030303	0	0	0	0.000345781	0	0	0.000290192	0.000473812	0.000117375	-2.0132	0.00505274
K19224	0.000487448	0.00028393	0.000669942	0.00021561	0.000211685	0.000240674	0	0.000264901	0	0	0	0	0	0.000582581	0	0	0.000296774	7.28226e-05	-2.0269	0.018486
K07447	0.000974896	0.00113572	0.000893256	0.000646831	0.000635055	0.000962696	0.000265675	0.000529801	0	0.000270783	0.00029129	0	0	0	0.000307787	0.000580383	0.000755491	0.00018128	-2.0592	0.00505122
K01489	0.00121862	0	0.000669942	0.00043122	0.00084674	0.000481348	0.0010627	0.000264901	0.000606061	0.000270783	0.00029129	0	0	0	0	0	0.000621934	0.000146017	-2.0906	0.0235441
K18915	0	0	0.000223314	0.00021561	0.000211685	0	0	0.000264901	0	0	0	0	0	0	0	0	0.000114439	0	-2.1127	0.0324742
K07339	0.000974896	0.000567859	0.000446628	0	0.000211685	0.000240674	0.00053135	0.000794702	0	0.000270783	0	0	0	0.00029129	0.000307787	0	0.000470974	0.000108732	-2.1149	0.0310325
K00432	0	0.00028393	0.000223314	0.00021561	0.000211685	0	0	0	0	0	0	0	0	0	0	0	0.000116817	0	-2.1423	0.0324742
K02199	0	0	0.000223314	0.00021561	0	0.000240674	0	0.000264901	0	0	0	0	0	0	0	0	0.000118062	0	-2.1576	0.0324742
K03409	0.000243724	0.00028393	0	0.00021561	0.000211685	0	0	0	0	0	0	0	0	0	0	0	0.000119369	0	-2.1735	0.0324742
K02760	0	0.00028393	0.000223314	0	0.000211685	0.000240674	0	0	0	0	0	0	0	0	0	0	0.00011995	0	-2.1805	0.0324742
K01183	0.000731172	0.00113572	0.000893256	0.000646831	0.00190517	0.000962696	0.00053135	0.0010596	0.00030303	0.000270783	0	0.000269251	0	0.00029129	0.000307787	0.000290192	0.000983224	0.000216542	-2.1829	0.000930972
K00904	0	0	0.000223314	0.00021561	0	0	0.000265675	0.000264901	0	0	0	0	0	0	0	0	0.000121187	0	-2.1953	0.0324742
K07450	0.000487448	0.000567859	0.000223314	0.00021561	0.00042337	0.000481348	0.00053135	0	0	0	0	0	0.000345781	0.00029129	0	0	0.000366287	7.9634e-05	-2.2015	0.0136355
K22605	0	0.00028393	0	0.00021561	0.000211685	0	0	0.000264901	0	0	0	0	0	0	0	0	0.000122016	0	-2.2051	0.0324742
K07516	0	0.00028393	0	0.00021561	0.000211685	0	0.000265675	0	0	0	0	0	0	0	0	0	0.000122112	0	-2.2063	0.0324742
K08083	0	0.00028393	0	0.00021561	0.000211685	0	0.000265675	0	0	0	0	0	0	0	0	0	0.000122112	0	-2.2063	0.0324742
K01744	0	0.00028393	0.000223314	0	0.000211685	0	0	0.000264901	0	0	0	0	0	0	0	0	0.000122979	0	-2.2165	0.0324742
K01150	0	0.00028393	0.000223314	0.00021561	0	0	0.000265675	0	0	0	0	0	0	0	0	0	0.000123566	0	-2.2234	0.0324742
K06879	0	0.00028393	0.000223314	0.00021561	0	0	0.000265675	0	0	0	0	0	0	0	0	0	0.000123566	0	-2.2234	0.0324742
K07584	0.000731172	0.000851789	0.000669942	0.000646831	0.000211685	0.000240674	0.00132837	0.000794702	0.00030303	0.000270783	0	0	0	0	0.000307787	0.000290192	0.000684396	0.000146474	-2.2242	0.0129063
K03628	0.00121862	0.00028393	0.000223314	0.000646831	0.00042337	0.000481348	0.00053135	0.000794702	0	0	0	0	0.000691563	0	0	0.000290192	0.000575433	0.000122719	-2.2293	0.0112746
K09806	0.000243724	0.00028393	0	0.00021561	0	0	0.000265675	0	0	0	0	0	0	0	0	0	0.000126117	0	-2.2528	0.0324742
K16786	0	0.00028393	0	0	0.000211685	0	0.000265675	0.000264901	0	0	0	0	0	0	0	0	0.000128274	0	-2.2773	0.0324742
K03294	0.000731172	0.00028393	0.000223314	0.000646831	0	0.000240674	0.00053135	0.000264901	0	0	0.00029129	0	0	0	0.000307787	0	0.000365271	7.48847e-05	-2.2862	0.0425402
K07132	0.000243724	0.00028393	0.000446628	0.00043122	0.000635055	0.000722022	0.000265675	0	0	0	0.00029129	0	0	0	0.000307787	0	0.000378532	7.48847e-05	-2.3377	0.0246106
K03101	0.000243724	0.000567859	0.000223314	0.00043122	0.000211685	0.000722022	0.000265675	0.000264901	0	0.000270783	0	0	0	0.00029129	0	0	0.0003663	7.02591e-05	-2.3823	0.0204273
K11144	0.000243724	0.000567859	0.000446628	0.00021561	0	0.000722022	0.000265675	0.000529801	0.00030303	0	0	0.000269251	0	0	0	0	0.000373915	7.15352e-05	-2.386	0.0246106
K03791	0.000974896	0.00028393	0.000669942	0.00021561	0.00084674	0.000481348	0.00053135	0.000529801	0	0	0.00029129	0.000269251	0	0	0	0.000290192	0.000566702	0.000106342	-2.4139	0.0047294
K07486	0.000487448	0.00141965	0.000223314	0.000646831	0.00084674	0.000481348	0	0.000529801	0	0.000270783	0	0	0	0	0.000307787	0.000290192	0.000579391	0.000108595	-2.4156	0.0131326
K02851	0.000243724	0	0.000223314	0	0.00042337	0	0	0.000264901	0	0	0	0	0	0	0	0	0.000144414	0	-2.4483	0.0324742
K18369	0.000487448	0	0.000223314	0	0.000211685	0	0.000265675	0	0	0	0	0	0	0	0	0	0.000148515	0	-2.4887	0.0324742
K20974	0.000243724	0.00028393	0.000669942	0.00021561	0.000211685	0.000481348	0.00053135	0.000529801	0	0	0	0.000269251	0	0.00029129	0	0	0.000395924	7.00677e-05	-2.4984	0.00824417
K06867	0.000243724	0	0.000223314	0.00021561	0	0	0.000265675	0.000264901	0	0	0	0	0	0	0	0	0.000151653	0	-2.5189	0.012777
K19591	0.000243724	0	0.000223314	0.00021561	0	0	0.000265675	0.000264901	0	0	0	0	0	0	0	0	0.000151653	0	-2.5189	0.012777
K13013	0.000243724	0	0.000446628	0	0	0	0.000265675	0.000264901	0	0	0	0	0	0	0	0	0.000152616	0	-2.528	0.0324742
K09825	0.000487448	0	0	0.00021561	0.000211685	0.000240674	0.000265675	0.000264901	0	0	0.00029129	0	0	0	0	0	0.000210749	3.64113e-05	-2.5331	0.0428436
K13924	0	0	0.000223314	0	0.000211685	0	0.00053135	0.000264901	0	0	0	0	0	0	0	0	0.000153906	0	-2.5401	0.0324742
K02557	0	0.000567859	0.000223314	0	0.000211685	0.000240674	0	0	0	0	0	0	0	0	0	0	0.000155442	0	-2.5545	0.0324742
K07552	0.000243724	0.00028393	0	0	0.000211685	0.000240674	0.000265675	0	0	0	0	0	0	0	0	0	0.000155711	0	-2.557	0.012777
K01387	0	0.000567859	0	0.00021561	0.000211685	0	0	0.000264901	0	0	0	0	0	0	0	0	0.000157507	0	-2.5735	0.0324742
K00547	0	0.00028393	0	0	0.000211685	0.000240674	0	0.000529801	0	0	0	0	0	0	0	0	0.000158261	0	-2.5804	0.0324742
K06015	0	0.00028393	0.000223314	0	0	0.000240674	0.00053135	0	0	0	0	0	0	0	0	0	0.000159908	0	-2.5953	0.0324742
K19405	0.000243724	0.000567859	0	0.00021561	0	0	0	0.000264901	0	0	0	0	0	0	0	0	0.000161512	0	-2.6097	0.0324742
K02839	0.000243724	0	0.000223314	0	0.00042337	0.000240674	0.000265675	0.000264901	0	0.000270783	0	0	0	0	0	0	0.000207707	3.38478e-05	-2.6174	0.0428436
K13653	0.000487448	0.00028393	0	0.00043122	0	0.000240674	0.000265675	0.000264901	0	0	0	0	0	0	0.000307787	0	0.000246731	3.84734e-05	-2.681	0.0322773
K02404	0	0.00028393	0.000669942	0.00021561	0	0.000240674	0	0	0	0	0	0	0	0	0	0	0.000176269	0	-2.7359	0.0324742
K08086	0.000487448	0	0.000223314	0.00021561	0	0.000240674	0.000265675	0	0	0	0	0	0	0	0	0	0.00017909	0	-2.7588	0.012777
K07392	0.000243724	0.00028393	0.000223314	0.00021561	0.000211685	0	0	0.000264901	0	0	0	0	0	0	0	0	0.000180395	0	-2.7692	0.0045693
K19824	0.000487448	0	0.000223314	0	0.000211685	0	0.000265675	0.000264901	0	0	0	0	0	0	0	0	0.000181628	0	-2.7791	0.012777
K08234	0	0.00028393	0	0	0.00042337	0.000481348	0.000265675	0	0	0	0	0	0	0	0	0	0.00018179	0	-2.7804	0.0324742
K20038	0.000243724	0.00028393	0	0.00021561	0.000211685	0.000240674	0	0.000264901	0	0	0	0	0	0	0	0	0.000182565	0	-2.7865	0.0045693
K02472	0.000487448	0	0.000223314	0	0	0.000240674	0.00053135	0	0	0	0	0	0	0	0	0	0.000185348	0	-2.8083	0.0324742
K08280	0.000243724	0.00028393	0	0.00021561	0.00042337	0.000481348	0.00053135	0	0.00030303	0	0	0	0	0	0	0	0.000272416	3.78788e-05	-2.8464	0.0240277
K00030	0	0.000567859	0	0.00021561	0	0	0.00053135	0.000264901	0	0	0	0	0	0	0	0	0.000197465	0	-2.8997	0.0324742
K03098	0.000243724	0	0.000446628	0.00021561	0.000211685	0.000240674	0.000265675	0	0	0	0	0	0	0	0	0	0.000202999	0	-2.9396	0.0045693
K01197	0.000243724	0.000567859	0.000223314	0	0.00042337	0.000240674	0	0	0	0	0	0	0	0	0	0	0.000212368	0	-3.0046	0.012777
K07667	0	0.000567859	0	0.00043122	0	0	0.00053135	0.000264901	0	0	0	0	0	0	0	0	0.000224416	0	-3.0843	0.0324742
K01079	0.000487448	0	0.000446628	0.00021561	0.000635055	0	0.000265675	0.000264901	0	0.000270783	0	0	0	0	0	0	0.000289415	3.38478e-05	-3.096	0.0240277
K08998	0	0.00028393	0.000223314	0.00043122	0.00042337	0.000481348	0	0	0	0	0	0	0	0	0	0	0.000230398	0	-3.1222	0.012777
K08223	0.000243724	0.00028393	0.000223314	0.00021561	0.00042337	0.000240674	0.000265675	0	0	0	0	0	0	0	0	0	0.000237037	0	-3.1632	0.00146006
K07076	0.000487448	0.00028393	0.000223314	0	0.000211685	0.000240674	0.000265675	0.000264901	0	0	0	0	0	0	0	0	0.000247203	0	-3.2238	0.00146006
K01243	0	0.000851789	0	0.000646831	0.000211685	0.000240674	0.000265675	0.000529801	0	0	0	0.000269251	0	0	0	0	0.000343307	3.36564e-05	-3.3505	0.0240277
K19997	0.000974896	0.00028393	0.000669942	0.00043122	0.000211685	0.000240674	0.000265675	0.000794702	0	0	0	0	0	0	0	0	0.00048409	0	-4.1934	0.000409933
