# Supplementary material for: Characterizing the gut phageome and phage-borne antimicrobial resistance genes in pigs
Source: Microbiome. 2024 Jun 5;12:102. doi: 10.1186/s40168-024-01818-9 (PMC11151549; doi:10.1186/s40168-024-01818-9)
Supplement: Supplementary file 4 — Additional file 3: Data S2 Detailed information for comparing the abundances of KOs between weaned piglets and finishing pigs [file 40168_2024_1818_MOESM3_ESM.xlsx]

## Sheet: DLY
CAZys	DLY1 (weaned piglets)	DLY2 (weaned piglets)	DLY3 (weaned piglets)	DLY4 (weaned piglets)	DLY5 (weaned piglets)	DLY6 (weaned piglets)	DLY7 (weaned piglets)	DLY8 (weaned piglets)	DLY1 (finishing pigs)	DLY2 (finishing pigs)	DLY3 (finishing pigs)	DLY4 (finishing pigs)	DLY5 (finishing pigs)	DLY6 (finishing pigs)	DLY7 (finishing pigs)	DLY8 (finishing pigs)	DLY (weaned piglets)_mean	DLY (finishing pigs)_mean	log2 (fold change)	p value
GH5_1	0	0	0	0	0	0	0	0	0.00316456	0	0.0133779	0.00598802	0.00340136	0.00653595	0.00282486	0.00664452	0	0.00524215	3.9751	0.00146006
AA4	0	0	0	0	0	0	0	0	0	0.00310559	0.00334448	0.00299401	0.00340136	0.00326797	0	0.00332226	0	0.00242946	2.8656	0.0045693
GH89	0.00277008	0.00275482	0	0	0	0	0	0	0.00316456	0.00310559	0.00334448	0	0.00680272	0.00653595	0	0.00996678	0.000690613	0.00411501	2.5749	0.0158729
CBM62	0.00277008	0.00275482	0.00327869	0	0.00316456	0.00266667	0	0.00302115	0.0158228	0.0124224	0.00334448	0.00299401	0.00680272	0.0130719	0.0141243	0.00996678	0.002207	0.00981867	2.1534	0.00274173
GH94	0.00277008	0	0	0.0031348	0	0.00533333	0	0	0.00632911	0	0.00334448	0.00598802	0	0.00326797	0.00847458	0.00664452	0.00140478	0.00425609	1.5992	0.0425402
GH5_46	0.00831025	0.00550964	0	0.00626959	0.00632911	0.00266667	0.00315457	0.0060423	0.0189873	0.0124224	0.0133779	0.00598802	0.0170068	0.0163399	0.00564972	0.013289	0.00478527	0.0128826	1.4288	0.0104118
GH57	0	0.00550964	0.00327869	0.0031348	0.00632911	0	0.00315457	0.00906344	0.00949367	0.00621118	0.0100334	0.0149701	0.0136054	0.00980392	0.00282486	0.00996678	0.00380878	0.00961367	1.3358	0.0135185
CE9	0	0	0.00327869	0.0031348	0	0.008	0	0.00302115	0.00632911	0.00310559	0.00334448	0.00299401	0.00340136	0.00653595	0.00847458	0.00332226	0.00217933	0.00468842	1.1052	0.0390997
CE4	0.0110803	0.0220386	0.0262295	0.00940439	0.0126582	0.0106667	0.00315457	0.00906344	0.0379747	0.0248447	0.0167224	0.0359281	0.0204082	0.0196078	0.019774	0.0332226	0.013037	0.0260603	0.9992	0.014763
GT19	0.0110803	0.00826446	0.00983607	0.0125392	0.0189873	0.00533333	0	0.0120846	0.00632911	0.0248447	0.0133779	0.0209581	0.0204082	0.0130719	0.0169492	0.0166113	0.00976566	0.0165688	0.7627	0.0206682
GH23	0.0747922	0.0661157	0.0786885	0.0658307	0.0822785	0.072	0.0694006	0.0574018	0.0981013	0.0993789	0.110368	0.0838323	0.102041	0.0849673	0.158192	0.106312	0.0708135	0.105399	0.5738	0.0001554
GT2_Glycos_transf_2	0.171745	0.168044	0.144262	0.191223	0.186709	0.194667	0.227129	0.199396	0.151899	0.15528	0.183946	0.158683	0.139456	0.179739	0.146893	0.149502	0.185397	0.158175	-0.2291	0.0281274
CE10	0.0387812	0.0247934	0.0393443	0.0250784	0.0348101	0.0266667	0.0157729	0.0302115	0.0189873	0.0217391	0.0133779	0.0239521	0.0170068	0.0294118	0.019774	0.00996678	0.0294323	0.019277	-0.6105	0.014763
GH25	0.0498615	0.0661157	0.0819672	0.109718	0.0506329	0.0693333	0.0662461	0.0453172	0.0474684	0.0372671	0.0434783	0.0299401	0.0442177	0.0294118	0.0367232	0.0598007	0.067399	0.0410384	-0.7158	0.0018648
GT51	0.0221607	0.0220386	0.0196721	0.0219436	0.0158228	0.0213333	0.0126183	0.0120846	0	0.0124224	0.00668896	0.00598802	0.0136054	0	0.0141243	0.013289	0.0184592	0.00826476	-1.1593	0.0100267
GT83	0	0.00826446	0.00327869	0.00626959	0.00632911	0.008	0.00630915	0.00302115	0	0.00310559	0.00334448	0	0	0.00326797	0.00282486	0	0.00518402	0.00156786	-1.7253	0.021911
GH53	0	0.00550964	0	0.0031348	0.00632911	0.008	0.00315457	0.0060423	0	0	0.00334448	0	0.00340136	0	0	0	0.0040213	0.00084323	-2.2537	0.0496329
CBM61	0.00554017	0.00275482	0.00327869	0.0031348	0.00316456	0.00266667	0.00315457	0.00302115	0	0	0	0	0	0	0	0	0.00333943	0	-3.3246	0.000409933
GH108	0	0	0.00983607	0.00940439	0	0.00533333	0.00315457	0.0120846	0	0	0	0	0	0.00326797	0	0	0.00497662	0.000408497	-3.6068	0.0402162

## Sheet: TM
CAZys	TM1 (weaned piglets)	TM2 (weaned piglets)	TM3 (weaned piglets)	TM4 (weaned piglets)	TM5 (weaned piglets)	TM6 (weaned piglets)	TM7 (weaned piglets)	TM8 (weaned piglets)	TM1 (finishing pigs)	TM2 (finishing pigs)	TM3 (finishing pigs)	TM4 (finishing pigs)	TM5 (finishing pigs)	TM6 (finishing pigs)	TM7 (finishing pigs)	TM8 (finishing pigs)	TM (weaned piglets)_mean	TM (finishing pigs)_mean	log2 (fold change)	p value
CBM62	0	0	0	0	0.0034965	0	0	0	0.00968523	0.00263158	0.0058309	0.00549451	0.00923077	0.00298507	0.00900901	0.00290698	0.000437063	0.00597176	3.7722	0.00178096
GT28	0	0.0031348	0	0	0	0	0	0	0.00484262	0.00263158	0	0.00824176	0.00923077	0.00895522	0.003003	0	0.00039185	0.00461312	3.5574	0.0176723
GH78	0	0	0	0	0	0	0	0	0.00484262	0.00263158	0.00874636	0	0	0	0.00600601	0.00581395	0	0.00350506	3.5337	0.012777
AA4	0	0	0	0	0	0	0	0	0.00242131	0.00263158	0.00291545	0.00549451	0.00307692	0	0	0.00290698	0	0.00243084	3.0057	0.0045693
GH38	0	0	0	0	0	0	0	0	0	0.00526316	0.00291545	0	0.00307692	0	0	0.00581395	0	0.00213369	2.8176	0.0324742
GH13_6	0	0	0	0	0	0	0	0	0.00484262	0.00263158	0	0.00549451	0	0	0	0.00290698	0	0.00198446	2.713	0.0324742
GH130	0	0	0	0	0	0	0	0	0.00242131	0.00263158	0.00291545	0	0	0	0.003003	0.00290698	0	0.00173479	2.519	0.012777
GH113	0	0	0	0	0	0	0	0	0	0.00263158	0.00291545	0	0.00307692	0.00298507	0	0	0	0.00145113	2.2614	0.0324742
GH53	0	0	0.0070922	0	0	0.00378788	0	0	0.00242131	0.00789474	0.00874636	0.00274725	0.00615385	0.00298507	0.003003	0.00290698	0.00136001	0.00460732	1.7603	0.0270655
GH5_46	0	0	0.0070922	0.00337838	0.00699301	0.00378788	0.00352113	0.00343643	0.00726392	0.00263158	0.00291545	0.010989	0.0123077	0.00895522	0.012012	0.0145349	0.00352613	0.00895122	1.344	0.0404213
GH3	0.00749064	0.015674	0.0035461	0.0202703	0.0104895	0.00378788	0.0140845	0.0137457	0.0338983	0.0184211	0.0262391	0.0274725	0.0246154	0.0238806	0.024024	0.0116279	0.0111361	0.0237724	1.094	0.0029526
GH32	0.0149813	0.015674	0.0212766	0.00675676	0.0174825	0.0113636	0.0105634	0.0103093	0.00726392	0.0342105	0.0262391	0.0274725	0.0307692	0.0179104	0.018018	0.0261628	0.0135509	0.0235058	0.7946	0.014763
GT32	0.00749064	0.0188088	0.0177305	0.0168919	0.0244755	0.0151515	0.0211268	0.0137457	0.00726392	0.00789474	0.0116618	0.0164835	0.0153846	0.0149254	0.00600601	0.0116279	0.0169277	0.011406	-0.5696	0.0281274
GH25	0.0599251	0.0658307	0.0673759	0.0641892	0.0699301	0.0416667	0.0739437	0.0515464	0.031477	0.0342105	0.0379009	0.0302198	0.0615385	0.0447761	0.024024	0.0581395	0.061801	0.0402858	-0.6174	0.004662
GT6	0.00374532	0.0031348	0.0035461	0.00337838	0.0034965	0.00378788	0.00352113	0.00687285	0	0.00263158	0.00291545	0.00274725	0.00615385	0.00298507	0	0.00290698	0.00393537	0.00254252	-0.6302	0.0100267
GH108	0.00749064	0.0031348	0.0070922	0.0135135	0.00699301	0.00757576	0.00704225	0.00687285	0.00242131	0.00526316	0.0058309	0	0.00307692	0.00895522	0.003003	0.00290698	0.00746438	0.00393219	-0.9247	0.014763
GH10	0.00374532	0.0031348	0.0070922	0.00337838	0	0.00378788	0.00352113	0.00343643	0.00242131	0.00526316	0.00291545	0	0.00307692	0	0	0	0.00351202	0.00170961	-1.0386	0.0376443
GH13_39	0.011236	0.00940439	0	0.00675676	0.0034965	0.00757576	0.00704225	0.00343643	0	0.00789474	0	0	0.00307692	0.00298507	0	0.00581395	0.00611851	0.00247134	-1.3079	0.0485974
GH97	0.00374532	0.00626959	0	0.0101351	0	0.0113636	0.00352113	0.00343643	0.00242131	0	0	0.00274725	0	0.00298507	0.003003	0.00290698	0.0048089	0.00175795	-1.4518	0.0485974
CE11	0	0.0031348	0	0	0.0034965	0	0.00352113	0.00343643	0	0	0	0	0	0	0	0	0.00169861	0	-2.4886	0.0324742
GH13_11	0.00374532	0.0031348	0	0.00337838	0	0.00378788	0	0.00343643	0	0	0	0	0	0	0	0	0.00218535	0	-2.8521	0.012777
GH5_4	0	0.00940439	0.0035461	0.0101351	0.00699301	0.00378788	0.00352113	0.00687285	0	0	0	0	0	0	0.00600601	0	0.00553256	0.000750751	-2.8815	0.00709673
GH19	0	0.00940439	0.0035461	0	0.0034965	0	0.00704225	0	0	0	0	0	0	0	0	0	0.00293616	0	-3.2781	0.0324742

## Sheet: LW
CAZys	LW1 (weaned piglets)	LW2 (weaned piglets)	LW3 (weaned piglets)	LW4 (weaned piglets)	LW5 (weaned piglets)	LW6 (weaned piglets)	LW7 (weaned piglets)	LW8 (weaned piglets)	LW1 (finishing pigs)	LW2 (finishing pigs)	LW3 (finishing pigs)	LW4 (finishing pigs)	LW5 (finishing pigs)	LW6 (finishing pigs)	LW7 (finishing pigs)	LW8 (finishing pigs)	LW (weaned piglets)_mean	LW (finishing pigs)_mean	log2 (fold change)	p value
GH128	0	0	0	0	0	0	0.00263852	0	0.0031348	0	0.0117302	0.00348432	0	0.00324675	0.0155763	0.00621118	0.000329815	0.00542295	4.0393	0.0092178
CE3	0	0	0.003125	0	0	0	0	0	0.0031348	0.011976	0.00879765	0.00696864	0.00326797	0.00649351	0.00311526	0.00310559	0.000390625	0.00585743	3.9064	0.00122005
GH88	0	0	0.003125	0	0	0	0	0	0.0031348	0.00598802	0.00293255	0.00348432	0	0.00649351	0.00311526	0.00310559	0.000390625	0.00353176	3.1765	0.00709673
PL4_4	0	0	0	0	0	0	0	0	0	0.00598802	0	0.00348432	0.00326797	0.00324675	0.00311526	0	0	0.00238779	2.8559	0.012777
PL22	0	0	0	0	0	0	0	0	0.0031348	0.00299401	0.00293255	0	0	0.00324675	0.00311526	0	0	0.00192792	2.5473	0.012777
CE12	0.0035461	0	0	0.00302115	0.0031746	0	0	0	0.0031348	0.00299401	0.00879765	0.00348432	0.00326797	0.012987	0.00934579	0.00931677	0.00121773	0.00666604	2.4526	0.0090091
PL1	0	0	0	0.00302115	0	0	0.00263852	0	0	0.00299401	0.00293255	0.00348432	0.00980392	0	0.00311526	0.00310559	0.000707459	0.00317946	2.1681	0.0287082
CE8	0.0035461	0.0107143	0.003125	0.00302115	0.00634921	0	0.00527704	0.004	0.0219436	0.0149701	0.0205279	0.0174216	0.00653595	0.00974026	0.0155763	0.0248447	0.0045041	0.016445	1.8683	0.000621601
GH94	0	0	0	0.00302115	0.0031746	0	0.00263852	0	0.0031348	0.00299401	0.0058651	0.00348432	0.00326797	0.00324675	0.00311526	0.00310559	0.00110428	0.00352673	1.6752	0.0047294
CE2	0.0035461	0	0	0.00302115	0.0031746	0.00316456	0.00527704	0.004	0.00626959	0.00598802	0.00293255	0.00696864	0.0130719	0.012987	0.00311526	0.0124224	0.00277293	0.00796942	1.5231	0.0311998
GH66	0.0070922	0.00714286	0.003125	0.0060423	0	0.00949367	0.00527704	0	0.015674	0.011976	0.0117302	0.0174216	0.00980392	0.012987	0.00623053	0.00931677	0.00477163	0.0118925	1.3175	0.00384992
GT19	0.0035461	0	0.009375	0.0060423	0.0126984	0.00316456	0.00527704	0	0.015674	0.011976	0.00879765	0	0.00980392	0.00974026	0.0186916	0.0186335	0.00501293	0.0116646	1.2184	0.0399796
PL1_2	0.035461	0.025	0.04375	0.0453172	0.0444444	0.0411392	0.0422164	0.032	0.0721003	0.0538922	0.0557185	0.0696864	0.0816993	0.0519481	0.0809969	0.0776398	0.038666	0.0679602	0.8136	0.0001554
GH23	0.0531915	0.0607143	0.06875	0.0725076	0.0603175	0.0696203	0.102902	0.068	0.103448	0.0898204	0.0967742	0.087108	0.0718954	0.0844156	0.0654206	0.0838509	0.0695004	0.0853417	0.2962	0.0379176
GT2_Glycos_transf_2	0.180851	0.207143	0.178125	0.18429	0.184127	0.237342	0.14248	0.136	0.112853	0.155689	0.146628	0.139373	0.137255	0.159091	0.140187	0.18323	0.181295	0.146788	-0.3046	0.0498834
GH73	0.035461	0.05	0.040625	0.0392749	0.0380952	0.0443038	0.0343008	0.06	0.0282132	0.0269461	0.0205279	0.0418118	0.0457516	0.0292208	0.0311526	0.0279503	0.0427576	0.0314468	-0.4433	0.0281274
CE10	0.0141844	0.0392857	0.015625	0.0271903	0.0285714	0.0253165	0.0237467	0.032	0.0188088	0.0149701	0.0205279	0.010453	0.0196078	0.00974026	0.0218069	0.0217391	0.02574	0.0172067	-0.581	0.0281274
GT32	0.0283688	0.0142857	0.034375	0.0181269	0.015873	0.0126582	0.00791557	0.048	0.0031348	0.00299401	0.0058651	0.010453	0.0130719	0.012987	0.00934579	0.015528	0.0224504	0.00917244	-1.2914	0.014763
GT10	0.0070922	0.00357143	0.003125	0.00906344	0.00634921	0.00316456	0.00791557	0.012	0	0.00299401	0	0.00348432	0.00653595	0.00649351	0	0	0.00653518	0.00243847	-1.4222	0.0229216
GT26	0.0177305	0.0107143	0.003125	0.0151057	0.00952381	0.00632911	0.0105541	0.004	0	0.00598802	0.00293255	0.00696864	0	0	0.00311526	0.00621118	0.00963532	0.00315196	-1.6121	0.00986242
GT35	0.0070922	0.00714286	0.00625	0.00302115	0.0126984	0.00632911	0.00263852	0.016	0	0.00598802	0.00293255	0	0	0	0.00623053	0	0.00764653	0.00189389	-2.0135	0.0047294
GH163	0	0	0.003125	0	0.0031746	0.00316456	0.00263852	0	0	0	0	0	0	0	0	0	0.00151284	0	-2.1975	0.0324742
SLH	0.0035461	0.00357143	0	0.0120846	0.0031746	0.00316456	0	0.004	0	0	0.00293255	0	0.00326797	0	0	0	0.00369266	0.000775066	-2.2523	0.0287082
GH5_54	0.0035461	0	0.003125	0.0060423	0	0	0.00263852	0	0	0	0	0	0	0	0	0	0.00191899	0	-2.5406	0.0324742
CBM48	0.0035461	0.00357143	0	0.00302115	0	0	0.00263852	0.004	0	0	0	0	0	0	0	0	0.00209715	0	-2.6687	0.012777
GH38	0	0.00714286	0	0	0.0031746	0.00316456	0	0.004	0	0	0	0	0	0	0	0	0.00218525	0	-2.7281	0.0324742
GT46	0.0035461	0.00357143	0.003125	0	0.0031746	0.00316456	0.00263852	0	0	0	0	0	0	0	0	0	0.00240253	0	-2.8648	0.0045693
GH13_31	0	0.00357143	0.00625	0.00302115	0	0.00632911	0.00527704	0	0	0	0	0	0.00326797	0	0	0	0.00305609	0.000408497	-2.9033	0.0402162
GH27	0.0035461	0.0107143	0.00625	0.00302115	0	0.00316456	0	0.004	0.0031348	0	0	0	0	0	0	0	0.00383701	0.00039185	-3.2916	0.0128413
GH76	0.0070922	0.00357143	0	0.0060423	0.0031746	0.00316456	0	0.008	0	0	0	0	0	0	0	0	0.00388064	0	-3.5566	0.0045693

## Sheet: SZL
CAZys	SZL1 (weaned piglets)	SZL2 (weaned piglets)	SZL3 (weaned piglets)	SZL4 (weaned piglets)	SZL5 (weaned piglets)	SZL6 (weaned piglets)	SZL7 (weaned piglets)	SZL8 (weaned piglets)	SZL1 (finishing pigs)	SZL2 (finishing pigs)	SZL3 (finishing pigs)	SZL4 (finishing pigs)	SZL5 (finishing pigs)	SZL6 (finishing pigs)	SZL7 (finishing pigs)	SZL8 (finishing pigs)	SZL (weaned piglets)_mean	SZL (finishing pigs)_mean	log2 (fold change)	p value
GH5_1	0	0	0	0	0	0	0	0	0.00299401	0.00328947	0	0.00613497	0.00735294	0.00374532	0	0.00364964	0	0.00339579	3.2031	0.0045693
GH43_27	0	0	0	0	0	0	0	0	0	0	0.00694444	0.00613497	0	0	0.00331126	0.00364964	0	0.00250504	2.7642	0.0324742
CE7	0	0	0	0	0	0	0	0	0.00299401	0	0.00347222	0.00613497	0.00367647	0	0.00331126	0	0	0.00244862	2.7313	0.012777
GH66	0	0	0	0	0.00729927	0.00369004	0.00320513	0.0031746	0.00898204	0.00986842	0.0173611	0.0153374	0	0.011236	0.00993377	0.0182482	0.00217113	0.0113709	2.3888	0.00656165
GT71	0	0	0	0	0	0	0	0	0.00299401	0	0	0	0	0.00374532	0.00331126	0.00364964	0	0.00171253	2.2155	0.0324742
GH133	0	0.00589971	0.00344828	0.00729927	0	0.00369004	0.00641026	0	0.00598802	0.0131579	0.0104167	0.0122699	0.0110294	0.00749064	0.013245	0.0255474	0.00334344	0.0123931	1.8901	0.00188822
GH95	0	0	0.00344828	0	0.00364964	0.00369004	0	0.0031746	0.00299401	0.00328947	0.00694444	0.00613497	0.0110294	0.00374532	0.00331126	0.0109489	0.00174532	0.00604972	1.7934	0.0229216
CE8	0.003125	0	0	0.0109489	0.00729927	0.0110701	0	0.0031746	0.00598802	0.00657895	0.0138889	0.0153374	0.0110294	0.00749064	0.0198675	0.0109489	0.00445224	0.0113912	1.3553	0.0268567
GH57	0.003125	0.00884956	0.0103448	0.00729927	0.00364964	0.00369004	0.00641026	0.0031746	0.00898204	0.00328947	0.0104167	0.0122699	0.0110294	0.00749064	0.0198675	0.0109489	0.0058179	0.0105368	0.8569	0.014763
PL1_2	0.025	0.0294985	0.0137931	0.0291971	0.0474453	0.0405904	0.0288462	0.031746	0.0538922	0.0592105	0.0555556	0.0644172	0.0514706	0.0337079	0.0596026	0.0364964	0.0307646	0.0517941	0.7515	0.0018648
GH23	0.059375	0.0678466	0.0551724	0.0693431	0.0474453	0.107011	0.0737179	0.0888889	0.0928144	0.0888158	0.0902778	0.0736196	0.102941	0.127341	0.0993377	0.105839	0.0711	0.0976233	0.4574	0.0206682
GH13_39	0.009375	0.0117994	0.00689655	0.00364964	0.00364964	0.00738007	0.00320513	0.00634921	0	0.00657895	0.00347222	0	0	0	0.00993377	0	0.00653808	0.00249812	-1.388	0.0374995
GH24	0.015625	0.0147493	0.00689655	0.0145985	0.0145985	0.0147601	0.0128205	0.0285714	0.00598802	0	0.00347222	0.00613497	0	0.011236	0	0.0182482	0.0153275	0.00563492	-1.4437	0.0132448
GT8	0.00625	0.00589971	0.0103448	0.0109489	0.00729927	0.00369004	0.00320513	0.00634921	0.00299401	0.00657895	0.00347222	0	0	0	0.00331126	0	0.00674838	0.00204455	-1.7228	0.00953795
GT35	0.003125	0.00589971	0.0103448	0.0145985	0.00729927	0.00369004	0.00320513	0.00634921	0.00299401	0	0	0.00920245	0	0.00374532	0	0	0.00681396	0.00199272	-1.7738	0.016462
GT26	0.00625	0.00884956	0.0137931	0.0182482	0.0182482	0.0184502	0.0160256	0.0031746	0.00598802	0	0	0.00306748	0.00735294	0	0.00993377	0	0.0128799	0.00329278	-1.9677	0.00693473
CE9	0.003125	0.0117994	0.0103448	0.00729927	0.00729927	0	0.00641026	0.0031746	0	0	0	0	0.00367647	0.00374532	0.00331126	0	0.00618158	0.00134163	-2.204	0.0309022
GT46	0.00625	0.00294985	0.00344828	0	0	0	0.00320513	0	0	0	0	0	0	0	0	0	0.00198166	0	-2.4261	0.0324742
GH30_5	0.003125	0.00294985	0.00344828	0	0	0	0.00320513	0.0031746	0	0	0	0	0	0	0	0	0.00198786	0	-2.4306	0.012777
GH5_37	0	0	0.00344828	0.00364964	0.00364964	0.00369004	0.00320513	0.0031746	0.00299401	0	0	0	0	0	0	0	0.00260216	0.000374251	-2.7976	0.00915538
GH76	0.00625	0.00294985	0	0	0	0.00738007	0.00641026	0.0031746	0	0	0	0	0	0	0	0	0.0032706	0	-3.1489	0.012777

## Sheet: CM
CAZys	CM1 (weaned piglets)	CM2 (weaned piglets)	CM3 (weaned piglets)	CM4 (weaned piglets)	CM5 (weaned piglets)	CM6 (weaned piglets)	CM7 (weaned piglets)	CM8 (weaned piglets)	CM1 (finishing pigs)	CM2 (finishing pigs)	CM3 (finishing pigs)	CM4 (finishing pigs)	CM5 (finishing pigs)	CM6 (finishing pigs)	CM7 (finishing pigs)	CM8 (finishing pigs)	CM (weaned piglets)_mean	CM (finishing pigs)_mean	log2 (fold change)	p value
GH43_27	0	0.00296736	0	0	0	0	0	0	0.0109091	0.00917431	0	0.00809717	0.003125	0.0125523	0.00704225	0.00526316	0.00037092	0.00702041	4.2424	0.00245523
GT5	0.00414938	0	0	0	0.00286533	0	0	0	0	0.00458716	0.0170213	0	0.0125	0.0041841	0.00352113	0.0210526	0.000876838	0.00785829	3.1638	0.0214682
GH94	0	0	0	0	0	0	0	0	0.00363636	0.00458716	0	0	0.003125	0.0041841	0	0.00526316	0	0.00259947	2.8595	0.012777
CBM6	0	0	0	0	0	0.00333333	0	0	0.00363636	0.00458716	0.00425532	0	0	0	0.00352113	0.00526316	0.000416667	0.00265789	2.6733	0.0298407
GH51	0	0.00296736	0	0	0.00286533	0.00333333	0	0	0.00727273	0.0137615	0.00425532	0	0.009375	0.0041841	0.00704225	0.00526316	0.00114575	0.00639425	2.4805	0.00505274
GT10	0.00414938	0	0	0	0	0	0.00308642	0	0.00363636	0.00458716	0.00851064	0.00404858	0.0125	0	0	0.00526316	0.000904475	0.00481824	2.4134	0.0287082
CBM67	0.00414938	0	0	0.00392157	0.00286533	0.00333333	0	0	0.00727273	0.00917431	0.00425532	0.00404858	0.003125	0.0041841	0.00352113	0.0157895	0.0017837	0.00642133	1.848	0.00697686
CE3	0.00829876	0	0	0	0	0.00333333	0	0	0.00363636	0.00458716	0.00851064	0.00404858	0.00625	0.0041841	0	0.00526316	0.00145401	0.00456	1.649	0.0246106
GH16	0.00829876	0.00890208	0.00483092	0.00392157	0.0143266	0.01	0.0123457	0.00769231	0.0254545	0.0137615	0.0170213	0.0161943	0.015625	0.0167364	0.00704225	0.0315789	0.00878974	0.0179268	1.0282	0.00699301
GH23	0.0705394	0.0652819	0.0531401	0.0666667	0.0515759	0.0633333	0.0462963	0.0346154	0.0872727	0.0688073	0.0723404	0.0769231	0.065625	0.083682	0.084507	0.0473684	0.0564311	0.0733158	0.3776	0.014763
GT4	0.0788382	0.130564	0.115942	0.105882	0.131805	0.116667	0.095679	0.111538	0.0727273	0.087156	0.0680851	0.121457	0.06875	0.0711297	0.0809859	0.0421053	0.110864	0.0765496	-0.5343	0.0104118
GT83	0.00829876	0.00890208	0.00483092	0.00392157	0.00286533	0.00666667	0	0.00769231	0	0	0.00425532	0.00404858	0	0.0041841	0.00352113	0	0.0053972	0.00200114	-1.4314	0.0485974
GT8	0.00829876	0.00593472	0.0144928	0.00392157	0.00573066	0.00333333	0.00925926	0.00384615	0	0.00917431	0.00425532	0	0.003125	0	0.00352113	0	0.00685215	0.00250947	-1.4492	0.0229216
GT3	0.00414938	0.00593472	0	0	0.00286533	0	0.00308642	0	0	0	0	0	0	0	0	0	0.00200448	0	-2.4845	0.0324742
CBM48	0.00829876	0.00296736	0.00966184	0.00784314	0.00286533	0.00333333	0.00308642	0.00769231	0	0	0	0	0.00625	0	0	0	0.00571856	0.00078125	-2.8718	0.00257075
GH43_32	0.00414938	0.00296736	0.00483092	0.00392157	0.00286533	0	0.00308642	0.00384615	0	0	0	0	0	0	0	0	0.00320839	0	-3.1631	0.00146006

## Sheet: HM
CAZys	HM1 (weaned piglets)	HM2 (weaned piglets)	HM3 (weaned piglets)	HM4 (weaned piglets)	HM5 (weaned piglets)	HM6 (weaned piglets)	HM7 (weaned piglets)	HM8 (weaned piglets)	HM1 (finishing pigs)	HM2 (finishing pigs)	HM3 (finishing pigs)	HM4 (finishing pigs)	HM5 (finishing pigs)	HM6 (finishing pigs)	HM7 (finishing pigs)	HM8 (finishing pigs)	HM (weaned piglets)_mean	HM (finishing pigs)_mean	log2 (fold change)	p value
GH95	0	0	0	0	0	0	0	0	0.00696864	0.0100334	0.00350877	0	0.0137931	0.00389105	0.00352113	0	0	0.00521452	4.0351	0.0045693
GH43_27	0	0	0	0	0	0	0	0	0.00348432	0	0.00350877	0.003367	0.00344828	0.00389105	0.0105634	0.00687285	0	0.00439196	3.7875	0.00146006
GH10	0	0	0	0	0	0	0	0.00274725	0.00348432	0	0.00350877	0	0.00689655	0.0155642	0	0.00687285	0.000343407	0.00454084	3.725	0.0298407
GH106	0	0	0	0	0	0	0	0	0.00696864	0.00334448	0.00350877	0.003367	0.00344828	0.00389105	0	0.00687285	0	0.00392513	3.6253	0.00146006
GH5_46	0.00254453	0	0	0.0044843	0	0	0	0	0.0174216	0.0100334	0.00701754	0.010101	0.00344828	0.00389105	0.0105634	0.0137457	0.000878604	0.00952775	3.4389	0.00146734
GH125	0	0	0	0	0	0	0	0	0.00348432	0.00334448	0.00701754	0.003367	0	0.00389105	0	0	0	0.00263805	3.0521	0.012777
CBM20	0.00254453	0	0	0	0.0030303	0	0	0	0.010453	0.00334448	0.00350877	0.013468	0.00689655	0	0.00352113	0	0.000696854	0.00514899	2.8854	0.0158729
CE7	0	0	0	0	0	0	0	0.00274725	0.00348432	0.00334448	0.00350877	0	0	0.00389105	0.00352113	0	0.000343407	0.00221872	2.6917	0.0298407
GH92	0	0.00324675	0	0	0.0030303	0	0	0.00274725	0	0.00668896	0	0.003367	0.0103448	0.00389105	0.0105634	0.00343643	0.00112804	0.00478646	2.0851	0.0246106
CE2	0.00254453	0	0.00284091	0.00896861	0	0.00326797	0.00406504	0	0.00696864	0.00668896	0.00350877	0.016835	0.0103448	0.0077821	0.0105634	0.00687285	0.00271088	0.00869557	1.6815	0.00723245
GH13_38	0.00254453	0	0	0	0.00606061	0	0	0	0.00348432	0.00668896	0	0.003367	0.00689655	0	0.00352113	0.00343643	0.00107564	0.0034243	1.6706	0.0496329
GH28	0.0203562	0.0162338	0.00568182	0.0044843	0.0181818	0.00980392	0.00406504	0.010989	0.0243902	0.0167224	0.0210526	0.020202	0.0413793	0.0389105	0.0211268	0.0309278	0.0112245	0.026839	1.2577	0.0010878
CE1	0.00763359	0.00324675	0.00852273	0.00896861	0	0.00326797	0	0.010989	0.0139373	0.0133779	0.00701754	0.00673401	0.0172414	0.0116732	0.0105634	0.0171821	0.00532858	0.0122159	1.1969	0.0180441
CBM62	0.00254453	0.00649351	0	0.00896861	0	0.00653595	0	0	0.00696864	0.0100334	0.0140351	0.003367	0.00689655	0	0.00704225	0.00687285	0.00306782	0.00690198	1.1698	0.0485974
PL1_2	0.0152672	0.0162338	0.0227273	0.0134529	0.0272727	0.0130719	0.00406504	0.010989	0.0243902	0.0234114	0.0140351	0.03367	0.0344828	0.0428016	0.0492958	0.0515464	0.015385	0.0342042	1.1526	0.004662
CBM67	0.00508906	0	0.00284091	0	0.0030303	0.00326797	0.00406504	0	0.00348432	0.00334448	0.00701754	0.00673401	0.00689655	0	0.00704225	0.00343643	0.00228666	0.00474445	1.053	0.0444063
GH133	0.00508906	0.00324675	0.00568182	0.0044843	0.0030303	0.00653595	0.00406504	0	0.00696864	0.0100334	0.00701754	0.00673401	0.00689655	0.0077821	0.0140845	0.00687285	0.00401665	0.00829871	1.0469	0.0001554
GH23	0.0483461	0.0681818	0.0738636	0.0627803	0.0454545	0.0620915	0.0569106	0.0604396	0.087108	0.0735786	0.105263	0.0774411	0.0689655	0.0622568	0.0880282	0.0721649	0.0597585	0.0793508	0.4091	0.004662
GT2_Glycos_transf_2	0.259542	0.24026	0.25	0.215247	0.239394	0.248366	0.313008	0.260989	0.216028	0.197324	0.2	0.205387	0.206897	0.194553	0.158451	0.199313	0.253351	0.197244	-0.3612	0.0003108
GT32	0.0229008	0.0227273	0.0113636	0.0224215	0.0212121	0.0163399	0.00813008	0.0247253	0.00696864	0.0100334	0.0140351	0.013468	0.0206897	0.0194553	0.0140845	0.00343643	0.0187276	0.0127714	-0.5522	0.0498834
GH25	0.0737913	0.0551948	0.0511364	0.0493274	0.0454545	0.0718954	0.0813008	0.0604396	0.0452962	0.0367893	0.0526316	0.037037	0.0241379	0.0350195	0.0457746	0.0274914	0.0610675	0.0380222	-0.6836	0.0018648
GT2_Glyco_tranf_2_3	0.0254453	0.0292208	0.03125	0.0134529	0.0242424	0.00326797	0.0325203	0.0274725	0.00348432	0.0234114	0.0210526	0.013468	0.0103448	0.0116732	0.0105634	0.0103093	0.023359	0.0130384	-0.8412	0.0281274
GT26	0.0127226	0.0162338	0.0113636	0.0269058	0.0212121	0.00326797	0.0203252	0.0137363	0.00348432	0.0167224	0.0105263	0.010101	0.00344828	0.0077821	0.00704225	0.00687285	0.0157209	0.00824744	-0.9307	0.0379176
GH55	0	0.00974026	0.00568182	0.0044843	0.00909091	0.00980392	0.00406504	0.00549451	0	0	0.0105263	0.003367	0	0.00389105	0.00352113	0	0.00604509	0.00266319	-1.1826	0.0485974
CE4	0.0305344	0.0357143	0.0369318	0.0358744	0.0333333	0.0359477	0.0243902	0.0302198	0.010453	0.0100334	0.00350877	0.010101	0.0137931	0.0155642	0.00704225	0.0137457	0.0328682	0.0105302	-1.6422	0.0001554
CE9	0.00254453	0	0.0113636	0.0044843	0.00606061	0.00653595	0.00406504	0.00824176	0.00696864	0.00334448	0	0	0.00344828	0	0	0	0.00541198	0.00172017	-1.6536	0.0404795
GH13_4	0.00254453	0	0	0	0.0030303	0.00326797	0	0.00274725	0	0	0	0	0	0	0	0	0.00144876	0	-2.1874	0.0324742
CBM50	0.0178117	0.00974026	0.0142045	0.0269058	0.0121212	0.0130719	0.0121951	0.0247253	0.00348432	0	0	0	0.00689655	0.0077821	0	0.00687285	0.016347	0.00312948	-2.385	0.000859897
GH147	0	0.00324675	0.00284091	0.0044843	0.0030303	0	0	0	0	0	0	0	0	0	0	0	0.00170028	0	-2.4184	0.0324742
CBM61	0.00254453	0.00649351	0.00284091	0	0.0030303	0.00326797	0.00406504	0.00274725	0	0	0	0	0	0	0	0	0.00312369	0	-3.2959	0.00146006
CBM13	0.00254453	0.00324675	0.00568182	0	0.0030303	0.00326797	0.00813008	0.00274725	0	0	0	0	0	0	0	0	0.00358109	0	-3.493	0.00146006

## Sheet: NX
CAZys	NX1 (weaned piglets)	NX2 (weaned piglets)	NX3 (weaned piglets)	NX4 (weaned piglets)	NX5 (weaned piglets)	NX6 (weaned piglets)	NX7 (weaned piglets)	NX8 (weaned piglets)	NX1 (finishing pigs)	NX2 (finishing pigs)	NX3 (finishing pigs)	NX4 (finishing pigs)	NX5 (finishing pigs)	NX6 (finishing pigs)	NX7 (finishing pigs)	NX8 (finishing pigs)	NX (weaned piglets)_mean	NX (finishing pigs)_mean	log2 (fold change)	p value
GH13_14	0	0	0	0	0	0	0	0	0.00387597	0.00308642	0	0	0	0.00346021	0	0.00330033	0	0.00171537	2.3788	0.0324742
GH97	0.0057971	0	0.00271739	0	0.00263852	0	0.00338983	0.00346021	0.00775194	0.00925926	0.0030581	0.00641026	0.00363636	0.00692042	0.00389105	0.00330033	0.00225038	0.00552846	1.2967	0.013313
GT11	0.0173913	0.0153257	0.0108696	0.00879765	0.0105541	0.013468	0.0169492	0.0207612	0.0116279	0.0277778	0.0244648	0.0192308	0.0581818	0.0276817	0.0116732	0.0231023	0.0142646	0.0254675	0.8362	0.0281274
GH24	0.0289855	0.0114943	0.0271739	0.026393	0.0211082	0.020202	0.020339	0.0311419	0.0155039	0.00925926	0.0122324	0.00961538	0.0145455	0.00346021	0.00389105	0.00660066	0.0233547	0.00938854	-1.3147	0.0010878
GT19	0.0115942	0.0191571	0.00815217	0.00293255	0.0237467	0.013468	0.0237288	0.017301	0.0116279	0.00308642	0.0122324	0	0.0109091	0.00346021	0	0.00330033	0.0150101	0.00557705	-1.4284	0.0311998
GH13_39	0.0057971	0.00383142	0.00543478	0.00293255	0.00527704	0.003367	0.00338983	0.017301	0	0	0.00611621	0.00320513	0.00363636	0	0	0	0.00591635	0.00161971	-1.869	0.0288663
GH13_38	0.00289855	0.00383142	0.00271739	0.00293255	0.00527704	0	0.00338983	0.00692042	0	0.00308642	0.0030581	0	0	0	0	0	0.0034959	0.000768065	-2.1864	0.0246106
GH84	0.00289855	0.00766284	0.00271739	0.00293255	0	0.003367	0	0	0	0	0	0	0	0	0	0	0.00244729	0	-2.8915	0.012777
